# Supplementary material for: Osteopontin Deficiency Ameliorates Prostatic Fibrosis and Inflammation
Source: Int J Mol Sci. 2021 Nov 18;22(22):12461. doi: 10.3390/ijms222212461 (PMC8617904; doi:10.3390/ijms222212461)
Supplement: Supplementary file 1 [file ijms-22-12461-s001.zip]

Archive with 5 entries (5 files):
- supplementary figures.pdf
- supplementary legends.pdf
- Table S1.xlsx
- Table S2.xlsx
- Table S3.xlsx
