# Supplementary material for: Osteopontin Deficiency Ameliorates Prostatic Fibrosis and Inflammation
Source: Int J Mol Sci. 2021 Nov 18;22(22):12461. doi: 10.3390/ijms222212461 (PMC8617904; doi:10.3390/ijms222212461)
Supplement: Supplementary file 1 [file ijms-22-12461-s001.zip › Table S2.xlsx]

## Sheet: Sheet1
Ensembl	Symbol	OPNKOinflamed-OPNKOcontrol_logFC	OPNKOinflamed_WTinflamed_Status	OPNKOcontrol-OPNKOinflamed_logFC	OPNKOcontrol-OPNKOinflamed_logCPM	OPNKOcontrol-OPNKOinflamed_LR	OPNKOcontrol-OPNKOinflamed_PValue	OPNKOcontrol-OPNKOinflamed_FDR	OPNKOcontrol-OPNKOinflamed_Status	Description
ENSMUSG00000063556	Gm10132	-9.37442	DOWN	9.37442	0.419644	104.431	1.6277e-24	1.8992e-20	UP	predicted gene 10132
ENSMUSG00000095079	Igha	11.6597	UP	-11.6597	2.58757	52.2152	4.97397e-13	2.90181e-09	DOWN	immunoglobulin heavy constant alpha
ENSMUSG00000044021	Muc19	-1.64942	DOWN	1.64942	4.25542	39.628	3.0724e-10	1.19496e-06	UP	mucin 19
ENSMUSG00000079339	Ifit1bl1	2.43116	UP	-2.43116	1.72996	38.1481	6.55722e-10	1.91274e-06	DOWN	interferon induced protein with tetratricpeptide repeats 1B like 1
ENSMUSG00000060093	H4c1	1.64555	UP	-1.64555	2.39986	36.4343	1.579e-09	3.68476e-06	DOWN	H4 clustered histone 1
ENSMUSG00000096010	H4f16	1.51122	UP	-1.51122	2.25514	31.9205	1.60614e-08	3.1234e-05	DOWN	H4 histone 16
ENSMUSG00000069305	Hist1h4n	1.59663	UP	-1.59663	3.98787	29.8753	4.60749e-08	7.68003e-05	DOWN	histone cluster 1, H4n
ENSMUSG00000060678	H4c3	1.37847	UP	-1.37847	6.14851	29.2367	6.40537e-08	9.34224e-05	DOWN	H4 clustered histone 3
ENSMUSG00000025075	Habp2	-3.73592	DOWN	3.73592	-0.123268	28.9799	7.31345e-08	9.48149e-05	UP	hyaluronic acid binding protein 2
ENSMUSG00000060550	H2-Q7	2.20365	UP	-2.20365	2.23085	27.6647	1.4427e-07	0.000168335	DOWN	histocompatibility 2, Q region locus 7
ENSMUSG00000058385	H2bc8	1.19307	UP	-1.19307	3.30121	25.3305	4.83003e-07	0.000512334	DOWN	H2B clustered histone 8
ENSMUSG00000031722	Hp	3.10945	UP	-3.10945	0.187265	25.0091	5.70594e-07	0.000534804	DOWN	haptoglobin
ENSMUSG00000071532	Gm10335	4.03968	UP	-4.03968	0.610683	24.9256	5.95856e-07	0.000534804	DOWN	predicted gene 10335
ENSMUSG00000045868	Gvin1	1.38305	UP	-1.38305	1.84689	22.4824	2.12079e-06	0.00157976	DOWN	GTPase, very large interferon inducible 1
ENSMUSG00000089929	Bcl2a1b	2.8691	UP	-2.8691	-0.200951	22.4416	2.16628e-06	0.00157976	DOWN	B cell leukemia/lymphoma 2 related protein A1b
ENSMUSG00000028836	Slc30a2	-2.59453	DOWN	2.59453	0.470499	22.1739	2.4903e-06	0.00170923	UP	solute carrier family 30 (zinc transporter), member 2
ENSMUSG00000074896	Ifit3	1.82077	UP	-1.82077	2.11993	21.6351	3.29761e-06	0.00213758	DOWN	interferon-induced protein with tetratricopeptide repeats 3
ENSMUSG00000030107	Usp18	2.11317	UP	-2.11317	1.75561	21.5002	3.538e-06	0.00217271	DOWN	ubiquitin specific peptidase 18
ENSMUSG00000061482	H4c4	1.08844	UP	-1.08844	5.99542	21.3149	3.89694e-06	0.00227348	DOWN	H4 clustered histone 4
ENSMUSG00000054072	Iigp1	1.76147	UP	-1.76147	1.15722	20.8244	5.03387e-06	0.00279692	DOWN	interferon inducible GTPase 1
ENSMUSG00000075010	AW112010	2.05556	UP	-2.05556	0.701633	20.6449	5.52828e-06	0.002932	DOWN	expressed sequence AW112010
ENSMUSG00000035692	Isg15	1.88371	UP	-1.88371	0.917394	19.7621	8.77063e-06	0.00444938	DOWN	ISG15 ubiquitin-like modifier
ENSMUSG00000030707	Coro1a	1.51714	UP	-1.51714	1.83151	19.6666	9.22004e-06	0.00448248	DOWN	coronin, actin binding protein 1A
ENSMUSG00000067455	H4c11	1.32689	UP	-1.32689	3.2313	19.4919	1.01028e-05	0.00457344	DOWN	H4 clustered histone 11
ENSMUSG00000069306	Hist1h4m	1.21365	UP	-1.21365	4.68451	19.4032	1.0583e-05	0.00457344	DOWN	histone cluster 1, H4m
ENSMUSG00000100210	H3c7	1.11068	UP	-1.11068	4.32982	19.4361	1.04023e-05	0.00457344	DOWN	H3 clustered histone 7
ENSMUSG00000027875	Hmgcs2	-1.5029	DOWN	1.5029	3.90017	19.2361	1.15506e-05	0.0046473	UP	3-hydroxy-3-methylglutaryl-Coenzyme A synthase 2
ENSMUSG00000057863	Rpl36	1.00514	UP	-1.00514	6.87176	19.2445	1.15001e-05	0.0046473	DOWN	ribosomal protein L36
ENSMUSG00000064220	H2ac18	1.39741	UP	-1.39741	2.99355	19.0844	1.25064e-05	0.00486415	DOWN	H2A clustered histone 18
ENSMUSG00000078776	9530053A07Rik	4.67144	UP	-4.67144	6.04925	18.9873	1.3159e-05	0.00495287	DOWN	RIKEN cDNA 9530053A07 gene
ENSMUSG00000028037	Ifi44	2.21537	UP	-2.21537	2.42357	18.85	1.41412e-05	0.00499999	DOWN	interferon-induced protein 44
ENSMUSG00000095115	Itpripl2	-1.43744	DOWN	1.43744	4.49728	18.8853	1.38822e-05	0.00499999	UP	inositol 1,4,5-triphosphate receptor interacting protein-like 2
ENSMUSG00000046186	Cd109	2.33354	UP	-2.33354	-0.231268	18.4239	1.76827e-05	0.00606828	DOWN	CD109 antigen
ENSMUSG00000021379	Id4	-1.24211	DOWN	1.24211	2.27071	18.2754	1.9116e-05	0.00637272	UP	inhibitor of DNA binding 4
ENSMUSG00000022229	Atp12a	-1.32858	DOWN	1.32858	3.36807	18.1666	2.02399e-05	0.00655999	UP	ATPase, H+/K+ transporting, nongastric, alpha polypeptide
ENSMUSG00000052565	H1f3	0.985895	UP	-0.985895	5.07269	17.8267	2.4197e-05	0.00763055	DOWN	H1.3 linker histone, cluster member
ENSMUSG00000047246	H2bc6	0.920255	UP	-0.920255	5.34089	17.3855	3.05147e-05	0.00936961	DOWN	H2B clustered histone 6
ENSMUSG00000069303	Hist1h2br	1.13924	UP	-1.13924	2.7012	17.3358	3.13223e-05	0.009371	DOWN	histone cluster 1 H2br
ENSMUSG00000048521	Cxcr6	2.08176	UP	-2.08176	0.0595189	17.0858	3.57286e-05	0.010422	DOWN	chemokine (C-X-C motif) receptor 6
ENSMUSG00000086841	2410006H16Rik	0.99619	UP	-0.99619	4.72101	16.9488	3.84008e-05	0.0109283	DOWN	RIKEN cDNA 2410006H16 gene
ENSMUSG00000050335	Lgals3	2.65495	UP	-2.65495	3.50025	16.7005	4.37694e-05	0.0121211	DOWN	lectin, galactose binding, soluble 3
ENSMUSG00000078920	Ifi47	2.04814	UP	-2.04814	-0.150375	16.6619	4.46699e-05	0.0121211	DOWN	interferon gamma inducible protein 47
ENSMUSG00000000555	Itga5	1.29581	UP	-1.29581	2.05141	16.4754	4.92848e-05	0.0128431	DOWN	integrin alpha 5 (fibronectin receptor alpha)
ENSMUSG00000036905	C1qb	1.66432	UP	-1.66432	3.05241	16.4411	5.01844e-05	0.0128431	DOWN	complement component 1, q subcomponent, beta polypeptide
ENSMUSG00000092837	Rpph1	1.28503	UP	-1.28503	12.0372	16.4243	5.06328e-05	0.0128431	DOWN	ribonuclease P RNA component H1
ENSMUSG00000088185	Scarna2	0.949682	UP	-0.949682	6.05758	16.1362	5.89458e-05	0.0146336	DOWN	small Cajal body-specific RNA 2
ENSMUSG00000079227	Ccr5	2.00788	UP	-2.00788	1.12078	15.9788	6.40554e-05	0.0155708	DOWN	chemokine (C-C motif) receptor 5
ENSMUSG00000025498	Irf7	1.91129	UP	-1.91129	3.67606	15.9084	6.64813e-05	0.0158307	DOWN	interferon regulatory factor 7
ENSMUSG00000073409	H2-Q6	1.50947	UP	-1.50947	1.3543	15.8695	6.78624e-05	0.0158364	DOWN	histocompatibility 2, Q region locus 6
ENSMUSG00000036887	C1qa	1.57965	UP	-1.57965	3.24093	15.8207	6.96383e-05	0.0158936	DOWN	complement component 1, q subcomponent, alpha polypeptide
ENSMUSG00000068245	Phf11d	2.06931	UP	-2.06931	0.817602	15.7885	7.08318e-05	0.0158936	DOWN	PHD finger protein 11D
ENSMUSG00000025787	Tgm4	3.60727	UP	-3.60727	2.92295	15.6108	7.7807e-05	0.0158967	DOWN	transglutaminase 4 (prostate)
ENSMUSG00000028671	Gale	1.01525	UP	-1.01525	2.99127	15.5493	8.03826e-05	0.0158967	DOWN	galactose-4-epimerase, UDP
ENSMUSG00000029866	Kel	-1.16286	DOWN	1.16286	2.11184	15.643	7.64968e-05	0.0158967	UP	Kell blood group
ENSMUSG00000047735	Samd9l	1.20094	UP	-1.20094	2.57286	15.7062	7.39815e-05	0.0158967	DOWN	sterile alpha motif domain containing 9-like
ENSMUSG00000069265	H3c1	1.48849	UP	-1.48849	0.526658	15.6649	7.56162e-05	0.0158967	DOWN	H3 clustered histone 1
ENSMUSG00000069516	Lyz2	2.97937	UP	-2.97937	5.50967	15.6144	7.7661e-05	0.0158967	DOWN	lysozyme 2
ENSMUSG00000101972	H3c11	1.17292	UP	-1.17292	1.80398	15.5783	7.91586e-05	0.0158967	DOWN	H3 clustered histone 11
ENSMUSG00000047295	Smgc	-1.55728	DOWN	1.55728	1.41665	15.4276	8.57278e-05	0.0166712	UP	submandibular gland protein C
ENSMUSG00000021055	Esr2	-1.09646	DOWN	1.09646	2.15481	15.2392	9.47154e-05	0.0178248	UP	estrogen receptor 2 (beta)
ENSMUSG00000033355	Rtp4	1.75434	UP	-1.75434	2.40214	15.2668	9.33406e-05	0.0178248	DOWN	receptor transporter protein 4
ENSMUSG00000028268	Gbp3	1.57767	UP	-1.57767	0.875409	15.1575	9.89045e-05	0.0183177	DOWN	guanylate binding protein 3
ENSMUSG00000069274	H4c6	0.999755	UP	-0.999755	3.9446	14.9855	0.000108343	0.0197522	DOWN	H4 clustered histone 6
ENSMUSG00000091993	B930036N10Rik	1.82129	UP	-1.82129	0.0631754	14.7658	0.000121721	0.0218499	DOWN	RIKEN cDNA B930036N10 gene
ENSMUSG00000015568	Lpl	1.73671	UP	-1.73671	2.31137	14.7	0.000126049	0.022284	DOWN	lipoprotein lipase
ENSMUSG00000060981	H4c8	1.24025	UP	-1.24025	5.22131	14.4388	0.000144786	0.0252143	DOWN	H4 clustered histone 8
ENSMUSG00000037921	Ddx60	1.36538	UP	-1.36538	2.05612	14.3937	0.000148301	0.0254468	DOWN	DEAD (Asp-Glu-Ala-Asp) box polypeptide 60
ENSMUSG00000052776	Oas1a	1.35089	UP	-1.35089	3.06315	14.3089	0.000155129	0.0262326	DOWN	2'-5' oligoadenylate synthetase 1A
ENSMUSG00000069273	H3c6	0.906857	UP	-0.906857	3.60288	14.1065	0.000172742	0.0287937	DOWN	H3 clustered histone 6
ENSMUSG00000030587	2200002D01Rik	1.44341	UP	-1.44341	0.765123	13.9935	0.000183443	0.0297843	DOWN	RIKEN cDNA 2200002D01 gene
ENSMUSG00000068855	H2ac20	1.2115	UP	-1.2115	1.39151	13.9531	0.00018743	0.0297843	DOWN	H2A clustered histone 20
ENSMUSG00000075602	Ly6a	1.57698	UP	-1.57698	3.97205	13.9384	0.000188896	0.0297843	DOWN	lymphocyte antigen 6 complex, locus A
ENSMUSG00000079419	Ms4a6c	2.16629	UP	-2.16629	-0.456697	13.9448	0.00018826	0.0297843	DOWN	membrane-spanning 4-domains, subfamily A, member 6C
ENSMUSG00000029817	Tra2a	0.943564	UP	-0.943564	3.75338	13.7843	0.000205038	0.0310699	DOWN	transformer 2 alpha
ENSMUSG00000040747	Cd53	2.143	UP	-2.143	1.59735	13.7856	0.000204898	0.0310699	DOWN	CD53 antigen
ENSMUSG00000072620	Slfn2	1.25517	UP	-1.25517	2.65727	13.8261	0.000200527	0.0310699	DOWN	schlafen 2
ENSMUSG00000002944	Cd36	1.52451	UP	-1.52451	3.06186	13.73	0.000211058	0.0315722	DOWN	CD36 molecule
ENSMUSG00000033174	Mgll	-0.931805	DOWN	0.931805	2.70746	13.6493	0.000220329	0.0325417	UP	monoglyceride lipase
ENSMUSG00000029816	Gpnmb	3.30809	UP	-3.30809	3.18628	13.5288	0.000234932	0.0325666	DOWN	glycoprotein (transmembrane) nmb
ENSMUSG00000040483	Xaf1	1.6288	UP	-1.6288	0.650091	13.4921	0.000239573	0.0325666	DOWN	XIAP associated factor 1
ENSMUSG00000046805	Mpeg1	1.3835	UP	-1.3835	3.81047	13.4751	0.000241756	0.0325666	DOWN	macrophage expressed gene 1
ENSMUSG00000064288	H4c12	1.25982	UP	-1.25982	1.44155	13.483	0.000240738	0.0325666	DOWN	H4 clustered histone 12
ENSMUSG00000079017	Ifi27l2a	1.38104	UP	-1.38104	1.05697	13.4668	0.000242826	0.0325666	DOWN	interferon, alpha-inducible protein 27 like 2A
ENSMUSG00000091405	H4c14	0.905352	UP	-0.905352	3.48004	13.5101	0.000237278	0.0325666	DOWN	H4 clustered histone 14
ENSMUSG00000098557	Kctd12	1.13588	UP	-1.13588	2.77693	13.5337	0.000234318	0.0325666	DOWN	potassium channel tetramerisation domain containing 12
ENSMUSG00000113737	BB123696	0.948917	UP	-0.948917	8.02184	13.469	0.000242541	0.0325666	DOWN	expressed sequence BB123696
ENSMUSG00000069266	H4c2	1.176	UP	-1.176	2.40788	13.2539	0.000272008	0.0360657	DOWN	H4 clustered histone 2
ENSMUSG00000038608	Dock10	1.44514	UP	-1.44514	1.13884	13.1973	0.000280348	0.0367539	DOWN	dedicator of cytokinesis 10
ENSMUSG00000073421	H2-Ab1	1.31118	UP	-1.31118	3.67653	13.153	0.000287061	0.0372159	DOWN	histocompatibility 2, class II antigen A, beta 1
ENSMUSG00000018656	Tcaf3	4.15865	UP	-4.15865	1.44585	13.0005	0.000311406	0.0379293	DOWN	TRPM8 channel-associated factor 3
ENSMUSG00000020143	Dock2	1.273	UP	-1.273	1.83504	12.9664	0.000317126	0.0379293	DOWN	dedicator of cyto-kinesis 2
ENSMUSG00000036896	C1qc	1.45974	UP	-1.45974	2.17276	12.9579	0.000318569	0.0379293	DOWN	complement component 1, q subcomponent, C chain
ENSMUSG00000038642	Ctss	1.65152	UP	-1.65152	3.93575	12.9844	0.000314102	0.0379293	DOWN	cathepsin S
ENSMUSG00000061132	Blnk	-0.942972	DOWN	0.942972	3.81919	12.9661	0.000317175	0.0379293	UP	B cell linker
ENSMUSG00000064326	Siva1	1.00499	UP	-1.00499	1.99411	13.0877	0.000297248	0.0379293	DOWN	SIVA1, apoptosis-inducing factor
ENSMUSG00000083380	Ndufb4c	1.12605	UP	-1.12605	1.8362	12.9933	0.0003126	0.0379293	DOWN	NADH:ubiquinone oxidoreductase subunit B4C
ENSMUSG00000112290	Gm33782	1.33181	UP	-1.33181	1.78497	12.9818	0.000314536	0.0379293	DOWN	predicted gene, 33782
ENSMUSG00000026358	Rgs1	2.53195	UP	-2.53195	-0.759076	12.8563	0.000336341	0.0396406	DOWN	regulator of G-protein signaling 1
ENSMUSG00000024338	Psmb8	0.991912	UP	-0.991912	4.00068	12.8198	0.00034297	0.0400177	DOWN	proteasome (prosome, macropain) subunit, beta type 8 (large multifunctional peptidase 7)
ENSMUSG00000067212	H2-T23	0.914836	UP	-0.914836	6.36662	12.7956	0.000347427	0.0401364	DOWN	histocompatibility 2, T region locus 23
ENSMUSG00000044583	Tlr7	2.3017	UP	-2.3017	-0.360308	12.7723	0.000351798	0.0402429	DOWN	toll-like receptor 7
ENSMUSG00000032193	Ldlr	-1.20158	DOWN	1.20158	2.84686	12.5924	0.00038732	0.0438762	UP	low density lipoprotein receptor
ENSMUSG00000026656	Fcgr2b	1.8818	UP	-1.8818	1.16812	12.4888	0.000409391	0.0459306	DOWN	Fc receptor, IgG, low affinity IIb
ENSMUSG00000028270	Gbp2	1.14183	UP	-1.14183	1.62492	12.4015	0.000428994	0.0468945	DOWN	guanylate binding protein 2
ENSMUSG00000067235	H2-Q10	-0.866795	DOWN	0.866795	5.16184	12.3969	0.00043004	0.0468945	UP	histocompatibility 2, Q region locus 10
ENSMUSG00000104713	Gbp6	1.24643	UP	-1.24643	1.79977	12.4061	0.000427929	0.0468945	DOWN	guanylate binding protein 6
ENSMUSG00000038147	Cd84	2.22865	NS	-2.22865	0.855641	12.1263	0.000497162	0.0537119	NS	CD84 antigen
ENSMUSG00000032561	Acpp	-0.864643	NS	0.864643	3.34664	11.992	0.000534286	0.0566731	NS	acid phosphatase, prostate
ENSMUSG00000052837	Junb	0.910288	NS	-0.910288	3.08591	11.9969	0.000532899	0.0566731	NS	jun B proto-oncogene
ENSMUSG00000049265	Kcnk3	-1.04223	NS	1.04223	6.13533	11.9411	0.000549079	0.0577176	NS	potassium channel, subfamily K, member 3
ENSMUSG00000031762	Mt2	-1.08915	NS	1.08915	4.9212	11.8771	0.000568271	0.0592017	NS	metallothionein 2
ENSMUSG00000016087	Fli1	1.741	NS	-1.741	0.0675778	11.8535	0.00057553	0.059229	NS	Friend leukemia integration 1
ENSMUSG00000041215	Yeats2	-0.844351	NS	0.844351	5.33412	11.8433	0.000578685	0.059229	NS	YEATS domain containing 2
ENSMUSG00000062488	Ifit3b	1.5963	NS	-1.5963	0.317473	11.8223	0.000585262	0.0593812	NS	interferon-induced protein with tetratricopeptide repeats 3B
ENSMUSG00000018927	Ccl6	2.2881	NS	-2.2881	3.22878	11.7144	0.000620179	0.0613241	NS	chemokine (C-C motif) ligand 6
ENSMUSG00000019122	Ccl9	1.65334	NS	-1.65334	2.46531	11.7451	0.000610031	0.0613241	NS	chemokine (C-C motif) ligand 9
ENSMUSG00000022797	Tfrc	0.936353	NS	-0.936353	3.43902	11.727	0.000615995	0.0613241	NS	transferrin receptor
ENSMUSG00000067653	Ankrd23	-1.20064	NS	1.20064	0.849793	11.6901	0.000628339	0.0616089	NS	ankyrin repeat domain 23
ENSMUSG00000031596	Slc7a2	1.65779	NS	-1.65779	0.621181	11.5699	0.000670289	0.0646358	NS	solute carrier family 7 (cationic amino acid transporter, y+ system), member 2
ENSMUSG00000069267	H3c2	1.37026	NS	-1.37026	1.07536	11.5732	0.000669089	0.0646358	NS	H3 clustered histone 2
ENSMUSG00000088088	Rmrp	0.934302	NS	-0.934302	9.99125	11.4637	0.000709681	0.0678735	NS	RNA component of mitochondrial RNAase P
ENSMUSG00000078881	Gm14434	2.0029	NS	-2.0029	0.0874199	11.4416	0.000718163	0.0681262	NS	predicted gene 14434
ENSMUSG00000030729	Pgm2l1	-0.897695	NS	0.897695	3.95941	11.3685	0.000746988	0.0702892	NS	phosphoglucomutase 2-like 1
ENSMUSG00000068220	Lgals1	1.33192	NS	-1.33192	3.26831	11.2322	0.000803884	0.0744791	NS	lectin, galactose binding, soluble 1
ENSMUSG00000079293	Clec7a	2.10655	NS	-2.10655	1.67944	11.2313	0.000804283	0.0744791	NS	C-type lectin domain family 7, member a
ENSMUSG00000044894	Uqcrq	0.833239	NS	-0.833239	4.39458	11.1557	0.000837726	0.0769653	NS	ubiquinol-cytochrome c reductase, complex III subunit VII
ENSMUSG00000005413	Hmox1	1.58368	NS	-1.58368	1.13428	11.0712	0.000876783	0.0799243	NS	heme oxygenase 1
ENSMUSG00000044748	Defb1	-0.754191	NS	0.754191	6.73983	11.0209	0.000900898	0.0814859	NS	defensin beta 1
ENSMUSG00000036528	Ppfibp2	-0.963596	NS	0.963596	3.60098	10.9864	0.000917841	0.0823797	NS	PTPRF interacting protein, binding protein 2 (liprin beta 2)
ENSMUSG00000000290	Itgb2	1.76049	NS	-1.76049	1.72773	10.9653	0.000928324	0.0826846	NS	integrin beta 2
ENSMUSG00000004730	Adgre1	1.19157	NS	-1.19157	2.41017	10.835	0.000996	0.0855991	NS	adhesion G protein-coupled receptor E1
ENSMUSG00000020120	Plek	2.21776	NS	-2.21776	2.21219	10.8664	0.000979232	0.0855991	NS	pleckstrin
ENSMUSG00000026991	Pkp4	-0.800053	NS	0.800053	4.70984	10.8675	0.000978672	0.0855991	NS	plakophilin 4
ENSMUSG00000027559	Car3	2.20389	NS	-2.20389	1.06358	10.8169	0.00100578	0.0855991	NS	carbonic anhydrase 3
ENSMUSG00000029149	Krtcap3	0.869688	NS	-0.869688	2.32889	10.8143	0.0010072	0.0855991	NS	keratinocyte associated protein 3
ENSMUSG00000030579	Tyrobp	1.41704	NS	-1.41704	2.03216	10.8048	0.0010124	0.0855991	NS	TYRO protein tyrosine kinase binding protein
ENSMUSG00000072235	Tuba1a	0.838515	NS	-0.838515	3.32198	10.8487	0.000988632	0.0855991	NS	tubulin, alpha 1A
ENSMUSG00000074715	Ccl28	3.03334	NS	-3.03334	0.863798	10.7498	0.00104288	0.0875418	NS	chemokine (C-C motif) ligand 28
ENSMUSG00000041801	Phlda3	0.957113	NS	-0.957113	1.80267	10.695	0.00107425	0.0895311	NS	pleckstrin homology like domain, family A, member 3
ENSMUSG00000010592	Dazl	1.5115	NS	-1.5115	0.023512	10.6627	0.00109316	0.0904611	NS	deleted in azoospermia-like
ENSMUSG00000022656	Nectin3	1.44352	NS	-1.44352	0.709867	10.5959	0.0011334	0.0918365	NS	nectin cell adhesion molecule 3
ENSMUSG00000023918	Adgrf4	1.43434	NS	-1.43434	-0.115547	10.5965	0.00113304	0.0918365	NS	adhesion G protein-coupled receptor F4
ENSMUSG00000067149	Jchain	2.97836	NS	-2.97836	2.97253	10.6169	0.00112058	0.0918365	NS	immunoglobulin joining chain
ENSMUSG00000026536	Ifi211	1.75132	NS	-1.75132	-0.478691	10.5794	0.00114357	0.0920222	NS	interferon activated gene 211
ENSMUSG00000086040	Wipf3	-1.90877	NS	1.90877	-0.603804	10.5527	0.00116018	0.0927187	NS	WAS/WASL interacting protein family, member 3
ENSMUSG00000009092	Derl3	-0.904006	NS	0.904006	3.47732	10.5382	0.0011693	0.0928126	NS	Der1-like domain family, member 3
ENSMUSG00000069310	H3c3	1.14315	NS	-1.14315	1.08488	10.4733	0.00121115	0.0954843	NS	H3 clustered histone 3
ENSMUSG00000075031	H2bc3	0.944772	NS	-0.944772	1.82965	10.4154	0.00124968	0.0978607	NS	H2B clustered histone 3
ENSMUSG00000020163	Uqcr11	0.738791	NS	-0.738791	5.68849	10.3526	0.0012929	0.0999042	NS	ubiquinol-cytochrome c reductase, complex III subunit XI
ENSMUSG00000041649	Klf8	-0.941226	NS	0.941226	3.27468	10.3536	0.00129222	0.0999042	NS	Kruppel-like factor 8
ENSMUSG00000042737	Dpm3	0.962419	NS	-0.962419	4.01863	10.3383	0.001303	0.100023	NS	dolichyl-phosphate mannosyltransferase polypeptide 3
ENSMUSG00000014294	Ndufa2	0.716481	NS	-0.716481	5.21092	10.3035	0.00132782	0.100151	NS	NADH:ubiquinone oxidoreductase subunit A2
ENSMUSG00000027784	Ppm1l	-0.900428	NS	0.900428	3.7367	10.2998	0.00133043	0.100151	NS	protein phosphatase 1 (formerly 2C)-like
ENSMUSG00000046718	Bst2	0.890037	NS	-0.890037	3.5287	10.3048	0.00132684	0.100151	NS	bone marrow stromal cell antigen 2
ENSMUSG00000026691	Fmo3	-1.03174	NS	1.03174	1.3918	10.2585	0.00136059	0.101765	NS	flavin containing monooxygenase 3
ENSMUSG00000069300	H2bc11	1.1709	NS	-1.1709	0.821444	10.1432	0.00144835	0.107639	NS	H2B clustered histone 11
ENSMUSG00000005087	Cd44	1.11164	NS	-1.11164	2.69276	10.0889	0.00149165	0.109396	NS	CD44 antigen
ENSMUSG00000020102	Slc16a7	-0.704305	NS	0.704305	5.30597	10.067	0.00150949	0.109396	NS	solute carrier family 16 (monocarboxylic acid transporters), member 7
ENSMUSG00000044734	Serpinb1a	1.35638	NS	-1.35638	2.9598	10.0739	0.00150386	0.109396	NS	serine (or cysteine) peptidase inhibitor, clade B, member 1a
ENSMUSG00000031207	Msn	1.03763	NS	-1.03763	2.96482	10.0282	0.00154165	0.111037	NS	moesin
ENSMUSG00000026395	Ptprc	1.21273	NS	-1.21273	2.68697	9.97842	0.00158386	0.1131	NS	protein tyrosine phosphatase, receptor type, C
ENSMUSG00000032402	Smad3	-0.847702	NS	0.847702	2.64351	9.97166	0.00158968	0.1131	NS	SMAD family member 3
ENSMUSG00000026327	Serpinb11	1.08043	NS	-1.08043	2.76194	9.94448	0.00161333	0.114087	NS	serine (or cysteine) peptidase inhibitor, clade B (ovalbumin), member 11
ENSMUSG00000015355	Cd48	1.97801	NS	-1.97801	-0.132444	9.87336	0.00167689	0.117781	NS	CD48 antigen
ENSMUSG00000039239	Tgfb2	-0.761582	NS	0.761582	3.0983	9.82767	0.00171906	0.117781	NS	transforming growth factor, beta 2
ENSMUSG00000042286	Stab1	1.20278	NS	-1.20278	2.86372	9.79872	0.00174633	0.117781	NS	stabilin 1
ENSMUSG00000053317	Sec61b	0.717806	NS	-0.717806	6.80454	9.80501	0.00174037	0.117781	NS	Sec61 beta subunit
ENSMUSG00000058174	Gm5148	0.767543	NS	-0.767543	3.56939	9.80895	0.00173665	0.117781	NS	predicted gene 5148
ENSMUSG00000075029	4930558J22Rik	1.45968	NS	-1.45968	0.259089	9.82293	0.0017235	0.117781	NS	RIKEN cDNA 4930558J22 gene
ENSMUSG00000095687	Rnaset2a	0.775332	NS	-0.775332	3.09617	9.82004	0.00172621	0.117781	NS	ribonuclease T2A
ENSMUSG00000096727	Psmb9	0.818353	NS	-0.818353	2.58852	9.81865	0.00172751	0.117781	NS	proteasome (prosome, macropain) subunit, beta type 9 (large multifunctional peptidase 2)
ENSMUSG00000006519	Cyba	1.36784	NS	-1.36784	1.9732	9.77576	0.00176828	0.118576	NS	cytochrome b-245, alpha polypeptide
ENSMUSG00000000682	Cd52	1.39964	NS	-1.39964	0.627649	9.75424	0.0017891	0.119223	NS	CD52 antigen
ENSMUSG00000101355	H3c10	1.46833	NS	-1.46833	1.04932	9.74475	0.00179836	0.119223	NS	H3 clustered histone 10
ENSMUSG00000075706	Gpx4	0.68916	NS	-0.68916	6.88429	9.71927	0.00182346	0.120204	NS	glutathione peroxidase 4
ENSMUSG00000022528	Hes1	0.702045	NS	-0.702045	3.85468	9.68793	0.00185483	0.121585	NS	hes family bHLH transcription factor 1
ENSMUSG00000058818	Pirb	1.53464	NS	-1.53464	0.319262	9.66565	0.00187745	0.122381	NS	paired Ig-like receptor B
ENSMUSG00000049539	H1f1	0.872974	NS	-0.872974	2.43163	9.63426	0.00190982	0.123115	NS	H1.1 linker histone, cluster member
ENSMUSG00000058833	Rex1bd	0.940696	NS	-0.940696	2.68449	9.63442	0.00190964	0.123115	NS	required for excision 1-B domain containing
ENSMUSG00000000003	Pbsn	-1.07165	NS	1.07165	9.06386	9.59106	0.00195527	0.123319	NS	probasin
ENSMUSG00000020340	Cyfip2	-1.11954	NS	1.11954	1.23434	9.59971	0.00194608	0.123319	NS	cytoplasmic FMR1 interacting protein 2
ENSMUSG00000027322	Siglec1	1.42172	NS	-1.42172	0.402889	9.59781	0.00194809	0.123319	NS	sialic acid binding Ig-like lectin 1, sialoadhesin
ENSMUSG00000032135	Mcam	1.14814	NS	-1.14814	1.85268	9.60834	0.00193696	0.123319	NS	melanoma cell adhesion molecule
ENSMUSG00000031647	Mfap3l	-0.703265	NS	0.703265	5.63454	9.55977	0.00198888	0.124318	NS	microfibrillar-associated protein 3-like
ENSMUSG00000071637	Cebpd	1.3398	NS	-1.3398	0.157121	9.55651	0.00199241	0.124318	NS	CCAAT/enhancer binding protein (C/EBP), delta
ENSMUSG00000070436	Serpinh1	0.87665	NS	-0.87665	3.58995	9.53816	0.00201243	0.124899	NS	serine (or cysteine) peptidase inhibitor, clade H, member 1
ENSMUSG00000030157	Clec2d	0.824117	NS	-0.824117	5.27641	9.52698	0.00202473	0.124998	NS	C-type lectin domain family 2, member d
ENSMUSG00000001123	Lgals9	1.1462	NS	-1.1462	1.27568	9.4399	0.00212316	0.128541	NS	lectin, galactose binding, soluble 9
ENSMUSG00000019987	Arg1	1.63661	NS	-1.63661	3.40571	9.44363	0.00211883	0.128541	NS	arginase, liver
ENSMUSG00000034981	Parm1	-0.958443	NS	0.958443	3.74286	9.42779	0.00213722	0.128541	NS	prostate androgen-regulated mucin-like protein 1
ENSMUSG00000052698	Tln2	-0.933738	NS	0.933738	3.79565	9.4319	0.00213243	0.128541	NS	talin 2
ENSMUSG00000089774	Slc5a3	-0.742429	NS	0.742429	5.26758	9.44538	0.00211682	0.128541	NS	solute carrier family 5 (inositol transporters), member 3
ENSMUSG00000019320	Noxo1	1.27074	NS	-1.27074	1.15464	9.39109	0.00218042	0.130468	NS	NADPH oxidase organizer 1
ENSMUSG00000073530	Pappa2	-1.09555	NS	1.09555	4.62003	9.33307	0.00225055	0.133977	NS	pappalysin 2
ENSMUSG00000018008	Cyth4	1.30604	NS	-1.30604	0.78017	9.26961	0.00232988	0.137635	NS	cytohesin 4
ENSMUSG00000061143	Maml3	-0.918407	NS	0.918407	2.50568	9.26512	0.00233559	0.137635	NS	mastermind like transcriptional coactivator 3
ENSMUSG00000069792	Wfdc17	2.37972	NS	-2.37972	1.22912	9.24011	0.00236771	0.138375	NS	WAP four-disulfide core domain 17
ENSMUSG00000072772	Grcc10	0.759124	NS	-0.759124	4.65099	9.2369	0.00237186	0.138375	NS	gene rich cluster, C10 gene
ENSMUSG00000024677	Ms4a6b	1.81331	NS	-1.81331	0.0200372	9.19168	0.00243118	0.141129	NS	membrane-spanning 4-domains, subfamily A, member 6B
ENSMUSG00000025314	Ptprj	-0.693196	NS	0.693196	5.92243	9.17104	0.00245874	0.141323	NS	protein tyrosine phosphatase, receptor type, J
ENSMUSG00000032064	Dixdc1	-0.735104	NS	0.735104	4.26427	9.17617	0.00245187	0.141323	NS	DIX domain containing 1
ENSMUSG00000018470	Kcnab3	-1.64813	NS	1.64813	-0.467649	9.14948	0.00248789	0.142298	NS	potassium voltage-gated channel, shaker-related subfamily, beta member 3
ENSMUSG00000030483	Cyp2b10	-0.823799	NS	0.823799	5.53485	9.12675	0.00251898	0.142677	NS	cytochrome P450, family 2, subfamily b, polypeptide 10
ENSMUSG00000050621	Rps27rt	1.0027	NS	-1.0027	2.37155	9.1294	0.00251534	0.142677	NS	ribosomal protein S27, retrogene
ENSMUSG00000051319	Mtln	0.882467	NS	-0.882467	2.1069	9.1077	0.00254535	0.143474	NS	mitoregulin
ENSMUSG00000024030	Abcg1	1.61895	NS	-1.61895	0.663569	9.09063	0.00256922	0.144123	NS	ATP binding cassette subfamily G member 1
ENSMUSG00000078771	Evi2a	1.46677	NS	-1.46677	0.0204102	9.03542	0.00264799	0.147831	NS	ecotropic viral integration site 2a
ENSMUSG00000022419	Deptor	-0.855828	NS	0.855828	3.98201	8.99833	0.00270226	0.150143	NS	DEP domain containing MTOR-interacting protein
ENSMUSG00000008540	Mgst1	0.737096	NS	-0.737096	3.51777	8.98721	0.00271875	0.150343	NS	microsomal glutathione S-transferase 1
ENSMUSG00000062515	Fabp4	0.966267	NS	-0.966267	2.54803	8.97804	0.00273243	0.150387	NS	fatty acid binding protein 4, adipocyte
ENSMUSG00000034235	Usp54	-0.790089	NS	0.790089	3.74166	8.96269	0.00275549	0.150709	NS	ubiquitin specific peptidase 54
ENSMUSG00000104960	Snhg8	0.686411	NS	-0.686411	3.44868	8.95698	0.00276411	0.150709	NS	small nucleolar RNA host gene 8
ENSMUSG00000022488	Nckap1l	1.30215	NS	-1.30215	1.52864	8.93255	0.00280134	0.152028	NS	NCK associated protein 1 like
ENSMUSG00000035896	Rnase1	-1.14632	NS	1.14632	3.38578	8.91203	0.00283298	0.153034	NS	ribonuclease, RNase A family, 1 (pancreatic)
ENSMUSG00000004633	Chn2	-1.45576	NS	1.45576	-0.0894712	8.87547	0.00289028	0.154032	NS	chimerin 2
ENSMUSG00000017307	Acot8	0.761434	NS	-0.761434	2.23282	8.86823	0.00290177	0.154032	NS	acyl-CoA thioesterase 8
ENSMUSG00000026480	Ncf2	1.28285	NS	-1.28285	0.395611	8.87623	0.00288907	0.154032	NS	neutrophil cytosolic factor 2
ENSMUSG00000030155	Clec2e	1.68391	NS	-1.68391	0.253287	8.86666	0.00290427	0.154032	NS	C-type lectin domain family 2, member e
ENSMUSG00000007892	Rplp1	0.745475	NS	-0.745475	8.73751	8.82873	0.00296525	0.156554	NS	ribosomal protein, large, P1
ENSMUSG00000025508	Rplp2	0.664302	NS	-0.664302	7.7248	8.79672	0.00301773	0.158607	NS	ribosomal protein, large P2
ENSMUSG00000024097	Srsf7	0.901007	NS	-0.901007	4.2294	8.74694	0.00310122	0.162265	NS	serine and arginine-rich splicing factor 7
ENSMUSG00000060143	Gm10076	0.653281	NS	-0.653281	6.36866	8.70942	0.0031657	0.164899	NS	predicted gene 10076
ENSMUSG00000024053	Emilin2	1.31385	NS	-1.31385	0.475825	8.66888	0.0032369	0.167858	NS	elastin microfibril interfacer 2
ENSMUSG00000021061	Sptb	-0.967601	NS	0.967601	2.85352	8.5829	0.00339335	0.174552	NS	spectrin beta, erythrocytic
ENSMUSG00000026655	Fam107b	-0.644878	NS	0.644878	4.7113	8.57352	0.00341086	0.174552	NS	family with sequence similarity 107, member B
ENSMUSG00000040824	Snrpd2	0.707146	NS	-0.707146	4.19282	8.57662	0.00340507	0.174552	NS	small nuclear ribonucleoprotein D2
ENSMUSG00000024608	Rps14	0.845385	NS	-0.845385	10.179	8.5558	0.00344423	0.174727	NS	ribosomal protein S14
ENSMUSG00000036594	H2-Aa	1.12436	NS	-1.12436	4.55112	8.55862	0.00343889	0.174727	NS	histocompatibility 2, class II antigen A, alpha
ENSMUSG00000048070	Pirt	-0.852762	NS	0.852762	2.47209	8.54453	0.00346562	0.175051	NS	phosphoinositide-interacting regulator of transient receptor potential channels
ENSMUSG00000024300	Myo1f	1.3033	NS	-1.3033	0.578068	8.53421	0.00348532	0.175053	NS	myosin IF
ENSMUSG00000109408	A930037H05Rik	1.50601	NS	-1.50601	-0.479891	8.52882	0.00349567	0.175053	NS	RIKEN cDNA A930037H05 gene
ENSMUSG00000026872	Zeb2	1.04779	NS	-1.04779	2.29804	8.49407	0.00356306	0.17548	NS	zinc finger E-box binding homeobox 2
ENSMUSG00000028838	Extl1	-1.42639	NS	1.42639	0.370693	8.50394	0.00354377	0.17548	NS	exostosin-like glycosyltransferase 1
ENSMUSG00000039001	Rps21	0.723452	NS	-0.723452	8.22661	8.49729	0.00355676	0.17548	NS	ribosomal protein S21
ENSMUSG00000039640	Mrpl12	0.669591	NS	-0.669591	3.67524	8.49341	0.00356435	0.17548	NS	mitochondrial ribosomal protein L12
ENSMUSG00000063260	Syt10	-1.05782	NS	1.05782	1.52182	8.42397	0.00370307	0.180784	NS	synaptotagmin X
ENSMUSG00000075302	Erich2	1.40285	NS	-1.40285	-0.319704	8.42491	0.00370115	0.180784	NS	glutamate rich 2
ENSMUSG00000027376	Prom2	-0.915025	NS	0.915025	6.14792	8.3894	0.00377415	0.183292	NS	prominin 2
ENSMUSG00000032500	Dclk3	-0.761728	NS	0.761728	3.37784	8.38377	0.00378585	0.183292	NS	doublecortin-like kinase 3
ENSMUSG00000020644	Id2	0.77915	NS	-0.77915	3.11766	8.36655	0.00382191	0.184273	NS	inhibitor of DNA binding 2
ENSMUSG00000061232	H2-K1	0.758856	NS	-0.758856	8.13256	8.35095	0.00385485	0.185096	NS	histocompatibility 2, K1, K region
ENSMUSG00000001131	Timp1	1.61274	NS	-1.61274	0.473071	8.29021	0.00398593	0.188291	NS	tissue inhibitor of metalloproteinase 1
ENSMUSG00000035202	Lars2	-1.38936	NS	1.38936	7.70473	8.29673	0.00397164	0.188291	NS	leucyl-tRNA synthetase, mitochondrial
ENSMUSG00000042312	S100a13	1.1148	NS	-1.1148	1.22266	8.2906	0.00398508	0.188291	NS	S100 calcium binding protein A13
ENSMUSG00000060586	H2-Eb1	1.09668	NS	-1.09668	3.60219	8.3037	0.00395643	0.188291	NS	histocompatibility 2, class II antigen E beta
ENSMUSG00000030748	Il4ra	1.3513	NS	-1.3513	1.40684	8.26622	0.00403896	0.189912	NS	interleukin 4 receptor, alpha
ENSMUSG00000032549	Rab6b	-1.09251	NS	1.09251	1.45582	8.26	0.00405281	0.189912	NS	RAB6B, member RAS oncogene family
ENSMUSG00000016252	Atp5e	0.672601	NS	-0.672601	6.3065	8.2175	0.00414884	0.191825	NS	ATP synthase, H+ transporting, mitochondrial F1 complex, epsilon subunit
ENSMUSG00000020091	Eif4ebp2	-0.797173	NS	0.797173	5.71566	8.21288	0.0041594	0.191825	NS	eukaryotic translation initiation factor 4E binding protein 2
ENSMUSG00000025810	Nrp1	0.734225	NS	-0.734225	2.62778	8.21336	0.0041583	0.191825	NS	neuropilin 1
ENSMUSG00000062727	H2bc12	0.838594	NS	-0.838594	2.16135	8.22544	0.00413072	0.191825	NS	H2B clustered histone 12
ENSMUSG00000056612	Ppp1r14b	0.690278	NS	-0.690278	4.28865	8.19654	0.00419704	0.1928	NS	protein phosphatase 1, regulatory inhibitor subunit 14B
ENSMUSG00000041762	Gpr155	-0.634412	NS	0.634412	7.13411	8.1856	0.00422243	0.192892	NS	G protein-coupled receptor 155
ENSMUSG00000063286	Gm8995	1.24536	NS	-1.24536	0.943612	8.18144	0.00423211	0.192892	NS	predicted gene 8995
ENSMUSG00000021822	Plau	1.55814	NS	-1.55814	0.940315	8.16977	0.00425943	0.193382	NS	plasminogen activator, urokinase
ENSMUSG00000052504	Epha3	-1.30676	NS	1.30676	0.524164	8.14919	0.00430804	0.19483	NS	Eph receptor A3
ENSMUSG00000059534	Uqcr10	0.651865	NS	-0.651865	5.20468	8.11929	0.00437968	0.197305	NS	ubiquinol-cytochrome c reductase, complex III subunit X
ENSMUSG00000030214	Plbd1	1.32308	NS	-1.32308	0.112742	8.07698	0.00448312	0.201189	NS	phospholipase B domain containing 1
ENSMUSG00000074918	Inafm2	-0.741398	NS	0.741398	2.54885	8.05523	0.00453724	0.202837	NS	InaF motif containing 2
ENSMUSG00000022708	Zbtb20	-0.622338	NS	0.622338	5.41507	8.0341	0.00459048	0.204434	NS	zinc finger and BTB domain containing 20
ENSMUSG00000078853	Igtp	0.966498	NS	-0.966498	1.79391	8.02103	0.00462374	0.205132	NS	interferon gamma induced GTPase
ENSMUSG00000015337	Endog	1.13908	NS	-1.13908	0.953299	8.00908	0.00465434	0.205708	NS	endonuclease G
ENSMUSG00000064360	mt-Nd3	0.96999	NS	-0.96999	8.91902	7.98034	0.0047288	0.20821	NS	mitochondrially encoded NADH dehydrogenase 3
ENSMUSG00000039633	Lonrf1	-0.731119	NS	0.731119	2.4307	7.95459	0.00479656	0.209611	NS	LON peptidase N-terminal domain and ring finger 1
ENSMUSG00000068876	Cgn	-1.05788	NS	1.05788	4.68252	7.9568	0.00479069	0.209611	NS	cingulin
ENSMUSG00000025204	Ndufb8	0.682194	NS	-0.682194	6.03028	7.89065	0.0049691	0.215715	NS	NADH:ubiquinone oxidoreductase subunit B8
ENSMUSG00000052336	Cx3cr1	1.17387	NS	-1.17387	0.374143	7.88916	0.0049732	0.215715	NS	chemokine (C-X3-C motif) receptor 1
ENSMUSG00000025804	Ccr1	1.68009	NS	-1.68009	-0.1929	7.88053	0.00499698	0.215944	NS	chemokine (C-C motif) receptor 1
ENSMUSG00000019689	Fmc1	0.676947	NS	-0.676947	2.89538	7.8639	0.00504315	0.217135	NS	formation of mitochondrial complex V assembly factor 1
ENSMUSG00000028339	Col15a1	1.17291	NS	-1.17291	2.8466	7.81018	0.00519528	0.222862	NS	collagen, type XV, alpha 1
ENSMUSG00000028161	Ppp3ca	-0.613057	NS	0.613057	5.17275	7.79223	0.00524714	0.224262	NS	protein phosphatase 3, catalytic subunit, alpha isoform
ENSMUSG00000003810	Mast2	-0.809272	NS	0.809272	3.53524	7.7719	0.00530652	0.224335	NS	microtubule associated serine/threonine kinase 2
ENSMUSG00000027533	Fabp5	1.07597	NS	-1.07597	3.11465	7.77485	0.00529786	0.224335	NS	fatty acid binding protein 5, epidermal
ENSMUSG00000038274	Fau	0.652248	NS	-0.652248	7.95475	7.77916	0.00528525	0.224335	NS	Finkel-Biskis-Reilly murine sarcoma virus (FBR-MuSV) ubiquitously expressed (fox derived)
ENSMUSG00000020219	Timm13	0.663418	NS	-0.663418	4.3252	7.70858	0.0054959	0.225514	NS	translocase of inner mitochondrial membrane 13
ENSMUSG00000021388	Aspn	1.17528	NS	-1.17528	0.431387	7.70191	0.00551625	0.225514	NS	asporin
ENSMUSG00000022860	Chodl	0.900653	NS	-0.900653	2.29632	7.72437	0.00544804	0.225514	NS	chondrolectin
ENSMUSG00000025492	Ifitm3	0.97624	NS	-0.97624	3.84544	7.71416	0.00547893	0.225514	NS	interferon induced transmembrane protein 3
ENSMUSG00000028364	Tnc	1.3123	NS	-1.3123	1.96145	7.75288	0.0053627	0.225514	NS	tenascin C
ENSMUSG00000037095	Lrg1	1.64226	NS	-1.64226	3.06837	7.69337	0.0055424	0.225514	NS	leucine-rich alpha-2-glycoprotein 1
ENSMUSG00000044279	Crb3	0.656716	NS	-0.656716	3.43537	7.70201	0.00551593	0.225514	NS	crumbs family member 3
ENSMUSG00000046879	Irgm1	0.839321	NS	-0.839321	3.44836	7.72841	0.00543586	0.225514	NS	immunity-related GTPase family M member 1
ENSMUSG00000062554	Gm12751	1.15863	NS	-1.15863	0.499741	7.69187	0.00554701	0.225514	NS	predicted gene 12751
ENSMUSG00000070394	Tmem256	0.803997	NS	-0.803997	4.8882	7.71071	0.0054894	0.225514	NS	transmembrane protein 256
ENSMUSG00000085708	Gm16063	-0.994102	NS	0.994102	1.20142	7.72591	0.00544339	0.225514	NS	predicted gene 16063
ENSMUSG00000021423	Ly86	1.56294	NS	-1.56294	-0.136966	7.66864	0.00561887	0.227642	NS	lymphocyte antigen 86
ENSMUSG00000002413	Braf	-0.706401	NS	0.706401	4.19225	7.66233	0.00563857	0.22765	NS	Braf transforming gene
ENSMUSG00000003526	Prodh	-0.894938	NS	0.894938	1.68307	7.6218	0.0057667	0.228863	NS	proline dehydrogenase
ENSMUSG00000019158	Tmem160	0.781433	NS	-0.781433	4.18933	7.63006	0.00574033	0.228863	NS	transmembrane protein 160
ENSMUSG00000066861	Oas1g	1.32536	NS	-1.32536	0.407047	7.64117	0.00570509	0.228863	NS	2'-5' oligoadenylate synthetase 1G
ENSMUSG00000104667	Gm4961	-1.2203	NS	1.2203	0.0815588	7.62305	0.00576269	0.228863	NS	predicted pseudogene 4961
ENSMUSG00000112148	Lilrb4a	1.30807	NS	-1.30807	-0.0874464	7.63505	0.00572447	0.228863	NS	leukocyte immunoglobulin-like receptor, subfamily B, member 4A
ENSMUSG00000033938	Ndufb7	0.664039	NS	-0.664039	4.17869	7.60066	0.00583469	0.230777	NS	NADH:ubiquinone oxidoreductase subunit B7
ENSMUSG00000037016	Frem2	-1.1581	NS	1.1581	1.17899	7.58586	0.00588279	0.231893	NS	Fras1 related extracellular matrix protein 2
ENSMUSG00000002985	Apoe	0.934386	NS	-0.934386	4.92518	7.56093	0.00596472	0.234331	NS	apolipoprotein E
ENSMUSG00000020077	Srgn	1.60261	NS	-1.60261	1.73353	7.53023	0.00606722	0.235464	NS	serglycin
ENSMUSG00000027009	Itga4	1.31614	NS	-1.31614	0.623693	7.54045	0.00603289	0.235464	NS	integrin alpha 4
ENSMUSG00000047821	Trim16	-0.755436	NS	0.755436	2.36297	7.52813	0.00607428	0.235464	NS	tripartite motif-containing 16
ENSMUSG00000069682	Gm10275	0.662217	NS	-0.662217	2.65629	7.53897	0.00603784	0.235464	NS	predicted pseudogene 10275
ENSMUSG00000040552	C3ar1	1.83079	NS	-1.83079	0.806156	7.52156	0.00609647	0.235542	NS	complement component 3a receptor 1
ENSMUSG00000010358	Ifi35	0.666268	NS	-0.666268	3.61896	7.49258	0.00619537	0.237162	NS	interferon-induced protein 35
ENSMUSG00000026193	Fn1	1.30598	NS	-1.30598	6.01033	7.50085	0.00616697	0.237162	NS	fibronectin 1
ENSMUSG00000052146	Rps10	0.644671	NS	-0.644671	7.83363	7.49141	0.00619938	0.237162	NS	ribosomal protein S10
ENSMUSG00000071847	Apcdd1	-1.18801	NS	1.18801	0.268363	7.4813	0.00623429	0.237718	NS	adenomatosis polyposis coli down-regulated 1
ENSMUSG00000050071	Bex1	0.841478	NS	-0.841478	1.68931	7.45713	0.00631857	0.240147	NS	brain expressed X-linked 1
ENSMUSG00000104806	Gm42566	1.59979	NS	-1.59979	-0.387607	7.44946	0.00634556	0.24039	NS	predicted gene 42566
ENSMUSG00000046982	Tshz1	-0.770202	NS	0.770202	2.08594	7.43013	0.00641406	0.241589	NS	teashirt zinc finger family member 1
ENSMUSG00000074743	Thbd	0.963564	NS	-0.963564	2.02143	7.42885	0.00641863	0.241589	NS	thrombomodulin
ENSMUSG00000001025	S100a6	0.771217	NS	-0.771217	4.58297	7.41843	0.00645593	0.242057	NS	S100 calcium binding protein A6 (calcyclin)
ENSMUSG00000044080	S100a1	0.702876	NS	-0.702876	4.22519	7.39903	0.00652592	0.242057	NS	S100 calcium binding protein A1
ENSMUSG00000047631	Apof	0.789571	NS	-0.789571	6.21378	7.39658	0.0065348	0.242057	NS	apolipoprotein F
ENSMUSG00000055373	Fut9	-0.985981	NS	0.985981	2.0932	7.41075	0.00648355	0.242057	NS	fucosyltransferase 9
ENSMUSG00000072770	Acrbp	-0.708425	NS	0.708425	5.45085	7.40739	0.00649563	0.242057	NS	proacrosin binding protein
ENSMUSG00000005947	Itgae	1.34224	NS	-1.34224	-0.0268885	7.37311	0.00662062	0.243689	NS	integrin alpha E, epithelial-associated
ENSMUSG00000092203	1110038B12Rik	0.794189	NS	-0.794189	1.88555	7.37508	0.00661339	0.243689	NS	RIKEN cDNA 1110038B12 gene
ENSMUSG00000063954	H2ac19	0.960088	NS	-0.960088	4.28283	7.35335	0.00669377	0.245607	NS	H2A clustered histone 19
ENSMUSG00000098369	Gm2274	-1.09043	NS	1.09043	1.28297	7.32677	0.00679351	0.248485	NS	predicted gene 2274
ENSMUSG00000036199	Ndufa13	0.604939	NS	-0.604939	6.07379	7.31537	0.00683672	0.249284	NS	NADH:ubiquinone oxidoreductase subunit A13
ENSMUSG00000027435	Cd93	1.37639	NS	-1.37639	1.48769	7.29755	0.00690488	0.250206	NS	CD93 antigen
ENSMUSG00000079197	Psme2	0.675375	NS	-0.675375	4.72123	7.30095	0.00689182	0.250206	NS	proteasome (prosome, macropain) activator subunit 2 (PA28 beta)
ENSMUSG00000026288	Inpp5d	1.4176	NS	-1.4176	0.724565	7.28488	0.00695376	0.251196	NS	inositol polyphosphate-5-phosphatase D
ENSMUSG00000029373	Pf4	1.40239	NS	-1.40239	-0.188951	7.27281	0.00700061	0.251332	NS	platelet factor 4
ENSMUSG00000078348	Sf3b5	0.674711	NS	-0.674711	2.84058	7.27316	0.00699925	0.251332	NS	splicing factor 3b, subunit 5
ENSMUSG00000024621	Csf1r	0.809254	NS	-0.809254	3.23288	7.26678	0.00702418	0.251405	NS	colony stimulating factor 1 receptor
ENSMUSG00000032009	Sesn3	-0.589136	NS	0.589136	5.68312	7.24576	0.00710687	0.252814	NS	sestrin 3
ENSMUSG00000037111	Setd7	-0.688581	NS	0.688581	4.51347	7.24692	0.00710228	0.252814	NS	SET domain containing (lysine methyltransferase) 7
ENSMUSG00000032369	Plscr1	0.604052	NS	-0.604052	5.62141	7.2289	0.00717391	0.254115	NS	phospholipid scramblase 1
ENSMUSG00000052384	Nrros	1.05654	NS	-1.05654	0.453169	7.22563	0.007187	0.254115	NS	negative regulator of reactive oxygen species
ENSMUSG00000021190	Lgmn	0.955423	NS	-0.955423	4.15089	7.19247	0.00732103	0.258072	NS	legumain
ENSMUSG00000078486	Perm1	-1.29361	NS	1.29361	-0.156302	7.18051	0.00736998	0.259015	NS	PPARGC1 and ESRR induced regulator, muscle 1
ENSMUSG00000020715	Ern1	-0.84748	NS	0.84748	4.83819	7.15099	0.00749226	0.261891	NS	endoplasmic reticulum (ER) to nucleus signalling 1
ENSMUSG00000040710	St8sia4	1.18462	NS	-1.18462	1.20746	7.14993	0.0074967	0.261891	NS	ST8 alpha-N-acetyl-neuraminide alpha-2,8-sialyltransferase 4
ENSMUSG00000050332	Amer1	-0.653934	NS	0.653934	3.05902	7.14281	0.00752651	0.262147	NS	APC membrane recruitment 1
ENSMUSG00000036225	Kctd1	-0.660801	NS	0.660801	3.53596	7.12072	0.00761983	0.264608	NS	potassium channel tetramerisation domain containing 1
ENSMUSG00000003380	Rabac1	0.646635	NS	-0.646635	6.39347	7.09034	0.00775005	0.265563	NS	Rab acceptor 1 (prenylated)
ENSMUSG00000010406	Mrpl52	0.605093	NS	-0.605093	3.27521	7.07515	0.00781601	0.265563	NS	mitochondrial ribosomal protein L52
ENSMUSG00000024900	Cpt1a	-0.643939	NS	0.643939	5.18019	7.07496	0.00781685	0.265563	NS	carnitine palmitoyltransferase 1a, liver
ENSMUSG00000026520	Pycr2	0.640949	NS	-0.640949	4.79065	7.08844	0.00775829	0.265563	NS	pyrroline-5-carboxylate reductase family, member 2
ENSMUSG00000032411	Tfdp2	-0.614963	NS	0.614963	4.45675	7.10706	0.00767811	0.265563	NS	transcription factor Dp 2
ENSMUSG00000038764	Ptpn3	-0.685125	NS	0.685125	4.79785	7.06688	0.00785218	0.265563	NS	protein tyrosine phosphatase, non-receptor type 3
ENSMUSG00000039542	Ncam1	-0.854512	NS	0.854512	1.54692	7.10333	0.00769407	0.265563	NS	neural cell adhesion molecule 1
ENSMUSG00000056091	St3gal5	-0.79851	NS	0.79851	1.69317	7.07044	0.00783659	0.265563	NS	ST3 beta-galactoside alpha-2,3-sialyltransferase 5
ENSMUSG00000073418	C4b	1.07796	NS	-1.07796	2.61013	7.07061	0.00783587	0.265563	NS	complement component 4B (Chido blood group)
ENSMUSG00000001506	Col1a1	0.843127	NS	-0.843127	4.23058	7.04803	0.00793526	0.267597	NS	collagen, type I, alpha 1
ENSMUSG00000038816	Ctnnal1	-0.557688	NS	0.557688	6.28221	7.04174	0.00796317	0.267765	NS	catenin (cadherin associated protein), alpha-like 1
ENSMUSG00000026712	Mrc1	0.79752	NS	-0.79752	3.66192	7.0249	0.00803839	0.267977	NS	mannose receptor, C type 1
ENSMUSG00000034595	Ppp1r18	1.23178	NS	-1.23178	0.452631	7.03136	0.00800943	0.267977	NS	protein phosphatase 1, regulatory subunit 18
ENSMUSG00000067847	Romo1	0.750721	NS	-0.750721	3.9528	7.02697	0.0080291	0.267977	NS	reactive oxygen species modulator 1
ENSMUSG00000032741	Tpcn1	-0.828724	NS	0.828724	2.43044	6.97863	0.00824889	0.273679	NS	two pore channel 1
ENSMUSG00000071713	Csf2rb	1.82563	NS	-1.82563	-0.302892	6.97701	0.00825635	0.273679	NS	colony stimulating factor 2 receptor, beta, low-affinity (granulocyte-macrophage)
ENSMUSG00000024691	Fam111a	1.50658	NS	-1.50658	-0.0803751	6.96817	0.00829723	0.274255	NS	family with sequence similarity 111, member A
ENSMUSG00000034135	Sik3	-0.716875	NS	0.716875	3.27484	6.95614	0.0083532	0.27455	NS	SIK family kinase 3
ENSMUSG00000079559	Colca2	-1.40737	NS	1.40737	-0.587253	6.9599	0.00833568	0.27455	NS	COLCA2 homolog
ENSMUSG00000024620	Pdgfrb	1.24506	NS	-1.24506	1.29812	6.92598	0.00849525	0.27534	NS	platelet derived growth factor receptor, beta polypeptide
ENSMUSG00000025203	Scd2	-0.753574	NS	0.753574	8.32416	6.92633	0.00849356	0.27534	NS	stearoyl-Coenzyme A desaturase 2
ENSMUSG00000028434	Epb41l4b	-0.60208	NS	0.60208	4.98848	6.92927	0.00847963	0.27534	NS	erythrocyte membrane protein band 4.1 like 4b
ENSMUSG00000038807	Rap1gap2	-0.649177	NS	0.649177	2.97136	6.93457	0.00845455	0.27534	NS	RAP1 GTPase activating protein 2
ENSMUSG00000040010	Slc7a5	-0.829467	NS	0.829467	3.3214	6.93194	0.008467	0.27534	NS	solute carrier family 7 (cationic amino acid transporter, y+ system), member 5
ENSMUSG00000022508	Bcl6	-0.925238	NS	0.925238	2.43946	6.89248	0.00865591	0.278458	NS	B cell leukemia/lymphoma 6
ENSMUSG00000045382	Cxcr4	1.28543	NS	-1.28543	0.236822	6.89101	0.00866303	0.278458	NS	chemokine (C-X-C motif) receptor 4
ENSMUSG00000068699	Flnc	0.757235	NS	-0.757235	3.17706	6.89734	0.00863241	0.278458	NS	filamin C, gamma
ENSMUSG00000023905	Tnfrsf12a	1.08082	NS	-1.08082	0.802605	6.87929	0.00872004	0.279521	NS	tumor necrosis factor receptor superfamily, member 12a
ENSMUSG00000005982	Naa60	-0.675179	NS	0.675179	2.96351	6.85326	0.00884794	0.281302	NS	N(alpha)-acetyltransferase 60, NatF catalytic subunit
ENSMUSG00000024743	Syt7	-0.86661	NS	0.86661	3.23332	6.85455	0.00884159	0.281302	NS	synaptotagmin VII
ENSMUSG00000039202	Abhd2	-0.628871	NS	0.628871	7.13868	6.85973	0.00881599	0.281302	NS	abhydrolase domain containing 2
ENSMUSG00000040606	Kazn	-0.839516	NS	0.839516	2.40653	6.8379	0.00892435	0.28296	NS	kazrin, periplakin interacting protein
ENSMUSG00000057230	Aak1	-0.778912	NS	0.778912	5.08367	6.82365	0.00899584	0.283685	NS	AP2 associated kinase 1
ENSMUSG00000084793	Gm2568	-1.36177	NS	1.36177	-0.253709	6.82449	0.00899162	0.283685	NS	predicted gene 2568
ENSMUSG00000064215	Ifi27	0.913562	NS	-0.913562	5.1466	6.81715	0.00902863	0.283952	NS	interferon, alpha-inducible protein 27
ENSMUSG00000042129	Rassf4	1.09948	NS	-1.09948	0.392419	6.81043	0.00906267	0.284256	NS	Ras association (RalGDS/AF-6) domain family member 4
ENSMUSG00000051159	Cited1	1.28191	NS	-1.28191	0.708137	6.80132	0.00910905	0.284945	NS	Cbp/p300-interacting transactivator with Glu/Asp-rich carboxy-terminal domain 1
ENSMUSG00000031561	Tenm3	-0.915071	NS	0.915071	0.946089	6.78607	0.00918718	0.28662	NS	teneurin transmembrane protein 3
ENSMUSG00000016024	Lbp	0.805056	NS	-0.805056	2.88329	6.76061	0.0093192	0.289964	NS	lipopolysaccharide binding protein
ENSMUSG00000029561	Oasl2	1.17998	NS	-1.17998	2.22656	6.74745	0.0093882	0.290561	NS	2'-5' oligoadenylate synthetase-like 2
ENSMUSG00000031016	Wee1	-0.601264	NS	0.601264	3.41934	6.74794	0.0093856	0.290561	NS	WEE 1 homolog 1 (S. pombe)
ENSMUSG00000004655	Aqp1	0.708671	NS	-0.708671	2.63774	6.73715	0.00944255	0.29147	NS	aquaporin 1
ENSMUSG00000075296	Aldh3b2	-0.811139	NS	0.811139	1.95758	6.72993	0.00948084	0.29188	NS	aldehyde dehydrogenase 3 family, member B2
ENSMUSG00000004508	Gab2	-0.730406	NS	0.730406	2.10051	6.69407	0.00967341	0.293167	NS	growth factor receptor bound protein 2-associated protein 2
ENSMUSG00000024042	Sik1	-0.892195	NS	0.892195	1.52527	6.71264	0.00957317	0.293167	NS	salt inducible kinase 1
ENSMUSG00000028676	Srsf10	0.579077	NS	-0.579077	5.2823	6.70054	0.00963836	0.293167	NS	serine and arginine-rich splicing factor 10
ENSMUSG00000031827	Cotl1	1.22458	NS	-1.22458	1.39874	6.69614	0.00966219	0.293167	NS	coactosin-like 1 (Dictyostelium)
ENSMUSG00000032356	Rasgrf1	-1.03659	NS	1.03659	0.809841	6.7051	0.00961376	0.293167	NS	RAS protein-specific guanine nucleotide-releasing factor 1
ENSMUSG00000069892	9930111J21Rik2	1.11971	NS	-1.11971	0.361595	6.69575	0.00966428	0.293167	NS	RIKEN cDNA 9930111J21 gene 2
ENSMUSG00000009185	Ccl8	1.8671	NS	-1.8671	-0.200495	6.66528	0.00983092	0.293361	NS	chemokine (C-C motif) ligand 8
ENSMUSG00000028532	Cachd1	-0.852289	NS	0.852289	2.46582	6.68299	0.00973374	0.293361	NS	cache domain containing 1
ENSMUSG00000031292	Cdkl5	-0.649054	NS	0.649054	2.99275	6.67411	0.00978234	0.293361	NS	cyclin-dependent kinase-like 5
ENSMUSG00000032898	Fbxo21	-0.630949	NS	0.630949	4.12123	6.688	0.0097064	0.293361	NS	F-box protein 21
ENSMUSG00000041852	Tcf20	-0.885419	NS	0.885419	4.11014	6.66743	0.00981907	0.293361	NS	transcription factor 20
ENSMUSG00000060032	H2aj	0.621774	NS	-0.621774	3.85738	6.66077	0.00985581	0.293361	NS	H2J.A histone
ENSMUSG00000071757	Zhx2	-0.818997	NS	0.818997	2.33795	6.67442	0.00978065	0.293361	NS	zinc fingers and homeoboxes 2
ENSMUSG00000071226	Cecr2	-0.805052	NS	0.805052	2.04531	6.65496	0.00988802	0.293571	NS	CECR2, histone acetyl-lysine reader
ENSMUSG00000028848	Gpn2	0.781146	NS	-0.781146	1.67187	6.63242	0.0100139	0.295424	NS	GPN-loop GTPase 2
ENSMUSG00000029868	Trpv6	-0.644487	NS	0.644487	6.97459	6.62541	0.0100534	0.295424	NS	transient receptor potential cation channel, subfamily V, member 6
ENSMUSG00000030844	Rgs10	1.05511	NS	-1.05511	0.595513	6.63855	0.00997951	0.295424	NS	regulator of G-protein signalling 10
ENSMUSG00000053141	Ptprt	-0.763859	NS	0.763859	4.68619	6.61676	0.0101024	0.295424	NS	protein tyrosine phosphatase, receptor type, T
ENSMUSG00000058773	H1f5	0.785704	NS	-0.785704	2.49557	6.61768	0.0100972	0.295424	NS	H1.5 linker histone, cluster member
ENSMUSG00000078572	Ndufaf8	0.773882	NS	-0.773882	1.65879	6.62158	0.0100751	0.295424	NS	NADH:ubiquinone oxidoreductase complex assembly factor 8
ENSMUSG00000002043	Trappc6a	0.665851	NS	-0.665851	4.4273	6.6068	0.010159	0.295599	NS	trafficking protein particle complex 6A
ENSMUSG00000018623	Mmp7	1.14714	NS	-1.14714	2.81498	6.60832	0.0101503	0.295599	NS	matrix metallopeptidase 7
ENSMUSG00000039782	Cpeb2	-0.629195	NS	0.629195	3.82234	6.59767	0.0102112	0.296379	NS	cytoplasmic polyadenylation element binding protein 2
ENSMUSG00000023806	Rsph3b	-0.662326	NS	0.662326	3.02834	6.57228	0.0103579	0.299892	NS	radial spoke 3B homolog (Chlamydomonas)
ENSMUSG00000023939	Mrpl14	0.605457	NS	-0.605457	3.48899	6.56471	0.0104021	0.300188	NS	mitochondrial ribosomal protein L14
ENSMUSG00000026880	Stom	0.695561	NS	-0.695561	2.28527	6.56171	0.0104196	0.300188	NS	stomatin
ENSMUSG00000030123	Plxnd1	0.969649	NS	-0.969649	0.681082	6.54636	0.0105099	0.302044	NS	plexin D1
ENSMUSG00000010307	Tmem86a	0.87227	NS	-0.87227	1.08684	6.53532	0.0105753	0.302114	NS	transmembrane protein 86A
ENSMUSG00000030774	Pak1	0.793234	NS	-0.793234	2.19945	6.53284	0.0105901	0.302114	NS	p21 (RAC1) activated kinase 1
ENSMUSG00000096764	Gm21985	-1.28425	NS	1.28425	0.598964	6.53297	0.0105893	0.302114	NS	predicted gene 21985
ENSMUSG00000017830	Dhx58	0.888311	NS	-0.888311	1.7906	6.49992	0.0107879	0.304043	NS	DEXH (Asp-Glu-X-His) box polypeptide 58
ENSMUSG00000031939	Taf1d	0.627107	NS	-0.627107	3.81461	6.51265	0.010711	0.304043	NS	TATA-box binding protein associated factor, RNA polymerase I, D
ENSMUSG00000039262	Prrc2b	-0.876809	NS	0.876809	5.14253	6.5064	0.0107487	0.304043	NS	proline-rich coiled-coil 2B
ENSMUSG00000041720	Pi4ka	-0.73369	NS	0.73369	5.39923	6.51003	0.0107268	0.304043	NS	phosphatidylinositol 4-kinase alpha
ENSMUSG00000068246	Apol9b	1.5519	NS	-1.5519	0.0387993	6.50029	0.0107857	0.304043	NS	apolipoprotein L 9b
ENSMUSG00000061436	Hipk2	-1.0312	NS	1.0312	2.66794	6.47986	0.0109104	0.306752	NS	homeodomain interacting protein kinase 2
ENSMUSG00000009628	Tex15	-0.625148	NS	0.625148	3.72817	6.44755	0.0111106	0.309398	NS	testis expressed gene 15
ENSMUSG00000021069	Pygl	1.22441	NS	-1.22441	-0.0398443	6.45379	0.0110716	0.309398	NS	liver glycogen phosphorylase
ENSMUSG00000062995	Ica1	-0.691183	NS	0.691183	3.67228	6.45	0.0110953	0.309398	NS	islet cell autoantigen 1
ENSMUSG00000112449	Srp54b	-1.13268	NS	1.13268	5.18876	6.45943	0.0110365	0.309398	NS	signal recognition particle 54B
ENSMUSG00000043998	Mgat2	0.538192	NS	-0.538192	5.83583	6.41342	0.0113261	0.313902	NS	mannoside acetylglucosaminyltransferase 2
ENSMUSG00000045312	Lhfpl2	1.14697	NS	-1.14697	1.08719	6.41551	0.0113128	0.313902	NS	lipoma HMGIC fusion partner-like 2
ENSMUSG00000058618	Defa39	-1.01451	NS	1.01451	0.253387	6.4075	0.0113639	0.314204	NS	defensin, alpha, 39
ENSMUSG00000048865	Arhgap30	1.09454	NS	-1.09454	0.247989	6.39875	0.0114201	0.31501	NS	Rho GTPase activating protein 30
ENSMUSG00000042680	Garem1	-0.841539	NS	0.841539	2.06501	6.39229	0.0114617	0.315414	NS	GRB2 associated regulator of MAPK1 subtype 1
ENSMUSG00000029570	Lfng	1.10324	NS	-1.10324	0.0652015	6.3836	0.0115179	0.316215	NS	LFNG O-fucosylpeptide 3-beta-N-acetylglucosaminyltransferase
ENSMUSG00000024830	Rps6kb2	-0.974733	NS	0.974733	0.447012	6.37485	0.0115749	0.316289	NS	ribosomal protein S6 kinase, polypeptide 2
ENSMUSG00000042293	Gm5617	0.697753	NS	-0.697753	2.02598	6.37564	0.0115697	0.316289	NS	predicted gene 5617
ENSMUSG00000020183	Cpm	-0.655875	NS	0.655875	3.23191	6.3689	0.0116138	0.316611	NS	carboxypeptidase M
ENSMUSG00000036943	Rab8b	0.899678	NS	-0.899678	2.16442	6.36174	0.0116607	0.31715	NS	RAB8B, member RAS oncogene family
ENSMUSG00000048058	Ldlrad3	-0.623932	NS	0.623932	3.91412	6.34599	0.0117647	0.319234	NS	low density lipoprotein receptor class A domain containing 3
ENSMUSG00000028410	Dnaja1	0.524331	NS	-0.524331	5.58759	6.30407	0.0120461	0.324604	NS	DnaJ heat shock protein family (Hsp40) member A1
ENSMUSG00000041530	Ago1	-0.601249	NS	0.601249	3.68529	6.30463	0.0120423	0.324604	NS	argonaute RISC catalytic subunit 1
ENSMUSG00000075595	Zfp652	-0.661589	NS	0.661589	4.47158	6.30603	0.0120328	0.324604	NS	zinc finger protein 652
ENSMUSG00000097604	Gm17322	-0.919294	NS	0.919294	1.07584	6.29986	0.0120747	0.324627	NS	predicted gene, 17322
ENSMUSG00000039109	F13a1	0.988928	NS	-0.988928	2.66955	6.29269	0.0121237	0.325194	NS	coagulation factor XIII, A1 subunit
ENSMUSG00000004609	Cd33	1.1439	NS	-1.1439	0.0385183	6.25637	0.0123747	0.328156	NS	CD33 antigen
ENSMUSG00000020109	Dnajb12	-0.771643	NS	0.771643	3.46178	6.26242	0.0123326	0.328156	NS	DnaJ heat shock protein family (Hsp40) member B12
ENSMUSG00000033948	Zswim5	-0.790087	NS	0.790087	2.50641	6.26625	0.012306	0.328156	NS	zinc finger SWIM-type containing 5
ENSMUSG00000056899	Immp2l	0.849719	NS	-0.849719	1.24182	6.26056	0.0123455	0.328156	NS	IMP2 inner mitochondrial membrane peptidase-like (S. cerevisiae)
ENSMUSG00000063077	Kif1b	-0.664748	NS	0.664748	6.32054	6.25761	0.0123661	0.328156	NS	kinesin family member 1B
ENSMUSG00000001521	Tulp3	-0.646848	NS	0.646848	2.42947	6.25199	0.0124054	0.328223	NS	tubby-like protein 3
ENSMUSG00000028998	Tomm7	0.621539	NS	-0.621539	5.29311	6.24783	0.0124346	0.32825	NS	translocase of outer mitochondrial membrane 7
ENSMUSG00000049550	Clip1	-0.808918	NS	0.808918	4.6844	6.22562	0.0125915	0.330771	NS	CAP-GLY domain containing linker protein 1
ENSMUSG00000053835	H2-T24	1.26369	NS	-1.26369	0.0374237	6.23027	0.0125585	0.330771	NS	histocompatibility 2, T region locus 24
ENSMUSG00000079523	Tmsb10	0.87693	NS	-0.87693	1.43701	6.2223	0.0126151	0.330771	NS	thymosin, beta 10
ENSMUSG00000032554	Trf	1.00741	NS	-1.00741	2.68139	6.21805	0.0126454	0.330822	NS	transferrin
ENSMUSG00000060639	H4c9	0.830271	NS	-0.830271	1.84677	6.20072	0.0127699	0.333331	NS	H4 clustered histone 9
ENSMUSG00000021033	Gstz1	-0.564596	NS	0.564596	4.47444	6.18278	0.0129	0.335975	NS	glutathione transferase zeta 1 (maleylacetoacetate isomerase)
ENSMUSG00000005268	Prlr	-0.711679	NS	0.711679	6.64511	6.1735	0.0129678	0.336556	NS	prolactin receptor
ENSMUSG00000021939	Ctsb	0.729721	NS	-0.729721	6.23804	6.16921	0.0129993	0.336556	NS	cathepsin B
ENSMUSG00000089945	Pakap	-0.942338	NS	0.942338	1.4261	6.16791	0.0130088	0.336556	NS	paralemmin A kinase anchor protein
ENSMUSG00000048856	Slc25a47	0.81616	NS	-0.81616	1.16838	6.15501	0.0131041	0.337732	NS	solute carrier family 25, member 47
ENSMUSG00000105987	AI506816	-0.826761	NS	0.826761	4.02701	6.15392	0.0131121	0.337732	NS	expressed sequence AI506816
ENSMUSG00000028581	Laptm5	1.04881	NS	-1.04881	1.4211	6.1446	0.0131814	0.338768	NS	lysosomal-associated protein transmembrane 5
ENSMUSG00000026042	Col5a2	0.9854	NS	-0.9854	3.04577	6.13503	0.013253	0.339858	NS	collagen, type V, alpha 2
ENSMUSG00000058173	Smco4	0.740949	NS	-0.740949	4.47552	6.12701	0.0133131	0.340653	NS	single-pass membrane protein with coiled-coil domains 4
ENSMUSG00000036305	Rpl39-ps	1.03387	NS	-1.03387	-0.0499778	6.11604	0.0133961	0.342025	NS	ribosomal protein L39, pseudogene
ENSMUSG00000047044	D030056L22Rik	0.656143	NS	-0.656143	2.22471	6.10852	0.0134532	0.342413	NS	RIKEN cDNA D030056L22 gene
ENSMUSG00000062619	2310039H08Rik	0.588997	NS	-0.588997	3.32214	6.10632	0.01347	0.342413	NS	RIKEN cDNA 2310039H08 gene
ENSMUSG00000092564	BC051226	0.971367	NS	-0.971367	0.551259	6.09713	0.0135402	0.34345	NS	cDNA sequence BC051226
ENSMUSG00000030960	Eef1akmt2	0.679117	NS	-0.679117	2.60101	6.09046	0.0135914	0.344	NS	EEF1A lysine methyltransferase 2
ENSMUSG00000033427	Upb1	-0.687424	NS	0.687424	2.46756	6.07231	0.0137317	0.3468	NS	ureidopropionase, beta
ENSMUSG00000020435	Osbp2	-0.869451	NS	0.869451	1.83934	6.05497	0.0138672	0.349465	NS	oxysterol binding protein 2
ENSMUSG00000012428	Steap4	1.04624	NS	-1.04624	3.18636	6.04814	0.0139209	0.349596	NS	STEAP family member 4
ENSMUSG00000017478	Zc3h18	-0.866838	NS	0.866838	2.45478	6.0467	0.0139323	0.349596	NS	zinc finger CCCH-type containing 18
ENSMUSG00000004285	Atp6v1f	0.582143	NS	-0.582143	5.18715	6.04173	0.0139716	0.34983	NS	ATPase, H+ transporting, lysosomal V1 subunit F
ENSMUSG00000041444	Arhgap32	-0.644068	NS	0.644068	4.62458	6.02119	0.0141351	0.352411	NS	Rho GTPase activating protein 32
ENSMUSG00000078681	Tm2d3	0.610496	NS	-0.610496	4.70096	6.0246	0.0141079	0.352411	NS	TM2 domain containing 3
ENSMUSG00000093656	Gm20628	0.577391	NS	-0.577391	4.33813	6.01554	0.0141804	0.352787	NS	predicted gene 20628
ENSMUSG00000071855	Ccdc112	-0.937728	NS	0.937728	0.55446	6.00445	0.0142699	0.354257	NS	coiled-coil domain containing 112
ENSMUSG00000019960	Dusp6	0.620288	NS	-0.620288	3.04598	6.00067	0.0143004	0.354262	NS	dual specificity phosphatase 6
ENSMUSG00000039899	Fgl2	0.820229	NS	-0.820229	3.46891	5.99648	0.0143344	0.354352	NS	fibrinogen-like protein 2
ENSMUSG00000022505	Emp2	-0.713883	NS	0.713883	4.01854	5.9867	0.0144142	0.355203	NS	epithelial membrane protein 2
ENSMUSG00000079547	H2-DMb1	0.686493	NS	-0.686493	1.87812	5.98479	0.0144297	0.355203	NS	histocompatibility 2, class II, locus Mb1
ENSMUSG00000034259	Exosc4	0.631253	NS	-0.631253	2.42526	5.96742	0.0145726	0.357965	NS	exosome component 4
ENSMUSG00000073411	H2-D1	0.686678	NS	-0.686678	7.92755	5.96009	0.0146333	0.358699	NS	histocompatibility 2, D region locus 1
ENSMUSG00000058351	Smim4	0.760673	NS	-0.760673	1.8337	5.94726	0.0147401	0.360562	NS	small integral membrane protein 4
ENSMUSG00000019996	Map7	-0.723053	NS	0.723053	3.35182	5.92385	0.0149373	0.362346	NS	microtubule-associated protein 7
ENSMUSG00000033538	Casp4	1.16141	NS	-1.16141	0.615508	5.9256	0.0149224	0.362346	NS	caspase 4, apoptosis-related cysteine peptidase
ENSMUSG00000046909	Tefm	0.736838	NS	-0.736838	1.80121	5.92619	0.0149175	0.362346	NS	transcription elongation factor, mitochondrial
ENSMUSG00000055435	Maf	0.637191	NS	-0.637191	2.57137	5.92769	0.0149048	0.362346	NS	avian musculoaponeurotic fibrosarcoma oncogene homolog
ENSMUSG00000020566	Atp6v1c2	-0.613309	NS	0.613309	4.50093	5.91564	0.015007	0.363282	NS	ATPase, H+ transporting, lysosomal V1 subunit C2
ENSMUSG00000018821	Avpi1	0.605606	NS	-0.605606	3.08201	5.90972	0.0150576	0.363751	NS	arginine vasopressin-induced 1
ENSMUSG00000041362	Shtn1	-0.617559	NS	0.617559	3.09457	5.90494	0.0150984	0.363985	NS	shootin 1
ENSMUSG00000069601	Ank3	-0.71316	NS	0.71316	5.91185	5.89257	0.0152049	0.365796	NS	ankyrin 3, epithelial
ENSMUSG00000027171	Prrg4	-0.713062	NS	0.713062	1.58201	5.88795	0.0152449	0.366002	NS	proline rich Gla (G-carboxyglutamic acid) 4 (transmembrane)
ENSMUSG00000002325	Irf9	0.806134	NS	-0.806134	4.27707	5.86953	0.0154052	0.367582	NS	interferon regulatory factor 9
ENSMUSG00000039179	Tekt5	-1.01929	NS	1.01929	0.546098	5.87237	0.0153804	0.367582	NS	tektin 5
ENSMUSG00000045005	Fzd5	-0.561339	NS	0.561339	4.56607	5.87106	0.0153918	0.367582	NS	frizzled class receptor 5
ENSMUSG00000020440	Arf5	0.601855	NS	-0.601855	5.10918	5.86321	0.0154606	0.368151	NS	ADP-ribosylation factor 5
ENSMUSG00000021607	Mrpl36	0.546527	NS	-0.546527	3.69978	5.84891	0.0155867	0.370172	NS	mitochondrial ribosomal protein L36
ENSMUSG00000041736	Tspo	0.526696	NS	-0.526696	3.80316	5.8464	0.0156089	0.370172	NS	translocator protein
ENSMUSG00000090625	Gm20721	-0.836307	NS	0.836307	1.70757	5.8143	0.0158963	0.376224	NS	predicted gene, 20721
ENSMUSG00000003873	Bax	0.563135	NS	-0.563135	3.49313	5.79673	0.016056	0.376945	NS	BCL2-associated X protein
ENSMUSG00000025085	Ablim1	-0.601312	NS	0.601312	4.04987	5.80344	0.0159949	0.376945	NS	actin-binding LIM protein 1
ENSMUSG00000039364	Sectm1b	1.17784	NS	-1.17784	-0.265105	5.79875	0.0160376	0.376945	NS	secreted and transmembrane 1B
ENSMUSG00000053113	Socs3	1.14538	NS	-1.14538	0.228838	5.80142	0.0160132	0.376945	NS	suppressor of cytokine signaling 3
ENSMUSG00000032519	Slc25a38	0.561725	NS	-0.561725	3.12838	5.78886	0.016128	0.377875	NS	solute carrier family 25, member 38
ENSMUSG00000058402	Zfp420	0.782145	NS	-0.782145	1.2729	5.78447	0.0161684	0.378062	NS	zinc finger protein 420
ENSMUSG00000041741	Pde3a	-0.626848	NS	0.626848	3.2018	5.77689	0.0162382	0.378935	NS	phosphodiesterase 3A, cGMP inhibited
ENSMUSG00000024663	Rab3il1	1.02026	NS	-1.02026	0.425354	5.7703	0.0162993	0.3796	NS	RAB3A interacting protein (rabin3)-like 1
ENSMUSG00000020736	Nt5c	0.560836	NS	-0.560836	3.82023	5.72445	0.0167303	0.386388	NS	5',3'-nucleotidase, cytosolic
ENSMUSG00000021285	Ppp1r13b	-0.664873	NS	0.664873	3.53034	5.72172	0.0167563	0.386388	NS	protein phosphatase 1, regulatory subunit 13B
ENSMUSG00000022791	Tnk2	-0.859439	NS	0.859439	3.1593	5.72777	0.0166986	0.386388	NS	tyrosine kinase, non-receptor, 2
ENSMUSG00000040466	Blvrb	0.66987	NS	-0.66987	2.22003	5.73217	0.0166569	0.386388	NS	biliverdin reductase B (flavin reductase (NADPH))
ENSMUSG00000065251	Gm23971	0.891004	NS	-0.891004	5.88188	5.72378	0.0167366	0.386388	NS	predicted gene, 23971
ENSMUSG00000002804	Nudt14	0.58538	NS	-0.58538	3.10693	5.71614	0.0168096	0.386853	NS	nudix (nucleoside diphosphate linked moiety X)-type motif 14
ENSMUSG00000021496	Pcbd2	0.676291	NS	-0.676291	2.42277	5.70612	0.0169059	0.388303	NS	pterin 4 alpha carbinolamine dehydratase/dimerization cofactor of hepatocyte nuclear factor 1 alpha
ENSMUSG00000098950	Gm28036	-0.885392	NS	0.885392	2.07848	5.69247	0.0170379	0.390566	NS	predicted gene, 28036
ENSMUSG00000010205	Raver1	-1.01843	NS	1.01843	2.08776	5.68833	0.0170781	0.39072	NS	ribonucleoprotein, PTB-binding 1
ENSMUSG00000018599	Mief2	0.720071	NS	-0.720071	1.88244	5.68216	0.0171383	0.391329	NS	mitochondrial elongation factor 2
ENSMUSG00000019368	Sec14l4	-0.653678	NS	0.653678	3.46333	5.65922	0.0173638	0.391457	NS	SEC14-like lipid binding 4
ENSMUSG00000019433	Gipc1	0.54876	NS	-0.54876	3.318	5.65845	0.0173714	0.391457	NS	GIPC PDZ domain containing family, member 1
ENSMUSG00000020656	Grhl1	-0.494309	NS	0.494309	5.40324	5.67379	0.0172202	0.391457	NS	grainyhead like transcription factor 1
ENSMUSG00000035242	Oaz1	0.558629	NS	-0.558629	7.13251	5.67017	0.0172558	0.391457	NS	ornithine decarboxylase antizyme 1
ENSMUSG00000038844	Kif16b	-0.531054	NS	0.531054	5.24415	5.65772	0.0173787	0.391457	NS	kinesin family member 16B
ENSMUSG00000074622	Mafb	0.958018	NS	-0.958018	0.153183	5.66898	0.0172675	0.391457	NS	v-maf musculoaponeurotic fibrosarcoma oncogene family, protein B (avian)
ENSMUSG00000075284	Wipf1	0.971603	NS	-0.971603	1.06477	5.66091	0.0173471	0.391457	NS	WAS/WASL interacting protein family, member 1
ENSMUSG00000041959	S100a10	0.616548	NS	-0.616548	3.96658	5.63151	0.0176405	0.396587	NS	S100 calcium binding protein A10 (calpactin)
ENSMUSG00000062209	Erbb4	-0.682042	NS	0.682042	4.43059	5.61907	0.0177661	0.398643	NS	erb-b2 receptor tyrosine kinase 4
ENSMUSG00000022754	Tmem45a	-0.634119	NS	0.634119	3.64271	5.60825	0.0178761	0.400342	NS	transmembrane protein 45a
ENSMUSG00000026365	Cfh	0.844123	NS	-0.844123	4.7799	5.60284	0.0179314	0.400663	NS	complement component factor h
ENSMUSG00000032238	Rora	-0.563137	NS	0.563137	3.94342	5.60014	0.0179591	0.400663	NS	RAR-related orphan receptor alpha
ENSMUSG00000026043	Col3a1	0.737595	NS	-0.737595	5.87463	5.59626	0.0179988	0.400783	NS	collagen, type III, alpha 1
ENSMUSG00000004032	Gstm5	0.648331	NS	-0.648331	3.78866	5.56609	0.0183116	0.400862	NS	glutathione S-transferase, mu 5
ENSMUSG00000024953	Prdx5	0.521713	NS	-0.521713	6.16236	5.57469	0.0182219	0.400862	NS	peroxiredoxin 5
ENSMUSG00000026837	Col5a1	0.798663	NS	-0.798663	2.50615	5.58049	0.0181616	0.400862	NS	collagen, type V, alpha 1
ENSMUSG00000027820	Mme	-0.634489	NS	0.634489	9.64782	5.57312	0.0182383	0.400862	NS	membrane metallo endopeptidase
ENSMUSG00000028398	Dmac1	0.593692	NS	-0.593692	2.92432	5.58389	0.0181264	0.400862	NS	distal membrane arm assembly complex 1
ENSMUSG00000029484	Anxa3	1.02876	NS	-1.02876	3.8602	5.56921	0.018279	0.400862	NS	annexin A3
ENSMUSG00000034858	Fam214a	-0.614184	NS	0.614184	3.95523	5.56959	0.018275	0.400862	NS	family with sequence similarity 214, member A
ENSMUSG00000038290	Smg6	-0.54403	NS	0.54403	3.21582	5.58938	0.0180697	0.400862	NS	Smg-6 homolog, nonsense mediated mRNA decay factor (C. elegans)
ENSMUSG00000089617	Scarna10	0.697654	NS	-0.697654	8.21584	5.58858	0.0180779	0.400862	NS	small Cajal body-specific RNA 10
ENSMUSG00000029798	Herc6	1.08982	NS	-1.08982	0.710976	5.55189	0.0184608	0.401866	NS	hect domain and RLD 6
ENSMUSG00000034258	Flvcr2	-0.65118	NS	0.65118	2.43154	5.55501	0.0184279	0.401866	NS	feline leukemia virus subgroup C cellular receptor 2
ENSMUSG00000074129	Rpl13a	0.641806	NS	-0.641806	9.19498	5.55285	0.0184506	0.401866	NS	ribosomal protein L13A
ENSMUSG00000002343	Armc6	0.753933	NS	-0.753933	1.19663	5.53709	0.0186175	0.402276	NS	armadillo repeat containing 6
ENSMUSG00000004568	Arhgef18	-0.765026	NS	0.765026	4.42198	5.54605	0.0185225	0.402276	NS	rho/rac guanine nucleotide exchange factor (GEF) 18
ENSMUSG00000028864	Hgf	0.984975	NS	-0.984975	2.05841	5.53732	0.0186151	0.402276	NS	hepatocyte growth factor
ENSMUSG00000049723	Mmp12	2.27007	NS	-2.27007	1.52789	5.54174	0.0185681	0.402276	NS	matrix metallopeptidase 12
ENSMUSG00000034932	Mrpl54	0.570234	NS	-0.570234	4.17677	5.53023	0.0186907	0.40311	NS	mitochondrial ribosomal protein L54
ENSMUSG00000025885	Myo5b	-0.753114	NS	0.753114	4.33925	5.52115	0.0187879	0.403633	NS	myosin VB
ENSMUSG00000078429	Ctdsp2	-0.57553	NS	0.57553	5.05291	5.52214	0.0187773	0.403633	NS	CTD (carboxy-terminal domain, RNA polymerase II, polypeptide A) small phosphatase 2
ENSMUSG00000096215	Smim22	0.596065	NS	-0.596065	2.83952	5.51829	0.0188187	0.403633	NS	small integral membrane protein 22
ENSMUSG00000071451	Psmg4	0.69909	NS	-0.69909	1.70286	5.49394	0.0190824	0.408539	NS	proteasome (prosome, macropain) assembly chaperone 4
ENSMUSG00000022180	Slc7a8	-0.921717	NS	0.921717	1.88811	5.48628	0.0191663	0.409015	NS	solute carrier family 7 (cationic amino acid transporter, y+ system), member 8
ENSMUSG00000058064	Gm10036	0.787232	NS	-0.787232	2.13872	5.48551	0.0191748	0.409015	NS	predicted gene 10036
ENSMUSG00000050299	Gm9843	0.776702	NS	-0.776702	0.930182	5.47454	0.0192955	0.410145	NS	predicted gene 9843
ENSMUSG00000051671	Coa6	0.64023	NS	-0.64023	2.41558	5.47172	0.0193266	0.410145	NS	cytochrome c oxidase assembly factor 6
ENSMUSG00000094936	Rbm4	0.545951	NS	-0.545951	3.83402	5.47112	0.0193332	0.410145	NS	RNA binding motif protein 4
ENSMUSG00000002031	Ift46	-0.5494	NS	0.5494	3.93938	5.44365	0.0196396	0.410247	NS	intraflagellar transport 46
ENSMUSG00000014905	Dnajb9	0.57306	NS	-0.57306	5.6969	5.45437	0.0195194	0.410247	NS	DnaJ heat shock protein family (Hsp40) member B9
ENSMUSG00000020053	Igf1	0.861744	NS	-0.861744	3.27214	5.44287	0.0196484	0.410247	NS	insulin-like growth factor 1
ENSMUSG00000020780	Srp68	-0.70262	NS	0.70262	5.03049	5.42916	0.0198033	0.410247	NS	signal recognition particle 68
ENSMUSG00000021097	Clmn	-0.820436	NS	0.820436	2.52525	5.42965	0.0197977	0.410247	NS	calmin
ENSMUSG00000021662	Arhgef28	-0.61998	NS	0.61998	3.33119	5.45549	0.0195069	0.410247	NS	Rho guanine nucleotide exchange factor (GEF) 28
ENSMUSG00000022056	Adam7	-2.17549	NS	2.17549	0.866002	5.41444	0.0199709	0.410247	NS	a disintegrin and metallopeptidase domain 7
ENSMUSG00000023169	Slc38a1	-0.61867	NS	0.61867	5.1266	5.41573	0.0199561	0.410247	NS	solute carrier family 38, member 1
ENSMUSG00000024386	Proc	-0.772062	NS	0.772062	1.72122	5.45269	0.0195383	0.410247	NS	protein C
ENSMUSG00000027288	Zfp106	-0.585152	NS	0.585152	5.36781	5.46008	0.0194558	0.410247	NS	zinc finger protein 106
ENSMUSG00000030725	Lipt2	0.895212	NS	-0.895212	0.765651	5.41889	0.01992	0.410247	NS	lipoyl(octanoyl) transferase 2 (putative)
ENSMUSG00000032010	Usp2	-0.943101	NS	0.943101	1.33576	5.46448	0.0194068	0.410247	NS	ubiquitin specific peptidase 2
ENSMUSG00000036617	Etl4	-0.809533	NS	0.809533	3.68952	5.43315	0.019758	0.410247	NS	enhancer trap locus 4
ENSMUSG00000041757	Plekha6	-0.647424	NS	0.647424	3.15571	5.43291	0.0197608	0.410247	NS	pleckstrin homology domain containing, family A member 6
ENSMUSG00000053897	Slc39a8	0.791093	NS	-0.791093	5.71754	5.44267	0.0196507	0.410247	NS	solute carrier family 39 (metal ion transporter), member 8
ENSMUSG00000055523	Gucy2g	-0.607723	NS	0.607723	4.69167	5.41969	0.0199108	0.410247	NS	guanylate cyclase 2g
ENSMUSG00000057278	Snrpg	0.601005	NS	-0.601005	3.09385	5.41833	0.0199264	0.410247	NS	small nuclear ribonucleoprotein polypeptide G
ENSMUSG00000095217	H2bc15	0.845823	NS	-0.845823	1.46784	5.41475	0.0199673	0.410247	NS	H2B clustered histone 15
ENSMUSG00000030518	Fam189a1	-0.719936	NS	0.719936	2.05696	5.40814	0.020043	0.410285	NS	family with sequence similarity 189, member A1
ENSMUSG00000089847	Timm10b	0.555508	NS	-0.555508	2.88288	5.40961	0.0200262	0.410285	NS	translocase of inner mitochondrial membrane 10B
ENSMUSG00000019948	Actr6	0.652061	NS	-0.652061	2.84501	5.4024	0.0201091	0.410915	NS	ARP6 actin-related protein 6
ENSMUSG00000053293	Pom121	-0.896923	NS	0.896923	1.09885	5.39854	0.0201536	0.411105	NS	nuclear pore membrane protein 121
ENSMUSG00000000823	Zfp512b	-0.792991	NS	0.792991	2.6021	5.39001	0.0202524	0.4124	NS	zinc finger protein 512B
ENSMUSG00000022150	Dab2	1.12191	NS	-1.12191	1.72322	5.38608	0.020298	0.412608	NS	disabled 2, mitogen-responsive phosphoprotein
ENSMUSG00000074578	Zfas1	0.628057	NS	-0.628057	4.06514	5.3796	0.0203735	0.413423	NS	zinc finger, NFX1-type containing 1, antisense RNA 1
ENSMUSG00000046688	Tifa	0.720256	NS	-0.720256	2.29122	5.37	0.020486	0.414984	NS	TRAF-interacting protein with forkhead-associated domain
ENSMUSG00000008999	Bmp7	-0.744752	NS	0.744752	2.45527	5.32466	0.0210257	0.415699	NS	bone morphogenetic protein 7
ENSMUSG00000018339	Gpx3	-0.603461	NS	0.603461	5.20239	5.35487	0.0206645	0.415699	NS	glutathione peroxidase 3
ENSMUSG00000028954	Nub1	-0.58376	NS	0.58376	3.74107	5.34108	0.0208286	0.415699	NS	negative regulator of ubiquitin-like proteins 1
ENSMUSG00000029020	Mfn2	-0.562693	NS	0.562693	3.54028	5.32474	0.0210248	0.415699	NS	mitofusin 2
ENSMUSG00000030037	Mrpl53	0.613587	NS	-0.613587	3.99654	5.32696	0.0209979	0.415699	NS	mitochondrial ribosomal protein L53
ENSMUSG00000031563	Wwc2	-0.63238	NS	0.63238	4.36701	5.3282	0.0209831	0.415699	NS	WW, C2 and coiled-coil domain containing 2
ENSMUSG00000034088	Hdlbp	-0.761452	NS	0.761452	7.4348	5.33194	0.0209381	0.415699	NS	high density lipoprotein (HDL) binding protein
ENSMUSG00000034687	Fras1	-1.10198	NS	1.10198	0.570173	5.34674	0.020761	0.415699	NS	Fraser extracellular matrix complex subunit 1
ENSMUSG00000041881	Ndufa7	0.501067	NS	-0.501067	5.60801	5.33142	0.0209443	0.415699	NS	NADH:ubiquinone oxidoreductase subunit A7
ENSMUSG00000042380	Smim12	0.572896	NS	-0.572896	3.34922	5.34222	0.0208149	0.415699	NS	small integral membrane protein 12
ENSMUSG00000045658	Pid1	0.499189	NS	-0.499189	5.44377	5.32218	0.0210557	0.415699	NS	phosphotyrosine interaction domain containing 1
ENSMUSG00000049960	Mrps16	0.539415	NS	-0.539415	3.74559	5.34603	0.0207695	0.415699	NS	mitochondrial ribosomal protein S16
ENSMUSG00000050410	Tcf19	-0.682944	NS	0.682944	2.02845	5.34189	0.0208189	0.415699	NS	transcription factor 19
ENSMUSG00000056209	Npm3	0.579597	NS	-0.579597	4.24413	5.33824	0.0208625	0.415699	NS	nucleoplasmin 3
ENSMUSG00000059409	Ppp2r5d	-0.660565	NS	0.660565	2.70457	5.35855	0.020621	0.415699	NS	protein phosphatase 2, regulatory subunit B', delta
ENSMUSG00000020576	Nbas	-0.562426	NS	0.562426	5.66493	5.31701	0.0211182	0.416228	NS	neuroblastoma amplified sequence
ENSMUSG00000031488	Rab11fip1	-0.650214	NS	0.650214	6.05586	5.31199	0.0211792	0.416726	NS	RAB11 family interacting protein 1 (class I)
ENSMUSG00000027993	Trim2	-0.574196	NS	0.574196	7.52051	5.30307	0.0212879	0.416763	NS	tripartite motif-containing 2
ENSMUSG00000038943	Prc1	-0.97655	NS	0.97655	0.720786	5.30304	0.0212882	0.416763	NS	protein regulator of cytokinesis 1
ENSMUSG00000041895	Wipi1	-0.665503	NS	0.665503	3.22567	5.3057	0.0212558	0.416763	NS	WD repeat domain, phosphoinositide interacting 1
ENSMUSG00000018217	Pmp22	0.817854	NS	-0.817854	1.44437	5.28683	0.0214874	0.418703	NS	peripheral myelin protein 22
ENSMUSG00000029055	Plch2	-0.847452	NS	0.847452	1.43984	5.28162	0.0215517	0.418703	NS	phospholipase C, eta 2
ENSMUSG00000030659	Nucb2	-0.522655	NS	0.522655	7.43699	5.28518	0.0215077	0.418703	NS	nucleobindin 2
ENSMUSG00000059734	Ndufs8	0.586258	NS	-0.586258	3.59645	5.28041	0.0215667	0.418703	NS	NADH:ubiquinone oxidoreductase core subunit S8
ENSMUSG00000063439	B9d2	1.07625	NS	-1.07625	0.0894662	5.28756	0.0214782	0.418703	NS	B9 protein domain 2
ENSMUSG00000028082	Sh3d19	-0.613982	NS	0.613982	3.66545	5.27059	0.0216886	0.42037	NS	SH3 domain protein D19
ENSMUSG00000020848	Doc2b	-0.808912	NS	0.808912	2.73868	5.25932	0.0218295	0.42139	NS	double C2, beta
ENSMUSG00000030067	Foxp1	-0.626102	NS	0.626102	3.51807	5.25741	0.0218536	0.42139	NS	forkhead box P1
ENSMUSG00000046814	Gchfr	0.543634	NS	-0.543634	3.81379	5.26083	0.0218106	0.42139	NS	GTP cyclohydrolase I feedback regulator
ENSMUSG00000073468	Sft2d1	0.588646	NS	-0.588646	4.32244	5.25485	0.0218857	0.42139	NS	SFT2 domain containing 1
ENSMUSG00000006906	Stambp	-0.697288	NS	0.697288	2.15189	5.24909	0.0219583	0.421775	NS	STAM binding protein
ENSMUSG00000073435	Nme3	0.613551	NS	-0.613551	3.99756	5.24752	0.021978	0.421775	NS	NME/NM23 nucleoside diphosphate kinase 3
ENSMUSG00000005232	G6pc2	-0.999631	NS	0.999631	1.15929	5.243	0.0220352	0.422179	NS	glucose-6-phosphatase, catalytic, 2
ENSMUSG00000060188	Cxcl17	1.21605	NS	-1.21605	2.45225	5.23999	0.0220735	0.422218	NS	chemokine (C-X-C motif) ligand 17
ENSMUSG00000036469	Marchf1	1.22313	NS	-1.22313	0.212318	5.22857	0.0222187	0.424302	NS	membrane associated ring-CH-type finger 1
ENSMUSG00000012848	Rps5	0.56672	NS	-0.56672	8.43369	5.2212	0.0223131	0.425408	NS	ribosomal protein S5
ENSMUSG00000021665	Hexb	0.58784	NS	-0.58784	5.16464	5.21263	0.0224234	0.425983	NS	hexosaminidase B
ENSMUSG00000027204	Fbn1	0.722159	NS	-0.722159	3.67873	5.21215	0.0224296	0.425983	NS	fibrillin 1
ENSMUSG00000036644	Tbc1d9b	-0.612557	NS	0.612557	5.62107	5.20572	0.0225127	0.425983	NS	TBC1 domain family, member 9B
ENSMUSG00000050074	Spink8	-1.05805	NS	1.05805	0.251466	5.2091	0.0224689	0.425983	NS	serine peptidase inhibitor, Kazal type 8
ENSMUSG00000054342	Kcnn4	0.743296	NS	-0.743296	2.08279	5.20471	0.0225258	0.425983	NS	potassium intermediate/small conductance calcium-activated channel, subfamily N, member 4
ENSMUSG00000038143	Stox2	-0.647946	NS	0.647946	2.52991	5.18676	0.0227596	0.428321	NS	storkhead box 2
ENSMUSG00000042870	Tom1	-0.59826	NS	0.59826	3.06326	5.19028	0.0227136	0.428321	NS	target of myb1 trafficking protein
ENSMUSG00000099583	H3c4	0.901085	NS	-0.901085	0.727403	5.18949	0.0227239	0.428321	NS	H3 clustered histone 4
ENSMUSG00000038900	Rpl12	0.579247	NS	-0.579247	8.97784	5.17382	0.0229298	0.430829	NS	ribosomal protein L12
ENSMUSG00000040697	Dnajc16	-0.672941	NS	0.672941	3.66508	5.16634	0.0230287	0.431991	NS	DnaJ heat shock protein family (Hsp40) member C16
ENSMUSG00000038872	Zfhx3	-0.842757	NS	0.842757	3.57137	5.15532	0.0231752	0.432654	NS	zinc finger homeobox 3
ENSMUSG00000061887	Ssbp3	-0.640845	NS	0.640845	3.7279	5.156	0.0231661	0.432654	NS	single-stranded DNA binding protein 3
ENSMUSG00000110841	Gpx4-ps2	0.621659	NS	-0.621659	2.18071	5.15711	0.0231514	0.432654	NS	glutathione peroxidase 4, pseudogene 2
ENSMUSG00000020412	Ascc2	-0.674568	NS	0.674568	2.83885	5.13347	0.0234688	0.433855	NS	activating signal cointegrator 1 complex subunit 2
ENSMUSG00000022799	Arhgap31	-0.76629	NS	0.76629	2.88695	5.13653	0.0234275	0.433855	NS	Rho GTPase activating protein 31
ENSMUSG00000026946	Nmi	0.599856	NS	-0.599856	3.10809	5.1278	0.0235456	0.433855	NS	N-myc (and STAT) interactor
ENSMUSG00000029084	Cd38	1.09477	NS	-1.09477	0.963505	5.12675	0.0235599	0.433855	NS	CD38 antigen
ENSMUSG00000030717	Nupr1	-0.654007	NS	0.654007	6.96997	5.13341	0.0234696	0.433855	NS	nuclear protein transcription regulator 1
ENSMUSG00000040883	Tmem205	0.550228	NS	-0.550228	5.42273	5.13695	0.0234218	0.433855	NS	transmembrane protein 205
ENSMUSG00000061780	Cfd	2.18273	NS	-2.18273	1.19769	5.14065	0.0233719	0.433855	NS	complement factor D (adipsin)
ENSMUSG00000079845	Xlr4a	-1.39135	NS	1.39135	2.21679	5.12569	0.0235742	0.433855	NS	X-linked lymphocyte-regulated 4A
ENSMUSG00000069729	Arid1b	-0.747282	NS	0.747282	4.34858	5.1176	0.0236844	0.435196	NS	AT rich interactive domain 1B (SWI-like)
ENSMUSG00000041977	Arhgef11	-0.589835	NS	0.589835	3.45583	5.10654	0.0238358	0.436603	NS	Rho guanine nucleotide exchange factor (GEF) 11
ENSMUSG00000049482	Ctu2	0.61209	NS	-0.61209	1.99475	5.10842	0.02381	0.436603	NS	cytosolic thiouridylase subunit 2
ENSMUSG00000022102	Dok2	1.29678	NS	-1.29678	-0.37083	5.09711	0.0239658	0.438296	NS	docking protein 2
ENSMUSG00000024965	Fermt3	1.18804	NS	-1.18804	0.101414	5.08602	0.0241195	0.440417	NS	fermitin family member 3
ENSMUSG00000009073	Nf2	-0.576604	NS	0.576604	3.38713	5.05733	0.0245219	0.444901	NS	neurofibromin 2
ENSMUSG00000026413	Pkp1	-0.876952	NS	0.876952	0.698164	5.06308	0.0244407	0.444901	NS	plakophilin 1
ENSMUSG00000042659	Arrdc4	0.549277	NS	-0.549277	3.53845	5.05495	0.0245557	0.444901	NS	arrestin domain containing 4
ENSMUSG00000064210	Ano6	-0.579313	NS	0.579313	5.74279	5.05561	0.0245464	0.444901	NS	anoctamin 6
ENSMUSG00000074151	Nlrc5	0.906617	NS	-0.906617	0.558964	5.05947	0.0244917	0.444901	NS	NLR family, CARD domain containing 5
ENSMUSG00000034353	Ramp1	0.531981	NS	-0.531981	3.74998	5.04916	0.0246379	0.445697	NS	receptor (calcitonin) activity modifying protein 1
ENSMUSG00000005580	Adcy9	-0.572749	NS	0.572749	3.35713	5.04128	0.0247503	0.447037	NS	adenylate cyclase 9
ENSMUSG00000022906	Parp9	0.660749	NS	-0.660749	3.55088	5.02358	0.0250045	0.450931	NS	poly (ADP-ribose) polymerase family, member 9
ENSMUSG00000060716	Plekhh1	-0.720785	NS	0.720785	4.42476	5.01942	0.0250646	0.451318	NS	pleckstrin homology domain containing, family H (with MyTH4 domain) member 1
ENSMUSG00000021453	Gadd45g	0.722074	NS	-0.722074	1.5411	5.01088	0.0251885	0.452783	NS	growth arrest and DNA-damage-inducible 45 gamma
ENSMUSG00000024955	Esrra	0.545543	NS	-0.545543	3.59574	5.00847	0.0252236	0.452783	NS	estrogen related receptor, alpha
ENSMUSG00000025931	Paqr8	-0.503168	NS	0.503168	4.44786	4.99687	0.0253931	0.454428	NS	progestin and adipoQ receptor family member VIII
ENSMUSG00000028322	Exosc3	0.588031	NS	-0.588031	2.70033	4.99831	0.025372	0.454428	NS	exosome component 3
ENSMUSG00000002489	Tiam1	-0.742532	NS	0.742532	2.39235	4.98906	0.0255081	0.454786	NS	T cell lymphoma invasion and metastasis 1
ENSMUSG00000033671	Cep350	-0.601994	NS	0.601994	5.13292	4.98229	0.025608	0.454786	NS	centrosomal protein 350
ENSMUSG00000039835	Nhsl1	-0.549729	NS	0.549729	3.13041	4.98469	0.0255726	0.454786	NS	NHS-like 1
ENSMUSG00000051615	Rap2a	0.669094	NS	-0.669094	1.87314	4.98677	0.0255418	0.454786	NS	RAS related protein 2a
ENSMUSG00000068391	Chrac1	0.550118	NS	-0.550118	3.04707	4.98486	0.02557	0.454786	NS	chromatin accessibility complex 1
ENSMUSG00000040345	Arhgap9	1.13373	NS	-1.13373	-0.29377	4.9739	0.0257326	0.455693	NS	Rho GTPase activating protein 9
ENSMUSG00000051518	Rps19bp1	0.570613	NS	-0.570613	2.20382	4.97359	0.0257372	0.455693	NS	ribosomal protein S19 binding protein 1
ENSMUSG00000059498	Fcgr3	1.21049	NS	-1.21049	1.31544	4.96991	0.025792	0.455972	NS	Fc receptor, IgG, low affinity III
ENSMUSG00000015804	Med28	0.598496	NS	-0.598496	4.9092	4.96604	0.0258498	0.456301	NS	mediator complex subunit 28
ENSMUSG00000024208	Uqcc2	0.611679	NS	-0.611679	3.92867	4.95376	0.026034	0.456751	NS	ubiquinol-cytochrome c reductase complex assembly factor 2
ENSMUSG00000028150	Rorc	-0.501209	NS	0.501209	3.81684	4.96118	0.0259225	0.456751	NS	RAR-related orphan receptor gamma
ENSMUSG00000036805	Noxa1	1.42546	NS	-1.42546	-0.458701	4.9513	0.026071	0.456751	NS	NADPH oxidase activator 1
ENSMUSG00000041740	Rnf10	-0.613921	NS	0.613921	4.33026	4.95292	0.0260466	0.456751	NS	ring finger protein 10
ENSMUSG00000089669	Tnfsf13	0.83537	NS	-0.83537	3.06432	4.95644	0.0259937	0.456751	NS	tumor necrosis factor (ligand) superfamily, member 13
ENSMUSG00000030739	Myh14	-1.0273	NS	1.0273	3.85022	4.93788	0.0262742	0.458248	NS	myosin, heavy polypeptide 14
ENSMUSG00000035929	H2-Q4	0.652407	NS	-0.652407	2.86297	4.94287	0.0261985	0.458248	NS	histocompatibility 2, Q region locus 4
ENSMUSG00000041961	Znrf3	-0.69514	NS	0.69514	2.59941	4.9402	0.026239	0.458248	NS	zinc and ring finger 3
ENSMUSG00000010607	Pigyl	0.631346	NS	-0.631346	2.06286	4.93179	0.026367	0.459109	NS	phosphatidylinositol glycan anchor biosynthesis, class Y-like
ENSMUSG00000027227	Sord	-0.499329	NS	0.499329	3.72008	4.92433	0.026481	0.459109	NS	sorbitol dehydrogenase
ENSMUSG00000030789	Itgax	0.884848	NS	-0.884848	1.01004	4.92448	0.0264787	0.459109	NS	integrin alpha X
ENSMUSG00000036825	Ssx2ip	-0.55991	NS	0.55991	4.00166	4.92893	0.0264106	0.459109	NS	synovial sarcoma, X 2 interacting protein
ENSMUSG00000032171	Pin1	0.494405	NS	-0.494405	3.59528	4.91572	0.0266133	0.460036	NS	protein (peptidyl-prolyl cis/trans isomerase) NIMA-interacting 1
ENSMUSG00000052539	Magi3	-0.616272	NS	0.616272	4.04748	4.9175	0.026586	0.460036	NS	membrane associated guanylate kinase, WW and PDZ domain containing 3
ENSMUSG00000002274	Metrn	0.928646	NS	-0.928646	0.99199	4.90668	0.026753	0.460138	NS	meteorin, glial cell differentiation regulator
ENSMUSG00000025261	Huwe1	-0.603261	NS	0.603261	6.54638	4.91225	0.0266668	0.460138	NS	HECT, UBA and WWE domain containing 1
ENSMUSG00000032637	Atxn2l	-0.698178	NS	0.698178	2.2828	4.90513	0.026777	0.460138	NS	ataxin 2-like
ENSMUSG00000050373	Snx21	0.627796	NS	-0.627796	1.78362	4.90828	0.0267282	0.460138	NS	sorting nexin family member 21
ENSMUSG00000074212	Dnajb14	-0.528495	NS	0.528495	3.81021	4.89209	0.0269801	0.462946	NS	DnaJ heat shock protein family (Hsp40) member B14
ENSMUSG00000026278	Bok	0.964387	NS	-0.964387	0.496707	4.88796	0.0270445	0.463228	NS	BCL2-related ovarian killer
ENSMUSG00000039145	Camk1d	-0.601669	NS	0.601669	4.63438	4.88597	0.0270759	0.463228	NS	calcium/calmodulin-dependent protein kinase ID
ENSMUSG00000022043	Trim35	0.60503	NS	-0.60503	2.24486	4.86986	0.0273298	0.4634	NS	tripartite motif-containing 35
ENSMUSG00000025316	Banp	0.836787	NS	-0.836787	0.926794	4.88218	0.0271353	0.4634	NS	BTG3 associated nuclear protein
ENSMUSG00000025786	Zdhhc3	-0.540635	NS	0.540635	4.36894	4.87704	0.0272162	0.4634	NS	zinc finger, DHHC domain containing 3
ENSMUSG00000032548	Slco2a1	-0.904744	NS	0.904744	1.0262	4.87145	0.0273046	0.4634	NS	solute carrier organic anion transporter family, member 2a1
ENSMUSG00000047721	Bola2	0.578488	NS	-0.578488	3.88607	4.87178	0.0272993	0.4634	NS	bolA-like 2 (E. coli)
ENSMUSG00000063457	Rps15	0.520202	NS	-0.520202	8.03948	4.8677	0.0273639	0.4634	NS	ribosomal protein S15
ENSMUSG00000079641	Rpl39	0.553921	NS	-0.553921	7.60772	4.87689	0.0272186	0.4634	NS	ribosomal protein L39
ENSMUSG00000005983	1700037C18Rik	0.817306	NS	-0.817306	0.665735	4.86066	0.0274759	0.463949	NS	RIKEN cDNA 1700037C18 gene
ENSMUSG00000019823	Mical1	0.804226	NS	-0.804226	0.934142	4.86131	0.0274655	0.463949	NS	microtubule associated monooxygenase, calponin and LIM domain containing 1
ENSMUSG00000040485	Lrrc52	-0.519964	NS	0.519964	3.2086	4.85154	0.0276214	0.465732	NS	leucine rich repeat containing 52
ENSMUSG00000063229	Ldha	0.5554	NS	-0.5554	7.46968	4.82863	0.0279908	0.471279	NS	lactate dehydrogenase A
ENSMUSG00000036192	Rorb	-0.616697	NS	0.616697	2.42363	4.82238	0.0280925	0.471631	NS	RAR-related orphan receptor beta
ENSMUSG00000036333	Kidins220	-0.53326	NS	0.53326	5.40296	4.82249	0.0280908	0.471631	NS	kinase D-interacting substrate 220
ENSMUSG00000033105	Lss	-0.526275	NS	0.526275	3.51368	4.81304	0.0282452	0.473513	NS	lanosterol synthase
ENSMUSG00000026579	F5	-0.972859	NS	0.972859	1.26612	4.80774	0.0283321	0.473795	NS	coagulation factor V
ENSMUSG00000033530	Ttc7b	-0.536804	NS	0.536804	4.42149	4.80707	0.0283432	0.473795	NS	tetratricopeptide repeat domain 7B
ENSMUSG00000024610	Cd74	0.733711	NS	-0.733711	4.80382	4.7995	0.028468	0.473843	NS	CD74 antigen (invariant polypeptide of major histocompatibility complex, class II antigen-associated
ENSMUSG00000063316	Rpl27	0.557023	NS	-0.557023	8.12611	4.80149	0.0284352	0.473843	NS	ribosomal protein L27
ENSMUSG00000095597	Rps7-ps3	0.619575	NS	-0.619575	3.1092	4.80098	0.0284436	0.473843	NS	ribosomal protein S7, pseudogene 3
ENSMUSG00000047613	A430005L14Rik	0.560767	NS	-0.560767	3.15408	4.79607	0.0285248	0.474112	NS	RIKEN cDNA A430005L14 gene
ENSMUSG00000032420	Nt5e	0.650887	NS	-0.650887	2.66365	4.78973	0.0286298	0.474507	NS	5' nucleotidase, ecto
ENSMUSG00000061167	Rpl15-ps3	0.997534	NS	-0.997534	1.91172	4.79184	0.0285948	0.474507	NS	ribosomal protein L15, pseudogene 3
ENSMUSG00000037580	Gch1	1.08007	NS	-1.08007	0.0753863	4.78702	0.028675	0.474581	NS	GTP cyclohydrolase 1
ENSMUSG00000006333	Rps9	0.571201	NS	-0.571201	9.24371	4.78118	0.0287724	0.47513	NS	ribosomal protein S9
ENSMUSG00000025915	Sgk3	0.848783	NS	-0.848783	0.708638	4.78015	0.0287896	0.47513	NS	serum/glucocorticoid regulated kinase 3
ENSMUSG00000040212	Emp3	1.05877	NS	-1.05877	0.140297	4.77434	0.0288869	0.475407	NS	epithelial membrane protein 3
ENSMUSG00000047180	Neurl3	0.922769	NS	-0.922769	0.0577637	4.77213	0.0289241	0.475407	NS	neuralized E3 ubiquitin protein ligase 3
ENSMUSG00000068740	Celsr2	-0.803635	NS	0.803635	2.06644	4.77186	0.0289286	0.475407	NS	cadherin, EGF LAG seven-pass G-type receptor 2
ENSMUSG00000044349	Snhg11	-0.915708	NS	0.915708	1.57485	4.76747	0.0290024	0.47595	NS	small nucleolar RNA host gene 11
ENSMUSG00000022390	Zc3h7b	-0.708549	NS	0.708549	3.09683	4.76388	0.0290629	0.476272	NS	zinc finger CCCH type containing 7B
ENSMUSG00000021876	Rnase4	0.668676	NS	-0.668676	2.74585	4.74693	0.0293507	0.478304	NS	ribonuclease, RNase A family 4
ENSMUSG00000022812	Gsk3b	-0.660031	NS	0.660031	4.53703	4.74419	0.0293973	0.478304	NS	glycogen synthase kinase 3 beta
ENSMUSG00000029163	Emilin1	0.702949	NS	-0.702949	1.79897	4.75114	0.029279	0.478304	NS	elastin microfibril interfacer 1
ENSMUSG00000036992	Nxt1	0.559466	NS	-0.559466	2.78414	4.74212	0.0294328	0.478304	NS	NTF2-related export protein 1
ENSMUSG00000047878	A4galt	-0.443503	NS	0.443503	5.92177	4.74492	0.0293849	0.478304	NS	alpha 1,4-galactosyltransferase
ENSMUSG00000059291	Rpl11	0.578202	NS	-0.578202	8.75279	4.74944	0.0293078	0.478304	NS	ribosomal protein L11
ENSMUSG00000030291	Med21	0.636366	NS	-0.636366	2.96086	4.73581	0.029541	0.479394	NS	mediator complex subunit 21
ENSMUSG00000015950	Ncf1	1.19738	NS	-1.19738	-0.0885909	4.72604	0.0297093	0.480787	NS	neutrophil cytosolic factor 1
ENSMUSG00000039886	Tmem120a	0.546814	NS	-0.546814	2.50257	4.72697	0.0296932	0.480787	NS	transmembrane protein 120A
ENSMUSG00000069874	Irgm2	0.741395	NS	-0.741395	2.34766	4.72342	0.0297545	0.480853	NS	immunity-related GTPase family M member 2
ENSMUSG00000001774	Chordc1	0.529379	NS	-0.529379	4.6094	4.69538	0.0302439	0.484072	NS	cysteine and histidine-rich domain (CHORD)-containing, zinc-binding protein 1
ENSMUSG00000009739	Pou6f1	-0.779622	NS	0.779622	0.876265	4.68977	0.0303426	0.484072	NS	POU domain, class 6, transcription factor 1
ENSMUSG00000012123	Crybg2	-1.0456	NS	1.0456	-0.382915	4.69305	0.0302848	0.484072	NS	crystallin beta-gamma domain containing 2
ENSMUSG00000019428	Fkbp8	0.469302	NS	-0.469302	5.52067	4.68883	0.0303594	0.484072	NS	FK506 binding protein 8
ENSMUSG00000035069	Oma1	0.586689	NS	-0.586689	2.38304	4.69805	0.0301968	0.484072	NS	OMA1 zinc metallopeptidase
ENSMUSG00000049517	Rps23	0.612257	NS	-0.612257	9.36532	4.7043	0.0300872	0.484072	NS	ribosomal protein S23
ENSMUSG00000057411	Fam173a	0.548222	NS	-0.548222	4.06851	4.68696	0.0303923	0.484072	NS	family with sequence similarity 173, member A
ENSMUSG00000065824	Gm26315	0.8841	NS	-0.8841	0.176358	4.70012	0.0301604	0.484072	NS	predicted gene, 26315
ENSMUSG00000068748	Ptprz1	-0.781368	NS	0.781368	0.768809	4.68642	0.0304019	0.484072	NS	protein tyrosine phosphatase, receptor type Z, polypeptide 1
ENSMUSG00000089804	Gm16136	-0.445621	NS	0.445621	5.22415	4.68596	0.0304101	0.484072	NS	predicted gene 16136
ENSMUSG00000093674	Rpl41	0.572998	NS	-0.572998	9.1447	4.70822	0.0300187	0.484072	NS	ribosomal protein L41
ENSMUSG00000037563	Rps16	0.480826	NS	-0.480826	7.27826	4.68076	0.0305023	0.484219	NS	ribosomal protein S16
ENSMUSG00000068015	Lrch1	-0.572655	NS	0.572655	2.99618	4.68139	0.030491	0.484219	NS	leucine-rich repeats and calponin homology (CH) domain containing 1
ENSMUSG00000022193	Psmb5	0.484171	NS	-0.484171	5.58639	4.67601	0.0305868	0.4849	NS	proteasome (prosome, macropain) subunit, beta type 5
ENSMUSG00000053846	Lipg	-0.672034	NS	0.672034	2.67916	4.67288	0.0306424	0.485123	NS	lipase, endothelial
ENSMUSG00000000631	Myo18a	-0.691992	NS	0.691992	3.11155	4.66496	0.0307842	0.485867	NS	myosin XVIIIA
ENSMUSG00000022191	Drosha	-0.684097	NS	0.684097	2.03212	4.66228	0.0308322	0.485867	NS	drosha, ribonuclease type III
ENSMUSG00000041000	Trim62	-0.873695	NS	0.873695	1.84924	4.66146	0.0308469	0.485867	NS	tripartite motif-containing 62
ENSMUSG00000066036	Ubr4	-0.729859	NS	0.729859	5.96756	4.66096	0.030856	0.485867	NS	ubiquitin protein ligase E3 component n-recognin 4
ENSMUSG00000042569	Dhrs7b	0.523748	NS	-0.523748	3.62499	4.65493	0.0309645	0.486918	NS	dehydrogenase/reductase (SDR family) member 7B
ENSMUSG00000054889	Dsp	-0.720145	NS	0.720145	6.09011	4.65023	0.0310495	0.487048	NS	desmoplakin
ENSMUSG00000090877	Hspa1b	0.687943	NS	-0.687943	2.29774	4.64985	0.0310562	0.487048	NS	heat shock protein 1B
ENSMUSG00000028461	Ccdc107	0.590993	NS	-0.590993	2.61839	4.62869	0.0314415	0.491111	NS	coiled-coil domain containing 107
ENSMUSG00000043154	Ppp2r3a	-0.530431	NS	0.530431	4.19051	4.63151	0.0313899	0.491111	NS	protein phosphatase 2, regulatory subunit B'', alpha
ENSMUSG00000044433	Camsap3	-0.71742	NS	0.71742	3.26814	4.63042	0.0314098	0.491111	NS	calmodulin regulated spectrin-associated protein family, member 3
ENSMUSG00000027750	Postn	0.775684	NS	-0.775684	2.79693	4.6166	0.031664	0.493924	NS	periostin, osteoblast specific factor
ENSMUSG00000010025	Aldh3a2	-0.485849	NS	0.485849	7.35146	4.60013	0.0319695	0.494893	NS	aldehyde dehydrogenase family 3, subfamily A2
ENSMUSG00000020900	Myh10	-0.634833	NS	0.634833	3.36635	4.59159	0.0321292	0.494893	NS	myosin, heavy polypeptide 10, non-muscle
ENSMUSG00000028898	Trnau1ap	0.539941	NS	-0.539941	3.60402	4.59779	0.0320131	0.494893	NS	tRNA selenocysteine 1 associated protein 1
ENSMUSG00000031367	Ap1s2	0.774114	NS	-0.774114	0.965842	4.60096	0.031954	0.494893	NS	adaptor-related protein complex 1, sigma 2 subunit
ENSMUSG00000032528	Vipr1	-0.51846	NS	0.51846	3.39449	4.60506	0.0318778	0.494893	NS	vasoactive intestinal peptide receptor 1
ENSMUSG00000046876	Atxn1	-0.527207	NS	0.527207	3.75899	4.59047	0.0321502	0.494893	NS	ataxin 1
ENSMUSG00000049470	Aff4	-0.509417	NS	0.509417	5.97127	4.60083	0.0319564	0.494893	NS	AF4/FMR2 family, member 4
ENSMUSG00000050608	Micos10	0.592162	NS	-0.592162	5.19888	4.59394	0.0320851	0.494893	NS	mitochondrial contact site and cristae organizing system subunit 10
ENSMUSG00000053332	Gas5	0.443223	NS	-0.443223	5.21289	4.59575	0.0320512	0.494893	NS	growth arrest specific 5
ENSMUSG00000090733	Rps27	0.594261	NS	-0.594261	8.70601	4.59141	0.0321325	0.494893	NS	ribosomal protein S27
ENSMUSG00000034614	Pik3ip1	-0.599003	NS	0.599003	2.85188	4.58651	0.0322245	0.49497	NS	phosphoinositide-3-kinase interacting protein 1
ENSMUSG00000038607	Gng10	0.639589	NS	-0.639589	3.70387	4.58569	0.03224	0.49497	NS	guanine nucleotide binding protein (G protein), gamma 10
ENSMUSG00000049971	Glt1d1	-0.67596	NS	0.67596	1.7792	4.58328	0.0322854	0.495014	NS	glycosyltransferase 1 domain containing 1
ENSMUSG00000031897	Psmb10	0.507033	NS	-0.507033	3.37048	4.57931	0.0323602	0.49551	NS	proteasome (prosome, macropain) subunit, beta type 10
ENSMUSG00000030231	Plekha5	-0.537053	NS	0.537053	2.54894	4.57634	0.0324164	0.495721	NS	pleckstrin homology domain containing, family A member 5
ENSMUSG00000022820	Ndufb4	0.531315	NS	-0.531315	4.55847	4.56693	0.032595	0.497545	NS	NADH:ubiquinone oxidoreductase subunit B4
ENSMUSG00000039981	Zc3h12d	-0.909884	NS	0.909884	0.154119	4.56556	0.032621	0.497545	NS	zinc finger CCCH type containing 12D
ENSMUSG00000046694	Tent5b	0.638154	NS	-0.638154	1.89848	4.56321	0.0326658	0.497578	NS	terminal nucleotidyltransferase 5B
ENSMUSG00000020766	Galk1	0.495589	NS	-0.495589	3.34182	4.54857	0.0329462	0.497667	NS	galactokinase 1
ENSMUSG00000024659	Anxa1	0.4628	NS	-0.4628	7.00713	4.55804	0.0327646	0.497667	NS	annexin A1
ENSMUSG00000030208	Emp1	0.876943	NS	-0.876943	3.12761	4.54882	0.0329415	0.497667	NS	epithelial membrane protein 1
ENSMUSG00000051506	Wdfy4	0.889012	NS	-0.889012	1.11035	4.54732	0.0329703	0.497667	NS	WD repeat and FYVE domain containing 4
ENSMUSG00000060380	C030014I23Rik	0.743387	NS	-0.743387	0.90827	4.55644	0.0327951	0.497667	NS	RIKEN cDNA C030014I23 gene
ENSMUSG00000078515	Ddi2	-0.440805	NS	0.440805	5.88005	4.5544	0.0328343	0.497667	NS	DNA-damage inducible protein 2
ENSMUSG00000103050	Gm38273	-0.92587	NS	0.92587	-0.00412302	4.55124	0.0328949	0.497667	NS	predicted gene, 38273
ENSMUSG00000035215	Lsm7	0.611751	NS	-0.611751	2.3156	4.5438	0.0330383	0.49805	NS	LSM7 homolog, U6 small nuclear RNA and mRNA degradation associated
ENSMUSG00000026672	Optn	-0.588218	NS	0.588218	2.73298	4.54073	0.0330975	0.498299	NS	optineurin
ENSMUSG00000031538	Plat	0.875824	NS	-0.875824	0.993897	4.53477	0.033213	0.49875	NS	plasminogen activator, tissue
ENSMUSG00000038205	Prkab2	-0.585122	NS	0.585122	2.28852	4.53567	0.0331956	0.49875	NS	protein kinase, AMP-activated, beta 2 non-catalytic subunit
ENSMUSG00000070283	Ndufaf3	0.519353	NS	-0.519353	2.82918	4.52713	0.0333616	0.500338	NS	NADH:ubiquinone oxidoreductase complex assembly factor 3
ENSMUSG00000015053	Gata2	-0.917125	NS	0.917125	0.831894	4.51885	0.0335233	0.501475	NS	GATA binding protein 2
ENSMUSG00000021196	Pfkp	0.640889	NS	-0.640889	1.79404	4.521	0.0334812	0.501475	NS	phosphofructokinase, platelet
ENSMUSG00000024378	Stard4	-0.650246	NS	0.650246	3.59027	4.51486	0.0336017	0.502003	NS	StAR-related lipid transfer (START) domain containing 4
ENSMUSG00000033542	Arhgef5	-0.602017	NS	0.602017	5.16816	4.50949	0.0337074	0.502938	NS	Rho guanine nucleotide exchange factor (GEF) 5
ENSMUSG00000040225	Prrc2c	-0.628368	NS	0.628368	5.20758	4.49664	0.0339614	0.506082	NS	proline-rich coiled-coil 2C
ENSMUSG00000029165	Agbl5	-0.725225	NS	0.725225	1.25809	4.48371	0.0342193	0.508625	NS	ATP/GTP binding protein-like 5
ENSMUSG00000031562	Dctd	0.990695	NS	-0.990695	-0.311133	4.48408	0.0342119	0.508625	NS	dCMP deaminase
ENSMUSG00000054640	Slc8a1	0.630087	NS	-0.630087	2.2611	4.47114	0.0344719	0.511728	NS	solute carrier family 8 (sodium/calcium exchanger), member 1
ENSMUSG00000036585	Fgf1	-0.474626	NS	0.474626	4.89856	4.46302	0.0346361	0.513512	NS	fibroblast growth factor 1
ENSMUSG00000039936	Pik3cd	0.822215	NS	-0.822215	0.322638	4.45896	0.0347186	0.514082	NS	phosphatidylinositol-4,5-bisphosphate 3-kinase catalytic subunit delta
ENSMUSG00000005447	Pafah1b3	0.50397	NS	-0.50397	3.35556	4.45386	0.0348224	0.514965	NS	platelet-activating factor acetylhydrolase, isoform 1b, subunit 3
ENSMUSG00000055172	C1ra	0.753329	NS	-0.753329	2.22624	4.4472	0.0349584	0.516323	NS	complement component 1, r subcomponent A
ENSMUSG00000031167	Rbm3	0.531068	NS	-0.531068	7.80217	4.44238	0.0350573	0.516476	NS	RNA binding motif (RNP1, RRM) protein 3
ENSMUSG00000037331	Larp1	-0.700643	NS	0.700643	4.23989	4.44357	0.0350329	0.516476	NS	La ribonucleoprotein domain family, member 1
ENSMUSG00000033020	Polr2f	0.492116	NS	-0.492116	2.98256	4.43664	0.0351753	0.517561	NS	polymerase (RNA) II (DNA directed) polypeptide F
ENSMUSG00000001707	Eef1e1	0.596533	NS	-0.596533	2.58211	4.4251	0.035414	0.519761	NS	eukaryotic translation elongation factor 1 epsilon 1
ENSMUSG00000048965	Mrgpre	-0.851748	NS	0.851748	0.229838	4.42612	0.0353928	0.519761	NS	MAS-related GPR, member E
ENSMUSG00000030218	Mgp	0.904018	NS	-0.904018	2.80008	4.42166	0.0354856	0.520158	NS	matrix Gla protein
ENSMUSG00000015342	Xk	-0.513042	NS	0.513042	4.13214	4.40146	0.0359081	0.520652	NS	X-linked Kx blood group
ENSMUSG00000020921	Tmem101	0.52424	NS	-0.52424	2.64549	4.40151	0.0359072	0.520652	NS	transmembrane protein 101
ENSMUSG00000026126	Ptpn18	0.540871	NS	-0.540871	2.40143	4.39745	0.0359928	0.520652	NS	protein tyrosine phosphatase, non-receptor type 18
ENSMUSG00000027078	Ube2l6	0.75323	NS	-0.75323	1.3431	4.4047	0.0358399	0.520652	NS	ubiquitin-conjugating enzyme E2L 6
ENSMUSG00000028889	Yrdc	0.56596	NS	-0.56596	3.80797	4.39663	0.0360101	0.520652	NS	yrdC domain containing (E.coli)
ENSMUSG00000032773	Chrm1	-0.962039	NS	0.962039	1.7491	4.41579	0.0356077	0.520652	NS	cholinergic receptor, muscarinic 1, CNS
ENSMUSG00000036103	Colec12	0.805353	NS	-0.805353	1.92673	4.40014	0.0359361	0.520652	NS	collectin sub-family member 12
ENSMUSG00000037152	Ndufc1	0.594659	NS	-0.594659	3.98151	4.40607	0.0358112	0.520652	NS	NADH:ubiquinone oxidoreductase subunit C1
ENSMUSG00000042558	Adprhl2	0.491109	NS	-0.491109	3.37209	4.40741	0.0357832	0.520652	NS	ADP-ribosylhydrolase like 2
ENSMUSG00000044308	Ubr3	-0.467737	NS	0.467737	5.95009	4.40585	0.0358158	0.520652	NS	ubiquitin protein ligase E3 component n-recognin 3
ENSMUSG00000087687	Pet100	0.605506	NS	-0.605506	4.29533	4.40839	0.0357625	0.520652	NS	PET100 homolog
ENSMUSG00000011254	Thg1l	0.561473	NS	-0.561473	2.22611	4.38905	0.0361704	0.520745	NS	tRNA-histidine guanylyltransferase 1-like (S. cerevisiae)
ENSMUSG00000017929	B4galt5	0.807898	NS	-0.807898	0.849569	4.38125	0.0363363	0.520745	NS	UDP-Gal:betaGlcNAc beta 1,4-galactosyltransferase, polypeptide 5
ENSMUSG00000018995	Nars2	0.506196	NS	-0.506196	2.81386	4.38796	0.0361935	0.520745	NS	asparaginyl-tRNA synthetase 2 (mitochondrial)(putative)
ENSMUSG00000023008	Fmnl3	0.883228	NS	-0.883228	0.398875	4.39258	0.0360957	0.520745	NS	formin-like 3
ENSMUSG00000024457	Trim26	-0.525404	NS	0.525404	3.20107	4.3795	0.0363736	0.520745	NS	tripartite motif-containing 26
ENSMUSG00000024921	Smarca2	-0.556938	NS	0.556938	4.16546	4.38244	0.0363109	0.520745	NS	SWI/SNF related, matrix associated, actin dependent regulator of chromatin, subfamily a, member 2
ENSMUSG00000033400	Agl	-0.514733	NS	0.514733	4.28668	4.37994	0.0363644	0.520745	NS	amylo-1,6-glucosidase, 4-alpha-glucanotransferase
ENSMUSG00000038967	Pdk2	-0.618589	NS	0.618589	3.34104	4.37982	0.0363668	0.520745	NS	pyruvate dehydrogenase kinase, isoenzyme 2
ENSMUSG00000037606	Osbpl5	-0.601247	NS	0.601247	2.53389	4.37273	0.0365185	0.521539	NS	oxysterol binding protein-like 5
ENSMUSG00000090223	Pcp4	-0.955558	NS	0.955558	0.88515	4.37353	0.0365013	0.521539	NS	Purkinje cell protein 4
ENSMUSG00000014077	Chp1	-0.43907	NS	0.43907	6.64363	4.36488	0.0366871	0.52227	NS	calcineurin-like EF hand protein 1
ENSMUSG00000023923	Tbc1d5	-0.62529	NS	0.62529	2.75739	4.3641	0.036704	0.52227	NS	TBC1 domain family, member 5
ENSMUSG00000052160	Pld4	0.921564	NS	-0.921564	0.588695	4.36737	0.0366336	0.52227	NS	phospholipase D family, member 4
ENSMUSG00000024190	Dusp1	0.786285	NS	-0.786285	0.938719	4.35734	0.0368498	0.523668	NS	dual specificity phosphatase 1
ENSMUSG00000053675	Tgm5	-0.559554	NS	0.559554	2.64706	4.35539	0.0368919	0.523668	NS	transglutaminase 5
ENSMUSG00000028433	Ubap2	-0.819122	NS	0.819122	1.80002	4.35105	0.0369861	0.524366	NS	ubiquitin-associated protein 2
ENSMUSG00000019768	Esr1	-0.479678	NS	0.479678	3.46848	4.34077	0.0372101	0.525457	NS	estrogen receptor 1 (alpha)
ENSMUSG00000020621	Rdh14	0.607952	NS	-0.607952	3.75764	4.3421	0.0371811	0.525457	NS	retinol dehydrogenase 14 (all-trans and 9-cis)
ENSMUSG00000025351	Cd63	0.458814	NS	-0.458814	6.09571	4.34207	0.0371817	0.525457	NS	CD63 antigen
ENSMUSG00000031239	Itm2a	0.811813	NS	-0.811813	0.842322	4.33906	0.0372475	0.525457	NS	integral membrane protein 2A
ENSMUSG00000031875	Cmtm3	1.01201	NS	-1.01201	0.166257	4.33669	0.0372993	0.525457	NS	CKLF-like MARVEL transmembrane domain containing 3
ENSMUSG00000044788	Fads6	-0.77066	NS	0.77066	0.672251	4.3339	0.0373605	0.525457	NS	fatty acid desaturase domain family, member 6
ENSMUSG00000067274	Rplp0	0.591105	NS	-0.591105	10.4024	4.33309	0.0373782	0.525457	NS	ribosomal protein, large, P0
ENSMUSG00000028312	Smc2	0.760646	NS	-0.760646	1.52833	4.32132	0.0376376	0.525935	NS	structural maintenance of chromosomes 2
ENSMUSG00000029804	Herc3	-0.493925	NS	0.493925	3.1485	4.32534	0.0375488	0.525935	NS	hect domain and RLD 3
ENSMUSG00000032867	Fbxw8	-0.514696	NS	0.514696	4.29114	4.32658	0.0375216	0.525935	NS	F-box and WD-40 domain protein 8
ENSMUSG00000044042	Fmn1	-0.658969	NS	0.658969	2.9942	4.32233	0.0376153	0.525935	NS	formin 1
ENSMUSG00000045636	Mtus1	-0.424759	NS	0.424759	5.39651	4.32933	0.0374609	0.525935	NS	mitochondrial tumor suppressor 1
ENSMUSG00000020372	Rack1	0.567815	NS	-0.567815	9.44557	4.30898	0.0379117	0.525985	NS	receptor for activated C kinase 1
ENSMUSG00000026104	Stat1	0.590485	NS	-0.590485	4.21996	4.31024	0.0378837	0.525985	NS	signal transducer and activator of transcription 1
ENSMUSG00000026728	Vim	0.8404	NS	-0.8404	3.8748	4.31108	0.0378649	0.525985	NS	vimentin
ENSMUSG00000030872	Gga2	-0.47098	NS	0.47098	4.79901	4.3152	0.0377734	0.525985	NS	golgi associated, gamma adaptin ear containing, ARF binding protein 2
ENSMUSG00000032068	Plet1	-0.472817	NS	0.472817	5.23759	4.31552	0.0377662	0.525985	NS	placenta expressed transcript 1
ENSMUSG00000062054	Iah1	0.499424	NS	-0.499424	3.11364	4.31389	0.0378024	0.525985	NS	isoamyl acetate-hydrolyzing esterase 1 homolog
ENSMUSG00000047888	Tnrc6b	-0.616765	NS	0.616765	4.01945	4.29616	0.0381985	0.529335	NS	trinucleotide repeat containing 6b
ENSMUSG00000051627	H1f4	0.506279	NS	-0.506279	4.39721	4.29261	0.0382784	0.529813	NS	H1.4 linker histone, cluster member
ENSMUSG00000022639	Dubr	0.820589	NS	-0.820589	0.204204	4.28994	0.0383385	0.530016	NS	Dppa2 upstream binding RNA
ENSMUSG00000042541	Sem1	0.464608	NS	-0.464608	5.15892	4.28426	0.0384669	0.531161	NS	SEM1, 26S proteasome complex subunit
ENSMUSG00000031921	Terf2	-0.606141	NS	0.606141	1.72288	4.28062	0.0385493	0.531671	NS	telomeric repeat binding factor 2
ENSMUSG00000008668	Rps18	0.555731	NS	-0.555731	9.37021	4.27837	0.0386004	0.531746	NS	ribosomal protein S18
ENSMUSG00000040462	Os9	-0.660182	NS	0.660182	6.71147	4.2761	0.0386519	0.531829	NS	amplified in osteosarcoma
ENSMUSG00000105550	Gm35585	-0.946741	NS	0.946741	0.00583863	4.27363	0.0387082	0.531975	NS	predicted gene, 35585
ENSMUSG00000038437	Mllt6	-0.685476	NS	0.685476	3.2222	4.27075	0.0387739	0.532111	NS	myeloid/lymphoid or mixed-lineage leukemia
ENSMUSG00000044709	Gemin7	0.505959	NS	-0.505959	3.2529	4.2692	0.0388093	0.532111	NS	gem nuclear organelle associated protein 7
ENSMUSG00000102380	Gm38140	0.952535	NS	-0.952535	0.157085	4.26688	0.0388623	0.532213	NS	predicted gene, 38140
ENSMUSG00000022617	Chkb	0.635156	NS	-0.635156	1.70055	4.26239	0.0389651	0.532995	NS	choline kinase beta
ENSMUSG00000031529	Tnks	-0.576848	NS	0.576848	4.25572	4.25826	0.0390599	0.533667	NS	tankyrase, TRF1-interacting ankyrin-related ADP-ribose polymerase
ENSMUSG00000039328	Rnf122	0.882353	NS	-0.882353	-0.116285	4.25544	0.0391247	0.533737	NS	ring finger protein 122
ENSMUSG00000085882	2610507I01Rik	0.909529	NS	-0.909529	0.32714	4.25406	0.0391566	0.533737	NS	RIKEN cDNA 2610507I01 gene
ENSMUSG00000005533	Igf1r	-0.630574	NS	0.630574	4.40985	4.24599	0.0393431	0.535605	NS	insulin-like growth factor I receptor
ENSMUSG00000017404	Rpl19	0.507095	NS	-0.507095	8.95051	4.2343	0.0396149	0.535605	NS	ribosomal protein L19
ENSMUSG00000026131	Dst	-0.559794	NS	0.559794	5.61477	4.24133	0.0394514	0.535605	NS	dystonin
ENSMUSG00000027962	Vcam1	0.868256	NS	-0.868256	1.40187	4.23876	0.0395111	0.535605	NS	vascular cell adhesion molecule 1
ENSMUSG00000030077	Chl1	0.880543	NS	-0.880543	2.35112	4.23625	0.0395696	0.535605	NS	cell adhesion molecule L1-like
ENSMUSG00000035944	Ttc38	-0.546689	NS	0.546689	3.69162	4.24096	0.0394598	0.535605	NS	tetratricopeptide repeat domain 38
ENSMUSG00000061983	Rps12	0.522716	NS	-0.522716	8.85809	4.23634	0.0395675	0.535605	NS	ribosomal protein S12
ENSMUSG00000007872	Id3	0.89878	NS	-0.89878	0.258287	4.21571	0.0400514	0.540433	NS	inhibitor of DNA binding 3
ENSMUSG00000021866	Anxa11	-0.594111	NS	0.594111	4.9875	4.21318	0.040111	0.540433	NS	annexin A11
ENSMUSG00000026790	Odf2	-0.615315	NS	0.615315	2.53913	4.21431	0.0400843	0.540433	NS	outer dense fiber of sperm tails 2
ENSMUSG00000078234	Klhdc7a	-0.493654	NS	0.493654	5.71691	4.20546	0.0402941	0.542274	NS	kelch domain containing 7A
ENSMUSG00000005893	Nr2c2	-0.478354	NS	0.478354	4.79073	4.19744	0.040485	0.542341	NS	nuclear receptor subfamily 2, group C, member 2
ENSMUSG00000025246	Tbl1x	-0.481603	NS	0.481603	4.82502	4.20066	0.0404081	0.542341	NS	transducin (beta)-like 1 X-linked
ENSMUSG00000036687	Tmem184a	-0.542566	NS	0.542566	3.46189	4.19856	0.0404583	0.542341	NS	transmembrane protein 184a
ENSMUSG00000075702	Selenom	0.569749	NS	-0.569749	2.5369	4.19998	0.0404244	0.542341	NS	selenoprotein M
ENSMUSG00000021025	Nfkbia	0.473501	NS	-0.473501	3.31746	4.19477	0.0405488	0.542573	NS	nuclear factor of kappa light polypeptide gene enhancer in B cells inhibitor, alpha
ENSMUSG00000049760	Micos13	0.47451	NS	-0.47451	5.55247	4.1923	0.040608	0.542742	NS	mitochondrial contact site and cristae organizing system subunit 13
ENSMUSG00000024769	Cdc42bpg	-0.654636	NS	0.654636	4.46211	4.1835	0.0408193	0.544639	NS	CDC42 binding protein kinase gamma (DMPK-like)
ENSMUSG00000028960	Ube4b	-0.611946	NS	0.611946	3.93601	4.17882	0.0409322	0.544639	NS	ubiquitination factor E4B
ENSMUSG00000063856	Gpx1	0.440728	NS	-0.440728	6.90067	4.18155	0.0408664	0.544639	NS	glutathione peroxidase 1
ENSMUSG00000072812	Ahnak2	0.739397	NS	-0.739397	0.893307	4.17864	0.0409366	0.544639	NS	AHNAK nucleoprotein 2
ENSMUSG00000000142	Axin2	-0.708026	NS	0.708026	1.67108	4.16252	0.0413278	0.544874	NS	axin 2
ENSMUSG00000003575	Crtc1	-0.923111	NS	0.923111	1.20656	4.16562	0.0412524	0.544874	NS	CREB regulated transcription coactivator 1
ENSMUSG00000024697	Gna14	0.606593	NS	-0.606593	1.9916	4.17343	0.0410626	0.544874	NS	guanine nucleotide binding protein, alpha 14
ENSMUSG00000026281	Dtymk	0.534591	NS	-0.534591	2.99448	4.16692	0.0412208	0.544874	NS	deoxythymidylate kinase
ENSMUSG00000027995	Tlr2	0.621122	NS	-0.621122	2.36304	4.16988	0.0411487	0.544874	NS	toll-like receptor 2
ENSMUSG00000029610	Aimp2	0.522719	NS	-0.522719	2.47453	4.16355	0.0413027	0.544874	NS	aminoacyl tRNA synthetase complex-interacting multifunctional protein 2
ENSMUSG00000029735	Tpk1	-0.524195	NS	0.524195	2.4078	4.17068	0.0411292	0.544874	NS	thiamine pyrophosphokinase
ENSMUSG00000030786	Itgam	1.00401	NS	-1.00401	1.23827	4.17478	0.0410299	0.544874	NS	integrin alpha M
ENSMUSG00000018661	Cog1	-0.629412	NS	0.629412	3.47235	4.1424	0.0418219	0.545301	NS	component of oligomeric golgi complex 1
ENSMUSG00000039842	Mcph1	-0.559365	NS	0.559365	1.9154	4.14561	0.0417426	0.545301	NS	microcephaly, primary autosomal recessive 1
ENSMUSG00000040022	Rab11fip2	-0.522139	NS	0.522139	2.4178	4.1569	0.0414653	0.545301	NS	RAB11 family interacting protein 2 (class I)
ENSMUSG00000041879	Ipo9	-0.4404	NS	0.4404	3.75009	4.15234	0.0415771	0.545301	NS	importin 9
ENSMUSG00000046159	Chrm3	-0.544472	NS	0.544472	2.02451	4.14279	0.0418122	0.545301	NS	cholinergic receptor, muscarinic 3, cardiac
ENSMUSG00000047215	Rpl9	0.605033	NS	-0.605033	9.4983	4.14217	0.0418276	0.545301	NS	ribosomal protein L9
ENSMUSG00000054385	Ceacam2	-0.742364	NS	0.742364	2.81896	4.14635	0.0417243	0.545301	NS	carcinoembryonic antigen-related cell adhesion molecule 2
ENSMUSG00000059278	Naa38	0.52753	NS	-0.52753	3.66301	4.1448	0.0417625	0.545301	NS	N(alpha)-acetyltransferase 38, NatC auxiliary subunit
ENSMUSG00000067288	Rps28	0.459617	NS	-0.459617	7.77317	4.14587	0.0417363	0.545301	NS	ribosomal protein S28
ENSMUSG00000091512	Lamtor3	0.478529	NS	-0.478529	3.54365	4.15671	0.0414699	0.545301	NS	late endosomal/lysosomal adaptor, MAPK and MTOR activator 3
ENSMUSG00000018931	Natd1	-0.651232	NS	0.651232	1.69059	4.13764	0.0419395	0.545541	NS	N-acetyltransferase domain containing 1
ENSMUSG00000054400	Cklf	0.782981	NS	-0.782981	0.490659	4.13951	0.0418934	0.545541	NS	chemokine-like factor
ENSMUSG00000031388	Naa10	0.483637	NS	-0.483637	3.9491	4.13534	0.0419966	0.545675	NS	N(alpha)-acetyltransferase 10, NatA catalytic subunit
ENSMUSG00000036748	Cuedc2	0.494118	NS	-0.494118	2.85418	4.12699	0.0422045	0.547432	NS	CUE domain containing 2
ENSMUSG00000039976	Tbc1d16	-0.601549	NS	0.601549	2.21879	4.12568	0.0422371	0.547432	NS	TBC1 domain family, member 16
ENSMUSG00000073643	Wdfy1	0.757511	NS	-0.757511	1.17947	4.12426	0.0422726	0.547432	NS	WD repeat and FYVE domain containing 1
ENSMUSG00000001440	Kpnb1	-0.45738	NS	0.45738	5.65071	4.11197	0.0425806	0.549711	NS	karyopherin (importin) beta 1
ENSMUSG00000025504	Eps8l2	-0.745662	NS	0.745662	3.78417	4.11442	0.0425191	0.549711	NS	EPS8-like 2
ENSMUSG00000029661	Col1a2	0.592118	NS	-0.592118	5.56092	4.11035	0.0426215	0.549711	NS	collagen, type I, alpha 2
ENSMUSG00000033955	Tnks1bp1	-0.698368	NS	0.698368	4.30283	4.10969	0.0426381	0.549711	NS	tankyrase 1 binding protein 1
ENSMUSG00000055013	Agap1	-0.597123	NS	0.597123	3.22854	4.10787	0.0426841	0.549711	NS	ArfGAP with GTPase domain, ankyrin repeat and PH domain 1
ENSMUSG00000022711	Pmm2	-0.427106	NS	0.427106	5.29687	4.10466	0.0427651	0.550147	NS	phosphomannomutase 2
ENSMUSG00000003438	Timm50	0.509743	NS	-0.509743	2.93177	4.05024	0.044165	0.552797	NS	translocase of inner mitochondrial membrane 50
ENSMUSG00000005871	Apc	-0.591333	NS	0.591333	4.31389	4.09033	0.0431293	0.552797	NS	APC, WNT signaling pathway regulator
ENSMUSG00000005968	Tuft1	-0.529666	NS	0.529666	3.6341	4.04898	0.0441982	0.552797	NS	tuftelin 1
ENSMUSG00000014313	Cox6c	0.53141	NS	-0.53141	6.28901	4.0653	0.0437729	0.552797	NS	cytochrome c oxidase subunit 6C
ENSMUSG00000017631	Abr	-0.550824	NS	0.550824	3.21363	4.06336	0.0438232	0.552797	NS	active BCR-related gene
ENSMUSG00000020101	Vsir	0.589237	NS	-0.589237	1.8433	4.07298	0.0435743	0.552797	NS	V-set immunoregulatory receptor
ENSMUSG00000020823	Sec14l1	-0.444552	NS	0.444552	5.1869	4.06188	0.0438617	0.552797	NS	SEC14-like lipid binding 1
ENSMUSG00000021500	Ddx46	-0.613077	NS	0.613077	3.99068	4.06443	0.0437954	0.552797	NS	DEAD (Asp-Glu-Ala-Asp) box polypeptide 46
ENSMUSG00000025369	Smarcc2	-0.707546	NS	0.707546	4.05658	4.04711	0.044247	0.552797	NS	SWI/SNF related, matrix associated, actin dependent regulator of chromatin, subfamily c, member 2
ENSMUSG00000025616	Usp16	-0.404427	NS	0.404427	5.3763	4.04958	0.0441824	0.552797	NS	ubiquitin specific peptidase 16
ENSMUSG00000025666	Tmem47	0.602922	NS	-0.602922	2.68578	4.06788	0.043706	0.552797	NS	transmembrane protein 47
ENSMUSG00000025812	Pard3	-0.51779	NS	0.51779	4.53394	4.0558	0.0440197	0.552797	NS	par-3 family cell polarity regulator
ENSMUSG00000032485	Scap	-0.504645	NS	0.504645	5.23007	4.08655	0.0432259	0.552797	NS	SREBF chaperone
ENSMUSG00000036513	Commd2	0.51075	NS	-0.51075	3.36067	4.05225	0.0441125	0.552797	NS	COMM domain containing 2
ENSMUSG00000037826	Ppm1k	-0.471796	NS	0.471796	4.69984	4.04539	0.0442921	0.552797	NS	protein phosphatase 1K (PP2C domain containing)
ENSMUSG00000038298	Pdzk1	-0.442009	NS	0.442009	5.54563	4.07839	0.0434349	0.552797	NS	PDZ domain containing 1
ENSMUSG00000038717	Atp5l	0.49629	NS	-0.49629	6.44583	4.07475	0.0435286	0.552797	NS	ATP synthase, H+ transporting, mitochondrial F0 complex, subunit G
ENSMUSG00000041571	Selenow	0.465939	NS	-0.465939	4.47382	4.07481	0.0435273	0.552797	NS	selenoprotein W
ENSMUSG00000046516	Cox17	0.468731	NS	-0.468731	3.27821	4.0665	0.0437419	0.552797	NS	cytochrome c oxidase assembly protein 17, copper chaperone
ENSMUSG00000046532	Ar	-0.488424	NS	0.488424	5.74253	4.07911	0.0434166	0.552797	NS	androgen receptor
ENSMUSG00000053580	Tanc2	-0.564759	NS	0.564759	2.88224	4.09203	0.0430859	0.552797	NS	tetratricopeptide repeat, ankyrin repeat and coiled-coil containing 2
ENSMUSG00000060206	Zfp462	-0.666227	NS	0.666227	2.33296	4.04518	0.0442976	0.552797	NS	zinc finger protein 462
ENSMUSG00000060708	Bloc1s4	0.676569	NS	-0.676569	1.15433	4.06874	0.0436838	0.552797	NS	biogenesis of lysosomal organelles complex-1, subunit 4, cappuccino
ENSMUSG00000061414	Cracr2a	-0.565528	NS	0.565528	3.11774	4.05653	0.0440009	0.552797	NS	calcium release activated channel regulator 2A
ENSMUSG00000071172	Srsf3	0.54636	NS	-0.54636	6.41405	4.05584	0.0440188	0.552797	NS	serine and arginine-rich splicing factor 3
ENSMUSG00000077450	Rab11b	-0.498604	NS	0.498604	3.54494	4.07698	0.0434712	0.552797	NS	RAB11B, member RAS oncogene family
ENSMUSG00000079434	Neu2	-0.686369	NS	0.686369	1.00092	4.07073	0.0436323	0.552797	NS	neuraminidase 2
ENSMUSG00000097204	Gm17690	-0.797501	NS	0.797501	0.3783	4.08453	0.0432774	0.552797	NS	predicted gene, 17690
ENSMUSG00000005949	Ctns	-0.466811	NS	0.466811	4.5453	4.02552	0.0448167	0.555214	NS	cystinosis, nephropathic
ENSMUSG00000021359	Tfap2a	-0.850031	NS	0.850031	1.55267	4.02162	0.0449205	0.555214	NS	transcription factor AP-2, alpha
ENSMUSG00000022032	Scara5	0.905723	NS	-0.905723	2.14758	4.02044	0.0449519	0.555214	NS	scavenger receptor class A, member 5
ENSMUSG00000031709	Tbc1d9	-0.629701	NS	0.629701	1.91978	4.02029	0.0449561	0.555214	NS	TBC1 domain family, member 9
ENSMUSG00000031765	Mt1	-0.608396	NS	0.608396	6.21316	4.01987	0.0449672	0.555214	NS	metallothionein 1
ENSMUSG00000038780	Smurf1	-0.549914	NS	0.549914	2.3705	4.02164	0.04492	0.555214	NS	SMAD specific E3 ubiquitin protein ligase 1
ENSMUSG00000041548	Hspb8	0.43369	NS	-0.43369	5.50071	4.02794	0.0447526	0.555214	NS	heat shock protein 8
ENSMUSG00000046567	4930430F08Rik	0.671585	NS	-0.671585	1.09623	4.02905	0.044723	0.555214	NS	RIKEN cDNA 4930430F08 gene
ENSMUSG00000064267	Hvcn1	0.687847	NS	-0.687847	1.08803	4.03571	0.0445468	0.555214	NS	hydrogen voltage-gated channel 1
ENSMUSG00000100755	Rps23-ps1	0.531906	NS	-0.531906	4.54288	4.02087	0.0449404	0.555214	NS	ribosomal protein S23, pseudogene 1
ENSMUSG00000020366	Mapk9	-0.405912	NS	0.405912	5.28127	4.01254	0.0451631	0.556028	NS	mitogen-activated protein kinase 9
ENSMUSG00000045790	Ccdc149	-0.501057	NS	0.501057	3.69351	4.0117	0.0451857	0.556028	NS	coiled-coil domain containing 149
ENSMUSG00000058135	Gstm1	-0.576945	NS	0.576945	4.42554	4.01138	0.0451941	0.556028	NS	glutathione S-transferase, mu 1
ENSMUSG00000027475	Kif3b	-0.503569	NS	0.503569	3.14531	4.00366	0.0454016	0.557627	NS	kinesin family member 3B
ENSMUSG00000034187	Nsf	-0.469412	NS	0.469412	3.56619	4.00176	0.0454528	0.557669	NS	N-ethylmaleimide sensitive fusion protein
ENSMUSG00000019852	Arfgef3	-0.513381	NS	0.513381	5.89747	3.99852	0.0455403	0.558156	NS	ARFGEF family member 3
ENSMUSG00000030451	Herc2	-0.497779	NS	0.497779	6.44553	3.99292	0.0456918	0.559424	NS	HECT and RLD domain containing E3 ubiquitin protein ligase 2
ENSMUSG00000020857	Nme2	0.451547	NS	-0.451547	7.20365	3.98746	0.0458401	0.560652	NS	NME/NM23 nucleoside diphosphate kinase 2
ENSMUSG00000059288	Cdyl	0.482984	NS	-0.482984	2.80851	3.97904	0.0460697	0.562871	NS	chromodomain protein, Y chromosome-like
ENSMUSG00000045948	Mrps12	0.483398	NS	-0.483398	3.3109	3.9768	0.0461312	0.563033	NS	mitochondrial ribosomal protein S12
ENSMUSG00000023046	Igfbp6	0.721267	NS	-0.721267	2.34023	3.96717	0.0463956	0.565668	NS	insulin-like growth factor binding protein 6
ENSMUSG00000002477	Snrpd1	0.581787	NS	-0.581787	3.30039	3.95898	0.046622	0.566169	NS	small nuclear ribonucleoprotein D1
ENSMUSG00000022272	Myo10	-0.692721	NS	0.692721	4.21567	3.96312	0.0465076	0.566169	NS	myosin X
ENSMUSG00000030029	Lrig1	0.548504	NS	-0.548504	1.88486	3.95782	0.0466541	0.566169	NS	leucine-rich repeats and immunoglobulin-like domains 1
ENSMUSG00000034573	Ptpn13	-0.505354	NS	0.505354	3.24255	3.95691	0.0466794	0.566169	NS	protein tyrosine phosphatase, non-receptor type 13
ENSMUSG00000038119	Cdon	-0.479353	NS	0.479353	3.39001	3.95942	0.0466096	0.566169	NS	cell adhesion molecule-related/down-regulated by oncogenes
ENSMUSG00000022297	Fzd6	-0.423224	NS	0.423224	5.35281	3.95129	0.0468354	0.566295	NS	frizzled class receptor 6
ENSMUSG00000026610	Esrrg	-0.581592	NS	0.581592	3.16317	3.95195	0.046817	0.566295	NS	estrogen-related receptor gamma
ENSMUSG00000027634	Ndrg3	-0.442949	NS	0.442949	3.65329	3.95281	0.0467933	0.566295	NS	N-myc downstream regulated gene 3
ENSMUSG00000002416	Ndufb2	0.551902	NS	-0.551902	4.24926	3.94391	0.0470412	0.566473	NS	NADH:ubiquinone oxidoreductase subunit B2
ENSMUSG00000033949	Trim36	-0.477302	NS	0.477302	3.36724	3.9438	0.0470443	0.566473	NS	tripartite motif-containing 36
ENSMUSG00000038425	Poli	-0.711229	NS	0.711229	0.908515	3.94829	0.0469191	0.566473	NS	polymerase (DNA directed), iota
ENSMUSG00000046364	Rpl27a	0.490182	NS	-0.490182	7.97402	3.9449	0.0470137	0.566473	NS	ribosomal protein L27A
ENSMUSG00000021286	Zfyve21	0.513655	NS	-0.513655	3.75764	3.93546	0.0472783	0.566812	NS	zinc finger, FYVE domain containing 21
ENSMUSG00000024217	Snrpc	0.504207	NS	-0.504207	2.48475	3.93779	0.0472127	0.566812	NS	U1 small nuclear ribonucleoprotein C
ENSMUSG00000026496	Parp1	-0.579917	NS	0.579917	4.25696	3.93069	0.0474124	0.566812	NS	poly (ADP-ribose) polymerase family, member 1
ENSMUSG00000027189	Trim44	-0.460692	NS	0.460692	4.57213	3.93259	0.0473589	0.566812	NS	tripartite motif-containing 44
ENSMUSG00000031659	Adcy7	0.751243	NS	-0.751243	1.3357	3.93073	0.0474115	0.566812	NS	adenylate cyclase 7
ENSMUSG00000059430	Actg2	0.509081	NS	-0.509081	3.39278	3.93346	0.0473344	0.566812	NS	actin, gamma 2, smooth muscle, enteric
ENSMUSG00000061286	Exosc5	0.484136	NS	-0.484136	3.16614	3.93077	0.0474104	0.566812	NS	exosome component 5
ENSMUSG00000073616	Cops9	0.545591	NS	-0.545591	5.06474	3.92896	0.0474614	0.566816	NS	COP9 signalosome subunit 9
ENSMUSG00000028494	Plin2	0.740995	NS	-0.740995	2.43193	3.92257	0.047642	0.568391	NS	perilipin 2
ENSMUSG00000024672	Ms4a7	0.982099	NS	-0.982099	0.197647	3.9174	0.0477886	0.569216	NS	membrane-spanning 4-domains, subfamily A, member 7
ENSMUSG00000060636	Rpl35a	0.555698	NS	-0.555698	8.20747	3.9167	0.0478086	0.569216	NS	ribosomal protein L35A
ENSMUSG00000021466	Ptch1	-0.548183	NS	0.548183	2.89321	3.9126	0.0479254	0.570024	NS	patched 1
ENSMUSG00000023800	Tiam2	-0.8284	NS	0.8284	0.823183	3.90918	0.0480231	0.570589	NS	T cell lymphoma invasion and metastasis 2
ENSMUSG00000031129	Slc9a9	-0.454203	NS	0.454203	3.48558	3.90751	0.0480707	0.570589	NS	solute carrier family 9 (sodium/hydrogen exchanger), member 9
ENSMUSG00000006169	Clint1	-0.414197	NS	0.414197	6.97849	3.90264	0.0482102	0.571664	NS	clathrin interactor 1
ENSMUSG00000038828	Tmem214	-0.522182	NS	0.522182	4.64305	3.89983	0.0482909	0.572039	NS	transmembrane protein 214
ENSMUSG00000040274	Cdk6	-0.581172	NS	0.581172	3.8317	3.89563	0.0484119	0.57289	NS	cyclin-dependent kinase 6
ENSMUSG00000026797	Stxbp1	-0.63537	NS	0.63537	2.06126	3.89019	0.0485689	0.573005	NS	syntaxin binding protein 1
ENSMUSG00000034563	Ccpg1	-0.448376	NS	0.448376	6.26402	3.89131	0.0485365	0.573005	NS	cell cycle progression 1
ENSMUSG00000066149	Cdc26	0.457036	NS	-0.457036	3.64717	3.89167	0.0485261	0.573005	NS	cell division cycle 26
ENSMUSG00000021156	Zmynd11	-0.494947	NS	0.494947	4.06529	3.88242	0.0487942	0.573663	NS	zinc finger, MYND domain containing 11
ENSMUSG00000025007	Aldh18a1	-0.48998	NS	0.48998	4.81316	3.86969	0.0491655	0.573663	NS	aldehyde dehydrogenase 18 family, member A1
ENSMUSG00000025026	Add3	-0.444451	NS	0.444451	5.7307	3.87107	0.0491252	0.573663	NS	adducin 3 (gamma)
ENSMUSG00000028278	Rragd	-0.440079	NS	0.440079	4.48606	3.87547	0.0489966	0.573663	NS	Ras-related GTP binding D
ENSMUSG00000033060	Lmo7	-0.473307	NS	0.473307	5.30477	3.87556	0.048994	0.573663	NS	LIM domain only 7
ENSMUSG00000034903	Cobll1	-0.587933	NS	0.587933	5.2826	3.87023	0.0491497	0.573663	NS	Cobl-like 1
ENSMUSG00000037321	Tap1	0.584998	NS	-0.584998	3.42163	3.8843	0.0487396	0.573663	NS	transporter 1, ATP-binding cassette, sub-family B (MDR/TAP)
ENSMUSG00000038214	Bend3	-0.716314	NS	0.716314	1.10283	3.8776	0.0489343	0.573663	NS	BEN domain containing 3
ENSMUSG00000041261	Car8	0.615732	NS	-0.615732	2.9127	3.87507	0.0490084	0.573663	NS	carbonic anhydrase 8
ENSMUSG00000071014	Ndufb6	0.517652	NS	-0.517652	4.38927	3.87647	0.0489675	0.573663	NS	NADH:ubiquinone oxidoreductase subunit B6
ENSMUSG00000106918	Mrpl33	0.564639	NS	-0.564639	3.75859	3.87158	0.0491103	0.573663	NS	mitochondrial ribosomal protein L33
ENSMUSG00000008683	Rps15a	0.4906	NS	-0.4906	7.69935	3.85167	0.0496966	0.574048	NS	ribosomal protein S15A
ENSMUSG00000027333	Smox	0.586923	NS	-0.586923	1.68212	3.84855	0.0497889	0.574048	NS	spermine oxidase
ENSMUSG00000027495	Fam210b	-0.469306	NS	0.469306	4.49545	3.85774	0.0495168	0.574048	NS	family with sequence similarity 210, member B
ENSMUSG00000028542	Slc6a9	-0.60485	NS	0.60485	2.82769	3.85664	0.0495495	0.574048	NS	solute carrier family 6 (neurotransmitter transporter, glycine), member 9
ENSMUSG00000028906	Epb41	-0.527821	NS	0.527821	6.13422	3.85216	0.0496819	0.574048	NS	erythrocyte membrane protein band 4.1
ENSMUSG00000029771	Irf5	0.933846	NS	-0.933846	-0.114349	3.8603	0.0494414	0.574048	NS	interferon regulatory factor 5
ENSMUSG00000031059	Ndufb11	0.43193	NS	-0.43193	5.70107	3.84948	0.0497614	0.574048	NS	NADH:ubiquinone oxidoreductase subunit B11
ENSMUSG00000036323	Srp72	-0.462889	NS	0.462889	5.75561	3.86157	0.0494042	0.574048	NS	signal recognition particle 72
ENSMUSG00000039652	Cpeb3	-0.572096	NS	0.572096	2.56501	3.85557	0.049581	0.574048	NS	cytoplasmic polyadenylation element binding protein 3
ENSMUSG00000045094	Arhgef37	-0.796621	NS	0.796621	1.37698	3.86628	0.0492655	0.574048	NS	Rho guanine nucleotide exchange factor (GEF) 37
ENSMUSG00000078440	Dohh	0.475073	NS	-0.475073	3.4855	3.85218	0.0496815	0.574048	NS	deoxyhypusine hydroxylase/monooxygenase
ENSMUSG00000087177	E130307A14Rik	0.742023	NS	-0.742023	1.2151	3.85717	0.0495337	0.574048	NS	RIKEN cDNA E130307A14 gene
ENSMUSG00000010453	Kansl3	-0.529468	NS	0.529468	3.10854	3.84146	0.0500001	0.574051	NS	KAT8 regulatory NSL complex subunit 3
ENSMUSG00000013150	Gfod2	0.589596	NS	-0.589596	1.78854	3.83389	0.0502262	0.574051	NS	glucose-fructose oxidoreductase domain containing 2
ENSMUSG00000023913	Pla2g7	0.788438	NS	-0.788438	0.255087	3.8376	0.0501152	0.574051	NS	phospholipase A2, group VII (platelet-activating factor acetylhydrolase, plasma)
ENSMUSG00000027010	Slc25a12	-0.477092	NS	0.477092	3.54222	3.84209	0.0499811	0.574051	NS	solute carrier family 25 (mitochondrial carrier, Aralar), member 12
ENSMUSG00000047747	Rnf150	0.874418	NS	-0.874418	0.0621913	3.84031	0.0500343	0.574051	NS	ring finger protein 150
ENSMUSG00000059890	Ube4a	-0.480919	NS	0.480919	4.88291	3.84156	0.049997	0.574051	NS	ubiquitination factor E4A
ENSMUSG00000062006	Rpl34	0.492314	NS	-0.492314	8.14595	3.83515	0.0501884	0.574051	NS	ribosomal protein L34
ENSMUSG00000067148	Polr1c	0.461787	NS	-0.461787	4.35517	3.84007	0.0500415	0.574051	NS	polymerase (RNA) I polypeptide C
ENSMUSG00000069893	9930111J21Rik1	0.898234	NS	-0.898234	0.267845	3.8337	0.0502319	0.574051	NS	RIKEN cDNA 9930111J21 gene 1
ENSMUSG00000047843	Bri3	0.505836	NS	-0.505836	3.42738	3.83012	0.0503394	0.574154	NS	brain protein I3
ENSMUSG00000078252	Krtap17-1	-0.92296	NS	0.92296	0.621303	3.83042	0.0503303	0.574154	NS	keratin associated protein 17-1
ENSMUSG00000024188	Luc7l	0.483317	NS	-0.483317	2.96869	3.82593	0.0504653	0.575028	NS	Luc7-like
ENSMUSG00000103472	Pcdhga7	-1.04744	NS	1.04744	-0.208257	3.82378	0.0505301	0.575205	NS	protocadherin gamma subfamily A, 7
ENSMUSG00000005483	Dnajb1	0.471262	NS	-0.471262	3.57423	3.82138	0.0506026	0.575382	NS	DnaJ heat shock protein family (Hsp40) member B1
ENSMUSG00000022184	Fbxo4	0.600407	NS	-0.600407	1.86851	3.82	0.0506443	0.575382	NS	F-box protein 4
ENSMUSG00000021643	Serf1	0.613251	NS	-0.613251	1.54138	3.81528	0.0507871	0.576135	NS	small EDRK-rich factor 1
ENSMUSG00000031503	Col4a2	0.62098	NS	-0.62098	3.91645	3.81455	0.0508093	0.576135	NS	collagen, type IV, alpha 2
ENSMUSG00000030824	Nucb1	-0.565898	NS	0.565898	6.73048	3.81218	0.0508813	0.576391	NS	nucleobindin 1
ENSMUSG00000042808	Gpx2	0.93995	NS	-0.93995	1.78308	3.80534	0.0510893	0.577626	NS	glutathione peroxidase 2
ENSMUSG00000113902	Ndufb1-ps	0.609232	NS	-0.609232	5.08083	3.8067	0.051048	0.577626	NS	NADH:ubiquinone oxidoreductase subunit B1
ENSMUSG00000030220	Arhgdib	1.10988	NS	-1.10988	0.00160829	3.80335	0.0511502	0.577755	NS	Rho, GDP dissociation inhibitor (GDI) beta
ENSMUSG00000000581	C1d	0.563368	NS	-0.563368	4.41609	3.77976	0.0518762	0.578285	NS	C1D nuclear receptor co-repressor
ENSMUSG00000006941	Eif1b	0.521231	NS	-0.521231	3.11204	3.79667	0.0513546	0.578285	NS	eukaryotic translation initiation factor 1B
ENSMUSG00000018474	Chd3	-0.585028	NS	0.585028	3.33749	3.797	0.0513445	0.578285	NS	chromodomain helicase DNA binding protein 3
ENSMUSG00000020593	Lpin1	-0.649259	NS	0.649259	3.97426	3.77928	0.051891	0.578285	NS	lipin 1
ENSMUSG00000023243	Kcnk5	0.769785	NS	-0.769785	1.24235	3.7841	0.0517418	0.578285	NS	potassium channel, subfamily K, member 5
ENSMUSG00000026842	Abl1	-0.57695	NS	0.57695	3.08694	3.77957	0.051882	0.578285	NS	c-abl oncogene 1, non-receptor tyrosine kinase
ENSMUSG00000027384	Ndufaf5	0.68323	NS	-0.68323	1.37089	3.79062	0.0515405	0.578285	NS	NADH:ubiquinone oxidoreductase complex assembly factor 5
ENSMUSG00000027650	Tti1	-0.494214	NS	0.494214	2.91963	3.7798	0.0518749	0.578285	NS	TELO2 interacting protein 1
ENSMUSG00000029298	Gbp9	0.900213	NS	-0.900213	0.57956	3.78032	0.0518588	0.578285	NS	guanylate-binding protein 9
ENSMUSG00000033855	Ston1	-0.568301	NS	0.568301	3.31937	3.79895	0.0512846	0.578285	NS	stonin 1
ENSMUSG00000034855	Cxcl10	0.972334	NS	-0.972334	-0.260281	3.78429	0.051736	0.578285	NS	chemokine (C-X-C motif) ligand 10
ENSMUSG00000035161	Ints6	-0.537689	NS	0.537689	4.10734	3.7858	0.0516892	0.578285	NS	integrator complex subunit 6
ENSMUSG00000038712	Mindy1	-0.435754	NS	0.435754	5.38105	3.78825	0.0516136	0.578285	NS	MINDY lysine 48 deubiquitinase 1
ENSMUSG00000086893	Gm11365	-0.789072	NS	0.789072	0.183319	3.79114	0.0515244	0.578285	NS	predicted gene 11365
ENSMUSG00000026915	Strbp	-0.447484	NS	0.447484	5.08953	3.77139	0.0521362	0.579394	NS	spermatid perinuclear RNA binding protein
ENSMUSG00000056832	Ttc26	-0.535636	NS	0.535636	1.88374	3.77134	0.0521379	0.579394	NS	tetratricopeptide repeat domain 26
ENSMUSG00000103711	Tstd1	0.585184	NS	-0.585184	2.01635	3.77129	0.0521395	0.579394	NS	thiosulfate sulfurtransferase (rhodanese)-like domain containing 1
ENSMUSG00000003135	Cnot11	-0.424768	NS	0.424768	4.89557	3.76858	0.052224	0.579781	NS	CCR4-NOT transcription complex, subunit 11
ENSMUSG00000028609	Magoh	0.516503	NS	-0.516503	3.48156	3.76447	0.0523523	0.580653	NS	mago homolog, exon junction complex core component
ENSMUSG00000003541	Ier3	0.701634	NS	-0.701634	0.698265	3.74964	0.052819	0.58107	NS	immediate early response 3
ENSMUSG00000017754	Pltp	0.632149	NS	-0.632149	2.21354	3.75553	0.0526332	0.58107	NS	phospholipid transfer protein
ENSMUSG00000020267	Hint1	0.444161	NS	-0.444161	6.36295	3.76085	0.0524658	0.58107	NS	histidine triad nucleotide binding protein 1
ENSMUSG00000021457	Syk	0.95452	NS	-0.95452	0.287451	3.75402	0.0526805	0.58107	NS	spleen tyrosine kinase
ENSMUSG00000029613	Eif2ak1	-0.496158	NS	0.496158	3.39501	3.75638	0.0526063	0.58107	NS	eukaryotic translation initiation factor 2 alpha kinase 1
ENSMUSG00000029650	Slc46a3	-0.431603	NS	0.431603	4.3775	3.75352	0.0526963	0.58107	NS	solute carrier family 46, member 3
ENSMUSG00000030697	Ppp4c	0.469582	NS	-0.469582	4.78696	3.75082	0.0527816	0.58107	NS	protein phosphatase 4, catalytic subunit
ENSMUSG00000040690	Col16a1	0.486806	NS	-0.486806	2.67903	3.74903	0.0528381	0.58107	NS	collagen, type XVI, alpha 1
ENSMUSG00000078974	Sec61g	0.528198	NS	-0.528198	6.46613	3.75902	0.0525234	0.58107	NS	SEC61, gamma subunit
ENSMUSG00000001020	S100a4	0.663131	NS	-0.663131	2.64547	3.74508	0.0529631	0.581326	NS	S100 calcium binding protein A4
ENSMUSG00000001419	Mef2d	-0.583923	NS	0.583923	2.52896	3.74237	0.0530492	0.581326	NS	myocyte enhancer factor 2D
ENSMUSG00000024781	Lipa	0.590827	NS	-0.590827	3.06074	3.74201	0.0530607	0.581326	NS	lysosomal acid lipase A
ENSMUSG00000061762	Tac1	0.558542	NS	-0.558542	1.91988	3.74556	0.0529479	0.581326	NS	tachykinin 1
ENSMUSG00000016758	Bik	0.527653	NS	-0.527653	2.33225	3.73564	0.0532632	0.581362	NS	BCL2-interacting killer
ENSMUSG00000023963	Cyp39a1	-0.688866	NS	0.688866	1.17792	3.7403	0.0531148	0.581362	NS	cytochrome P450, family 39, subfamily a, polypeptide 1
ENSMUSG00000055200	Sertad3	0.574067	NS	-0.574067	2.34948	3.73763	0.0531998	0.581362	NS	SERTA domain containing 3
ENSMUSG00000061477	Rps7	0.56896	NS	-0.56896	9.34058	3.73572	0.0532608	0.581362	NS	ribosomal protein S7
ENSMUSG00000032051	Fdx1	0.470237	NS	-0.470237	3.71357	3.72775	0.0535154	0.583186	NS	ferredoxin 1
ENSMUSG00000060181	Slc35e3	-0.508528	NS	0.508528	3.08132	3.72728	0.0535304	0.583186	NS	solute carrier family 35, member E3
ENSMUSG00000045962	Wnk1	-0.521685	NS	0.521685	5.15265	3.72298	0.0536684	0.584145	NS	WNK lysine deficient protein kinase 1
ENSMUSG00000020018	Snrpf	0.516738	NS	-0.516738	2.58578	3.71122	0.0540477	0.587028	NS	small nuclear ribonucleoprotein polypeptide F
ENSMUSG00000021557	Agtpbp1	-0.479124	NS	0.479124	2.39432	3.71179	0.0540295	0.587028	NS	ATP/GTP binding protein 1
ENSMUSG00000035184	Fam124a	-0.674443	NS	0.674443	1.35153	3.70863	0.0541319	0.587028	NS	family with sequence similarity 124, member A
ENSMUSG00000057637	Prdm2	-0.614532	NS	0.614532	3.30843	3.70854	0.0541346	0.587028	NS	PR domain containing 2, with ZNF domain
ENSMUSG00000013483	Card14	-0.610094	NS	0.610094	2.72501	3.70262	0.0543272	0.587286	NS	caspase recruitment domain family, member 14
ENSMUSG00000014226	Cacybp	0.506267	NS	-0.506267	4.26441	3.69387	0.0546128	0.587286	NS	calcyclin binding protein
ENSMUSG00000017639	Rab11fip4	-0.515191	NS	0.515191	3.90097	3.68931	0.0547623	0.587286	NS	RAB11 family interacting protein 4 (class II)
ENSMUSG00000019338	Zfp687	-0.555142	NS	0.555142	2.92006	3.69759	0.0544913	0.587286	NS	zinc finger protein 687
ENSMUSG00000021967	Mrpl57	0.466426	NS	-0.466426	3.2487	3.69178	0.0546811	0.587286	NS	mitochondrial ribosomal protein L57
ENSMUSG00000023959	Clic5	-0.525717	NS	0.525717	2.95712	3.69428	0.0545994	0.587286	NS	chloride intracellular channel 5
ENSMUSG00000024925	Rnaseh2c	0.574525	NS	-0.574525	1.66582	3.68988	0.0547436	0.587286	NS	ribonuclease H2, subunit C
ENSMUSG00000026565	Pou2f1	-0.4989	NS	0.4989	2.81502	3.70144	0.0543655	0.587286	NS	POU domain, class 2, transcription factor 1
ENSMUSG00000026999	Nup35	0.48875	NS	-0.48875	3.56048	3.70307	0.0543125	0.587286	NS	nucleoporin 35
ENSMUSG00000035168	Tanc1	-0.563885	NS	0.563885	3.53838	3.69747	0.054495	0.587286	NS	tetratricopeptide repeat, ankyrin repeat and coiled-coil containing 1
ENSMUSG00000045064	Zc2hc1c	-0.761796	NS	0.761796	0.6005	3.69247	0.0546588	0.587286	NS	zinc finger, C2HC-type containing 1C
ENSMUSG00000047749	Zc3hav1l	-0.634978	NS	0.634978	1.07017	3.69861	0.0544578	0.587286	NS	zinc finger CCCH-type, antiviral 1-like
ENSMUSG00000003746	Man1a	-0.421043	NS	0.421043	7.32264	3.68302	0.0549691	0.587537	NS	mannosidase 1, alpha
ENSMUSG00000008036	Ap2s1	0.473695	NS	-0.473695	3.87468	3.68326	0.0549613	0.587537	NS	adaptor-related protein complex 2, sigma 1 subunit
ENSMUSG00000020309	Chac2	0.644301	NS	-0.644301	1.75439	3.68248	0.0549872	0.587537	NS	ChaC, cation transport regulator 2
ENSMUSG00000076609	Igkc	1.48465	NS	-1.48465	1.97395	3.68672	0.0548473	0.587537	NS	immunoglobulin kappa constant
ENSMUSG00000039671	Zmynd8	-0.56205	NS	0.56205	3.52718	3.67889	0.0551054	0.587723	NS	zinc finger, MYND-type containing 8
ENSMUSG00000078931	Pdf	0.546172	NS	-0.546172	2.30107	3.67898	0.0551027	0.587723	NS	peptide deformylase (mitochondrial)
ENSMUSG00000034248	Slc25a37	-0.456146	NS	0.456146	3.68701	3.67646	0.0551859	0.588044	NS	solute carrier family 25, member 37
ENSMUSG00000029066	Mrpl20	0.448525	NS	-0.448525	4.20148	3.67328	0.0552913	0.58859	NS	mitochondrial ribosomal protein L20
ENSMUSG00000029312	Klhl8	0.551316	NS	-0.551316	1.72708	3.66901	0.0554331	0.58859	NS	kelch-like 8
ENSMUSG00000051339	2900026A02Rik	-0.680803	NS	0.680803	3.73781	3.66884	0.0554389	0.58859	NS	RIKEN cDNA 2900026A02 gene
ENSMUSG00000056962	Jmjd6	0.450063	NS	-0.450063	2.86706	3.67113	0.0553626	0.58859	NS	jumonji domain containing 6
ENSMUSG00000015176	Nolc1	-0.651517	NS	0.651517	2.53346	3.66529	0.0555569	0.588992	NS	nucleolar and coiled-body phosphoprotein 1
ENSMUSG00000031393	Mecp2	-0.509191	NS	0.509191	3.2237	3.6639	0.0556032	0.588992	NS	methyl CpG binding protein 2
ENSMUSG00000054675	Tmem119	0.817387	NS	-0.817387	0.0665711	3.66316	0.0556281	0.588992	NS	transmembrane protein 119
ENSMUSG00000022351	Sqle	-0.473446	NS	0.473446	3.48793	3.66011	0.05573	0.589332	NS	squalene epoxidase
ENSMUSG00000022450	Ndufa6	0.425762	NS	-0.425762	5.37603	3.65917	0.0557613	0.589332	NS	NADH:ubiquinone oxidoreductase subunit A6
ENSMUSG00000026090	2010300C02Rik	-0.927558	NS	0.927558	2.3648	3.65561	0.0558808	0.590061	NS	RIKEN cDNA 2010300C02 gene
ENSMUSG00000040717	Il17rd	-0.523494	NS	0.523494	2.08482	3.65137	0.056023	0.590264	NS	interleukin 17 receptor D
ENSMUSG00000073902	Gm1966	1.14116	NS	-1.14116	0.0813365	3.65052	0.0560518	0.590264	NS	predicted gene 1966
ENSMUSG00000079018	Ly6c1	1.00394	NS	-1.00394	2.32056	3.65245	0.0559868	0.590264	NS	lymphocyte antigen 6 complex, locus C1
ENSMUSG00000078861	Zfp931	0.523533	NS	-0.523533	2.61252	3.648	0.0561367	0.590625	NS	zinc finger protein 931
ENSMUSG00000022833	Ccdc14	-0.784251	NS	0.784251	0.493247	3.63993	0.0564092	0.592569	NS	coiled-coil domain containing 14
ENSMUSG00000051043	Gprc5c	-0.576828	NS	0.576828	3.14093	3.63952	0.0564231	0.592569	NS	G protein-coupled receptor, family C, group 5, member C
ENSMUSG00000001424	Snd1	-0.487919	NS	0.487919	6.76386	3.63505	0.0565749	0.593331	NS	staphylococcal nuclease and tudor domain containing 1
ENSMUSG00000032788	Pdxk	-0.524348	NS	0.524348	3.18968	3.63439	0.0565973	0.593331	NS	pyridoxal (pyridoxine, vitamin B6) kinase
ENSMUSG00000015247	Nipsnap3b	0.454958	NS	-0.454958	3.14761	3.61181	0.0573705	0.594549	NS	nipsnap homolog 3B
ENSMUSG00000022842	Ece2	0.482424	NS	-0.482424	2.63498	3.61182	0.0573702	0.594549	NS	endothelin converting enzyme 2
ENSMUSG00000024778	Fas	0.74966	NS	-0.74966	1.66076	3.62233	0.0570091	0.594549	NS	Fas (TNF receptor superfamily member 6)
ENSMUSG00000026062	Slc9a2	-0.424998	NS	0.424998	7.97227	3.62698	0.0568499	0.594549	NS	solute carrier family 9 (sodium/hydrogen exchanger), member 2
ENSMUSG00000031521	Aga	0.44644	NS	-0.44644	4.80333	3.60871	0.0574778	0.594549	NS	aspartylglucosaminidase
ENSMUSG00000033308	Dpyd	-0.448664	NS	0.448664	3.4967	3.61061	0.057412	0.594549	NS	dihydropyrimidine dehydrogenase
ENSMUSG00000033590	Myo5c	-0.500731	NS	0.500731	6.92584	3.60985	0.0574383	0.594549	NS	myosin VC
ENSMUSG00000033880	Lgals3bp	0.732056	NS	-0.732056	4.71206	3.62216	0.0570149	0.594549	NS	lectin, galactoside-binding, soluble, 3 binding protein
ENSMUSG00000035105	Egln3	0.640977	NS	-0.640977	1.02687	3.62402	0.0569512	0.594549	NS	egl-9 family hypoxia-inducible factor 3
ENSMUSG00000035199	Arl6ip5	0.41293	NS	-0.41293	5.61213	3.61806	0.0571555	0.594549	NS	ADP-ribosylation factor-like 6 interacting protein 5
ENSMUSG00000035778	Ggta1	0.569565	NS	-0.569565	4.65185	3.61429	0.0572852	0.594549	NS	glycoprotein galactosyltransferase alpha 1, 3
ENSMUSG00000036026	Tmem63b	-0.537824	NS	0.537824	3.3685	3.61696	0.0571934	0.594549	NS	transmembrane protein 63b
ENSMUSG00000038762	Abcf1	-0.61536	NS	0.61536	4.16055	3.62191	0.0570233	0.594549	NS	ATP-binding cassette, sub-family F (GCN20), member 1
ENSMUSG00000041506	Rrp9	0.591405	NS	-0.591405	1.59654	3.61096	0.0574001	0.594549	NS	RRP9, small subunit (SSU) processome component, homolog (yeast)
ENSMUSG00000049313	Sorl1	-0.563745	NS	0.563745	6.93811	3.61925	0.0571146	0.594549	NS	sortilin-related receptor, LDLR class A repeats-containing
ENSMUSG00000029911	Ssbp1	0.476272	NS	-0.476272	3.42273	3.60554	0.0575873	0.594627	NS	single-stranded DNA binding protein 1
ENSMUSG00000033237	Arid2	-0.551113	NS	0.551113	5.04928	3.60602	0.0575709	0.594627	NS	AT rich interactive domain 2 (ARID, RFX-like)
ENSMUSG00000040152	Thbs1	0.703625	NS	-0.703625	4.43938	3.60127	0.0577355	0.59563	NS	thrombospondin 1
ENSMUSG00000005078	Jkamp	0.466677	NS	-0.466677	3.19798	3.59332	0.0580123	0.597185	NS	JNK1/MAPK8-associated membrane protein
ENSMUSG00000013076	Amotl1	-0.567828	NS	0.567828	4.75671	3.58131	0.0584331	0.597185	NS	angiomotin-like 1
ENSMUSG00000016386	Mpped2	-0.475011	NS	0.475011	4.3387	3.58688	0.0582373	0.597185	NS	metallophosphoesterase domain containing 2
ENSMUSG00000022100	Xpo7	-0.457392	NS	0.457392	4.05661	3.58033	0.0584676	0.597185	NS	exportin 7
ENSMUSG00000029430	Ran	0.431001	NS	-0.431001	5.83014	3.58789	0.058202	0.597185	NS	RAN, member RAS oncogene family
ENSMUSG00000030830	Itgal	1.04656	NS	-1.04656	-0.182618	3.57801	0.0585493	0.597185	NS	integrin alpha L
ENSMUSG00000032449	Slc25a36	-0.413097	NS	0.413097	6.08068	3.58328	0.0583639	0.597185	NS	solute carrier family 25, member 36
ENSMUSG00000035443	Thyn1	0.446625	NS	-0.446625	3.02079	3.57847	0.058533	0.597185	NS	thymocyte nuclear protein 1
ENSMUSG00000037415	Ranbp10	-0.582132	NS	0.582132	2.75284	3.58652	0.05825	0.597185	NS	RAN binding protein 10
ENSMUSG00000038170	Pde4dip	-0.48685	NS	0.48685	5.29149	3.58667	0.0582447	0.597185	NS	phosphodiesterase 4D interacting protein (myomegalin)
ENSMUSG00000041096	Tspyl2	-0.563562	NS	0.563562	1.97806	3.57795	0.0585515	0.597185	NS	TSPY-like 2
ENSMUSG00000052293	Taf9	0.830979	NS	-0.830979	0.0742075	3.59103	0.0580923	0.597185	NS	TATA-box binding protein associated factor 9
ENSMUSG00000079435	Rpl36a	0.482	NS	-0.482	6.95834	3.57946	0.0584983	0.597185	NS	ribosomal protein L36A
ENSMUSG00000000826	Dnajc5	-0.428445	NS	0.428445	4.51936	3.56558	0.0589893	0.599085	NS	DnaJ heat shock protein family (Hsp40) member C5
ENSMUSG00000019947	Arid5b	-0.542136	NS	0.542136	3.72692	3.56968	0.0588436	0.599085	NS	AT rich interactive domain 5B (MRF1-like)
ENSMUSG00000021000	Mia2	-0.444292	NS	0.444292	5.86763	3.56254	0.0590973	0.599085	NS	MIA SH3 domain ER export factor 2
ENSMUSG00000021224	Numb	-0.4839	NS	0.4839	3.30315	3.56305	0.0590792	0.599085	NS	NUMB endocytic adaptor protein
ENSMUSG00000021477	Ctsl	0.45859	NS	-0.45859	7.77937	3.56335	0.0590686	0.599085	NS	cathepsin L
ENSMUSG00000030342	Cd9	0.388711	NS	-0.388711	5.89615	3.56352	0.0590622	0.599085	NS	CD9 antigen
ENSMUSG00000043962	Thrap3	-0.527533	NS	0.527533	5.28862	3.55886	0.0592284	0.599893	NS	thyroid hormone receptor associated protein 3
ENSMUSG00000006288	Ttc5	0.475378	NS	-0.475378	3.13743	3.55082	0.0595159	0.600629	NS	tetratricopeptide repeat domain 5
ENSMUSG00000029446	Psph	0.547434	NS	-0.547434	2.21808	3.54677	0.0596613	0.600629	NS	phosphoserine phosphatase
ENSMUSG00000037649	H2-DMa	0.561392	NS	-0.561392	1.65664	3.5493	0.0595706	0.600629	NS	histocompatibility 2, class II, locus DMa
ENSMUSG00000041954	Tnfrsf18	0.813177	NS	-0.813177	-0.109654	3.55214	0.0594686	0.600629	NS	tumor necrosis factor receptor superfamily, member 18
ENSMUSG00000046417	Lrrc75a	-0.603132	NS	0.603132	1.34052	3.5468	0.0596604	0.600629	NS	leucine rich repeat containing 75A
ENSMUSG00000059708	Akap17b	-0.461262	NS	0.461262	4.26255	3.55472	0.0593765	0.600629	NS	A kinase (PRKA) anchor protein 17B
ENSMUSG00000096210	H1f0	-0.437348	NS	0.437348	4.31902	3.55281	0.0594447	0.600629	NS	H1.0 linker histone
ENSMUSG00000022416	Cacna1i	0.956698	NS	-0.956698	0.0454397	3.54289	0.0598013	0.601337	NS	calcium channel, voltage-dependent, alpha 1I subunit
ENSMUSG00000022558	Mroh1	-0.582783	NS	0.582783	4.80798	3.54196	0.0598347	0.601337	NS	maestro heat-like repeat family member 1
ENSMUSG00000021040	Slirp	0.54086	NS	-0.54086	3.92367	3.53875	0.0599505	0.601982	NS	SRA stem-loop interacting RNA binding protein
ENSMUSG00000006095	Tbcb	0.440974	NS	-0.440974	4.43673	3.53171	0.0602057	0.602717	NS	tubulin folding cofactor B
ENSMUSG00000022197	Pdzd2	-0.572997	NS	0.572997	1.69025	3.53084	0.0602371	0.602717	NS	PDZ domain containing 2
ENSMUSG00000022629	Kif21a	-0.480109	NS	0.480109	4.12517	3.53406	0.0601205	0.602717	NS	kinesin family member 21A
ENSMUSG00000031441	Atp11a	-0.478837	NS	0.478837	4.92165	3.52961	0.0602821	0.602717	NS	ATPase, class VI, type 11A
ENSMUSG00000033379	Atp6v0b	0.486108	NS	-0.486108	6.21719	3.53221	0.0601874	0.602717	NS	ATPase, H+ transporting, lysosomal V0 subunit B
ENSMUSG00000005899	Smpd4	-0.63681	NS	0.63681	2.0912	3.52771	0.0603512	0.602892	NS	sphingomyelin phosphodiesterase 4
ENSMUSG00000005774	Rfx5	-0.575641	NS	0.575641	1.51767	3.52597	0.0604144	0.603007	NS	regulatory factor X, 5 (influences HLA class II expression)
ENSMUSG00000042507	Elmsan1	-0.566468	NS	0.566468	2.28687	3.52342	0.0605074	0.603419	NS	ELM2 and Myb/SANT-like domain containing 1
ENSMUSG00000018796	Acsl1	-0.475506	NS	0.475506	5.11404	3.52158	0.0605747	0.603574	NS	acyl-CoA synthetase long-chain family member 1
ENSMUSG00000036330	Slc18a1	-0.632475	NS	0.632475	1.19302	3.51863	0.0606826	0.604133	NS	solute carrier family 18 (vesicular monoamine), member 1
ENSMUSG00000042515	Pwwp3b	0.74432	NS	-0.74432	0.83829	3.51567	0.0607912	0.604658	NS	PWWP domain containing 3B
ENSMUSG00000070493	Chchd2	0.464671	NS	-0.464671	6.39508	3.51437	0.0608389	0.604658	NS	coiled-coil-helix-coiled-coil-helix domain containing 2
ENSMUSG00000002728	Naa20	0.475643	NS	-0.475643	3.07194	3.50695	0.0611119	0.605019	NS	N(alpha)-acetyltransferase 20, NatB catalytic subunit
ENSMUSG00000017778	Cox7c	0.419429	NS	-0.419429	5.99011	3.50879	0.0610441	0.605019	NS	cytochrome c oxidase subunit 7C
ENSMUSG00000024538	Ppic	0.811565	NS	-0.811565	0.525647	3.50909	0.0610331	0.605019	NS	peptidylprolyl isomerase C
ENSMUSG00000037408	Cnnm4	-0.519454	NS	0.519454	3.67919	3.50634	0.0611345	0.605019	NS	cyclin M4
ENSMUSG00000043088	Il17re	-0.516832	NS	0.516832	3.63731	3.51017	0.0609931	0.605019	NS	interleukin 17 receptor E
ENSMUSG00000054404	Slfn5	0.585005	NS	-0.585005	3.54689	3.5038	0.0612281	0.605432	NS	schlafen 5
ENSMUSG00000028399	Ptprd	-0.478174	NS	0.478174	3.60004	3.4996	0.0613837	0.605944	NS	protein tyrosine phosphatase, receptor type, D
ENSMUSG00000037772	Mrpl23	0.444894	NS	-0.444894	2.90749	3.50093	0.0613344	0.605944	NS	mitochondrial ribosomal protein L23
ENSMUSG00000000318	Clec10a	0.944375	NS	-0.944375	0.0507035	3.49548	0.0615364	0.606661	NS	C-type lectin domain family 10, member A
ENSMUSG00000047388	Atmin	-0.55726	NS	0.55726	2.77462	3.49484	0.0615604	0.606661	NS	ATM interactor
ENSMUSG00000025875	Tspan17	0.714219	NS	-0.714219	0.603896	3.4933	0.0616177	0.606714	NS	tetraspanin 17
ENSMUSG00000029029	Wrap73	0.537852	NS	-0.537852	1.65467	3.48664	0.0618659	0.608472	NS	WD repeat containing, antisense to Trp73
ENSMUSG00000061544	Zfp229	0.605005	NS	-0.605005	1.30817	3.48572	0.0619006	0.608472	NS	zinc finger protein 229
ENSMUSG00000020777	Acox1	-0.420861	NS	0.420861	6.12554	3.48139	0.0620624	0.609549	NS	acyl-Coenzyme A oxidase 1, palmitoyl
ENSMUSG00000028172	Tacr3	-0.733542	NS	0.733542	0.5766	3.47911	0.062148	0.609876	NS	tachykinin receptor 3
ENSMUSG00000031818	Cox4i1	0.474709	NS	-0.474709	8.25688	3.47485	0.0623085	0.610937	NS	cytochrome c oxidase subunit 4I1
ENSMUSG00000026208	Des	0.47606	NS	-0.47606	4.73598	3.47114	0.0624484	0.611282	NS	desmin
ENSMUSG00000056116	H2-T22	0.418104	NS	-0.418104	5.76076	3.47216	0.0624098	0.611282	NS	histocompatibility 2, T region locus 22
ENSMUSG00000029729	Zkscan1	-0.432706	NS	0.432706	4.88485	3.46967	0.0625038	0.611311	NS	zinc finger with KRAB and SCAN domains 1
ENSMUSG00000096199	Ptrhd1	0.621104	NS	-0.621104	1.27207	3.4673	0.0625934	0.611675	NS	peptidyl-tRNA hydrolase domain containing 1
ENSMUSG00000024066	Xdh	0.515992	NS	-0.515992	3.16362	3.45521	0.0630528	0.612573	NS	xanthine dehydrogenase
ENSMUSG00000030272	Camk1	0.444466	NS	-0.444466	3.01605	3.45815	0.0629408	0.612573	NS	calcium/calmodulin-dependent protein kinase I
ENSMUSG00000030630	Fah	-0.504894	NS	0.504894	3.1119	3.46256	0.062773	0.612573	NS	fumarylacetoacetate hydrolase
ENSMUSG00000031714	Gab1	-0.552237	NS	0.552237	4.12935	3.45669	0.0629963	0.612573	NS	growth factor receptor bound protein 2-associated protein 1
ENSMUSG00000037204	Atg101	0.47944	NS	-0.47944	3.00362	3.45656	0.0630012	0.612573	NS	autophagy related 101
ENSMUSG00000039741	Bahcc1	-0.843547	NS	0.843547	0.822818	3.45815	0.0629407	0.612573	NS	BAH domain and coiled-coil containing 1
ENSMUSG00000042797	Aqp11	0.887493	NS	-0.887493	0.627068	3.45677	0.0629934	0.612573	NS	aquaporin 11
ENSMUSG00000038369	Ncoa6	-0.577691	NS	0.577691	2.62104	3.44754	0.063346	0.614909	NS	nuclear receptor coactivator 6
ENSMUSG00000062691	Cebpzos	0.471909	NS	-0.471909	3.46239	3.44611	0.0634008	0.61493	NS	CCAAT/enhancer binding protein (C/EBP), zeta, opposite strand
ENSMUSG00000041324	Inhba	0.659688	NS	-0.659688	0.823772	3.44334	0.0635072	0.614939	NS	inhibin beta-A
ENSMUSG00000063317	Usp31	-0.474189	NS	0.474189	3.10786	3.44397	0.0634829	0.614939	NS	ubiquitin specific peptidase 31
ENSMUSG00000002393	Nr2f6	0.421255	NS	-0.421255	3.71954	3.43543	0.0638119	0.615857	NS	nuclear receptor subfamily 2, group F, member 6
ENSMUSG00000014980	Tsen15	0.633229	NS	-0.633229	1.75208	3.43589	0.0637942	0.615857	NS	tRNA splicing endonuclease subunit 15
ENSMUSG00000037509	Arhgef4	-0.635519	NS	0.635519	2.49232	3.43683	0.063758	0.615857	NS	Rho guanine nucleotide exchange factor (GEF) 4
ENSMUSG00000057497	Fam136a	0.545859	NS	-0.545859	3.99374	3.4354	0.0638131	0.615857	NS	family with sequence similarity 136, member A
ENSMUSG00000004931	Apba3	0.502834	NS	-0.502834	2.87482	3.42508	0.064213	0.615905	NS	amyloid beta (A4) precursor protein-binding, family A, member 3
ENSMUSG00000016493	Cd46	0.684152	NS	-0.684152	0.738307	3.41087	0.0647682	0.615905	NS	CD46 antigen, complement regulatory protein
ENSMUSG00000017978	Cadps2	-0.378093	NS	0.378093	5.85468	3.41345	0.064667	0.615905	NS	Ca2+-dependent activator protein for secretion 2
ENSMUSG00000018102	H2bc4	0.470493	NS	-0.470493	4.37836	3.4184	0.0644734	0.615905	NS	H2B clustered histone 4
ENSMUSG00000018909	Arrb1	-0.469719	NS	0.469719	4.14832	3.4266	0.064154	0.615905	NS	arrestin, beta 1
ENSMUSG00000021273	Fdft1	-0.419649	NS	0.419649	4.51246	3.41967	0.0644239	0.615905	NS	farnesyl diphosphate farnesyl transferase 1
ENSMUSG00000023235	Ccl25	0.636369	NS	-0.636369	0.990318	3.43172	0.0639555	0.615905	NS	chemokine (C-C motif) ligand 25
ENSMUSG00000024856	Cdk2ap2	0.436862	NS	-0.436862	3.49487	3.42267	0.064307	0.615905	NS	CDK2-associated protein 2
ENSMUSG00000027947	Il6ra	-0.683183	NS	0.683183	1.12267	3.42262	0.064309	0.615905	NS	interleukin 6 receptor, alpha
ENSMUSG00000032067	Pts	0.534666	NS	-0.534666	4.26949	3.4112	0.0647553	0.615905	NS	6-pyruvoyl-tetrahydropterin synthase
ENSMUSG00000037902	Sirpa	0.585783	NS	-0.585783	2.86938	3.4114	0.0647474	0.615905	NS	signal-regulatory protein alpha
ENSMUSG00000054939	Zfp174	-0.757585	NS	0.757585	0.297101	3.41907	0.0644471	0.615905	NS	zinc finger protein 174
ENSMUSG00000056529	Ptafr	0.923913	NS	-0.923913	0.267279	3.41913	0.064445	0.615905	NS	platelet-activating factor receptor
ENSMUSG00000056737	Capg	0.427859	NS	-0.427859	3.44795	3.42947	0.0640426	0.615905	NS	capping protein (actin filament), gelsolin-like
ENSMUSG00000059070	Rpl18	0.427018	NS	-0.427018	7.95362	3.41442	0.0646291	0.615905	NS	ribosomal protein L18
ENSMUSG00000063808	Gpatch1	-0.64265	NS	0.64265	1.47967	3.42681	0.0641458	0.615905	NS	G patch domain containing 1
ENSMUSG00000063882	Uqcrh	0.462382	NS	-0.462382	6.79685	3.41105	0.0647614	0.615905	NS	ubiquinol-cytochrome c reductase hinge protein
ENSMUSG00000078713	Tomm5	0.522799	NS	-0.522799	3.96706	3.42289	0.0642984	0.615905	NS	translocase of outer mitochondrial membrane 5
ENSMUSG00000022090	Pdlim2	0.388137	NS	-0.388137	5.9029	3.40763	0.0648958	0.616062	NS	PDZ and LIM domain 2
ENSMUSG00000022371	Col14a1	0.576987	NS	-0.576987	2.66227	3.40642	0.0649431	0.616062	NS	collagen, type XIV, alpha 1
ENSMUSG00000024039	Cbs	-0.682652	NS	0.682652	3.42866	3.407	0.0649204	0.616062	NS	cystathionine beta-synthase
ENSMUSG00000019916	P4ha1	0.49799	NS	-0.49799	2.40712	3.40276	0.0650875	0.616597	NS	procollagen-proline, 2-oxoglutarate 4-dioxygenase (proline 4-hydroxylase), alpha 1 polypeptide
ENSMUSG00000038845	Phb	0.472077	NS	-0.472077	5.1209	3.40231	0.0651052	0.616597	NS	prohibitin
ENSMUSG00000008206	Cers4	-0.440002	NS	0.440002	3.16537	3.37677	0.0661214	0.618742	NS	ceramide synthase 4
ENSMUSG00000016933	Plcg1	-0.520428	NS	0.520428	3.1305	3.37492	0.0661956	0.618742	NS	phospholipase C, gamma 1
ENSMUSG00000020083	Fam241b	0.509992	NS	-0.509992	2.40907	3.38287	0.0658773	0.618742	NS	family with sequence similarity 241, member B
ENSMUSG00000020473	Aebp1	0.524283	NS	-0.524283	2.35365	3.37922	0.0660233	0.618742	NS	AE binding protein 1
ENSMUSG00000022814	Umps	0.781398	NS	-0.781398	0.140354	3.38826	0.0656621	0.618742	NS	uridine monophosphate synthetase
ENSMUSG00000024327	Slc39a7	-0.469861	NS	0.469861	5.94934	3.38418	0.0658251	0.618742	NS	solute carrier family 39 (zinc transporter), member 7
ENSMUSG00000024926	Kat5	-0.433971	NS	0.433971	2.95948	3.3783	0.0660602	0.618742	NS	K(lysine) acetyltransferase 5
ENSMUSG00000027375	Mal	-0.423583	NS	0.423583	3.0415	3.37688	0.0661169	0.618742	NS	myelin and lymphocyte protein, T cell differentiation protein
ENSMUSG00000028991	Mtor	-0.583561	NS	0.583561	4.16824	3.37491	0.0661961	0.618742	NS	mechanistic target of rapamycin kinase
ENSMUSG00000030247	Kcnj8	0.75224	NS	-0.75224	0.369156	3.37844	0.0660546	0.618742	NS	potassium inwardly-rectifying channel, subfamily J, member 8
ENSMUSG00000034751	Mast4	-0.570903	NS	0.570903	2.29174	3.3857	0.0657643	0.618742	NS	microtubule associated serine/threonine kinase family member 4
ENSMUSG00000043445	Pgp	0.419138	NS	-0.419138	3.47187	3.37399	0.0662331	0.618742	NS	phosphoglycolate phosphatase
ENSMUSG00000045160	Bola3	0.593321	NS	-0.593321	2.67596	3.37537	0.0661776	0.618742	NS	bolA-like 3 (E. coli)
ENSMUSG00000054091	1810037I17Rik	0.496838	NS	-0.496838	4.85316	3.37604	0.0661508	0.618742	NS	RIKEN cDNA 1810037I17 gene
ENSMUSG00000063364	3300002I08Rik	0.770384	NS	-0.770384	0.179744	3.38489	0.0657964	0.618742	NS	RIKEN cDNA 3300002I08 gene
ENSMUSG00000079105	C7	0.906448	NS	-0.906448	2.2245	3.38231	0.0658996	0.618742	NS	complement component 7
ENSMUSG00000101111	Gm28437	0.632977	NS	-0.632977	12.5136	3.38224	0.0659025	0.618742	NS	predicted gene 28437
ENSMUSG00000031502	Col4a1	0.532085	NS	-0.532085	5.15603	3.36785	0.0664803	0.62008	NS	collagen, type IV, alpha 1
ENSMUSG00000038025	Phf2	-0.622482	NS	0.622482	2.3108	3.36779	0.0664827	0.62008	NS	PHD finger protein 2
ENSMUSG00000022425	Enpp2	0.632931	NS	-0.632931	1.75777	3.3661	0.066551	0.620115	NS	ectonucleotide pyrophosphatase/phosphodiesterase 2
ENSMUSG00000028234	Rps20	0.399104	NS	-0.399104	7.50424	3.36507	0.0665928	0.620115	NS	ribosomal protein S20
ENSMUSG00000056144	Trim34a	0.556225	NS	-0.556225	2.16099	3.3632	0.0666683	0.620323	NS	tripartite motif-containing 34A
ENSMUSG00000037470	Uggt1	-0.51159	NS	0.51159	7.41199	3.35938	0.0668231	0.620773	NS	UDP-glucose glycoprotein glucosyltransferase 1
ENSMUSG00000060923	Acyp2	0.920029	NS	-0.920029	-0.00842905	3.3598	0.066806	0.620773	NS	acylphosphatase 2, muscle type
ENSMUSG00000020961	Ston2	-0.718498	NS	0.718498	0.487929	3.35211	0.0671187	0.621048	NS	stonin 2
ENSMUSG00000022372	Sla	0.803331	NS	-0.803331	-0.0653675	3.35412	0.0670369	0.621048	NS	src-like adaptor
ENSMUSG00000030835	Nomo1	-0.439137	NS	0.439137	4.60428	3.35375	0.0670522	0.621048	NS	nodal modulator 1
ENSMUSG00000043419	Rnf227	0.815903	NS	-0.815903	0.0415872	3.35392	0.0670453	0.621048	NS	ring finger protein 227
ENSMUSG00000073678	Pgap1	-0.382858	NS	0.382858	5.63987	3.35306	0.0670803	0.621048	NS	post-GPI attachment to proteins 1
ENSMUSG00000068742	Cry2	-0.479629	NS	0.479629	3.4014	3.34795	0.0672886	0.621785	NS	cryptochrome 2 (photolyase-like)
ENSMUSG00000073489	Ifi204	0.914593	NS	-0.914593	0.319535	3.34755	0.0673049	0.621785	NS	interferon activated gene 204
ENSMUSG00000096967	Gm26621	0.918958	NS	-0.918958	-0.0993483	3.34225	0.0675223	0.623299	NS	predicted gene, 26621
ENSMUSG00000036620	Mgat4b	-0.608815	NS	0.608815	1.16385	3.33562	0.0677949	0.624827	NS	mannoside acetylglucosaminyltransferase 4, isoenzyme B
ENSMUSG00000055976	Cldn23	-0.472447	NS	0.472447	2.70279	3.33637	0.0677641	0.624827	NS	claudin 23
ENSMUSG00000005150	Wdr83	0.519681	NS	-0.519681	1.82195	3.33245	0.0679255	0.624926	NS	WD repeat domain containing 83
ENSMUSG00000029440	Psmd9	0.472585	NS	-0.472585	2.4673	3.33183	0.0679513	0.624926	NS	proteasome (prosome, macropain) 26S subunit, non-ATPase, 9
ENSMUSG00000041439	Mfsd6	-0.479688	NS	0.479688	4.86137	3.33146	0.0679664	0.624926	NS	major facilitator superfamily domain containing 6
ENSMUSG00000051177	Plcb1	-0.687974	NS	0.687974	0.644312	3.32642	0.0681752	0.626353	NS	phospholipase C, beta 1
ENSMUSG00000025499	Hras	0.452612	NS	-0.452612	4.11279	3.3191	0.0684792	0.626679	NS	Harvey rat sarcoma virus oncogene
ENSMUSG00000030417	Pdcd5	0.55981	NS	-0.55981	3.23989	3.32101	0.0683997	0.626679	NS	programmed cell death 5
ENSMUSG00000030731	Syt3	-0.762322	NS	0.762322	0.64716	3.32204	0.068357	0.626679	NS	synaptotagmin III
ENSMUSG00000033009	Ogfod1	-0.440505	NS	0.440505	3.17872	3.32089	0.0684047	0.626679	NS	2-oxoglutarate and iron-dependent oxygenase domain containing 1
ENSMUSG00000044948	Cfap43	-0.794739	NS	0.794739	0.516106	3.32026	0.0684309	0.626679	NS	cilia and flagella associated protein 43
ENSMUSG00000056429	Tgoln1	-0.412843	NS	0.412843	7.19069	3.31635	0.0685938	0.627235	NS	trans-golgi network protein
ENSMUSG00000000266	Mid2	-0.47761	NS	0.47761	3.94662	3.3074	0.0689684	0.627363	NS	midline 2
ENSMUSG00000018417	Myo1b	0.695336	NS	-0.695336	0.858837	3.30246	0.0691761	0.627363	NS	myosin IB
ENSMUSG00000027613	Eif6	0.441956	NS	-0.441956	4.01161	3.30769	0.0689564	0.627363	NS	eukaryotic translation initiation factor 6
ENSMUSG00000030921	Trim30a	0.638798	NS	-0.638798	2.02502	3.30499	0.0690697	0.627363	NS	tripartite motif-containing 30A
ENSMUSG00000034075	Zdhhc5	-0.416943	NS	0.416943	4.86635	3.30105	0.0692355	0.627363	NS	zinc finger, DHHC domain containing 5
ENSMUSG00000036208	Nepro	-0.570266	NS	0.570266	1.37102	3.30526	0.0690585	0.627363	NS	nucleolus and neural progenitor protein
ENSMUSG00000038970	Lmtk2	-0.495462	NS	0.495462	4.64098	3.30003	0.0692787	0.627363	NS	lemur tyrosine kinase 2
ENSMUSG00000045071	E130308A19Rik	-0.471354	NS	0.471354	3.14189	3.30302	0.0691528	0.627363	NS	RIKEN cDNA E130308A19 gene
ENSMUSG00000056076	Eif3b	-0.427939	NS	0.427939	5.38238	3.29936	0.0693067	0.627363	NS	eukaryotic translation initiation factor 3, subunit B
ENSMUSG00000059908	Mug1	-0.867545	NS	0.867545	7.17317	3.30267	0.0691674	0.627363	NS	murinoglobulin 1
ENSMUSG00000062312	Erbb2	-0.558048	NS	0.558048	4.32329	3.30879	0.0689102	0.627363	NS	erb-b2 receptor tyrosine kinase 2
ENSMUSG00000065954	Tacc1	-0.419289	NS	0.419289	4.72863	3.3031	0.0691491	0.627363	NS	transforming, acidic coiled-coil containing protein 1
ENSMUSG00000074063	Osgin1	-0.559411	NS	0.559411	2.35038	3.31258	0.0687517	0.627363	NS	oxidative stress induced growth inhibitor 1
ENSMUSG00000014361	Mertk	-0.486449	NS	0.486449	3.30198	3.29601	0.0694482	0.62767	NS	MER proto-oncogene tyrosine kinase
ENSMUSG00000093553	Gm20633	-0.705267	NS	0.705267	0.690239	3.29673	0.0694181	0.62767	NS	predicted gene 20633
ENSMUSG00000020422	Tns3	-0.462673	NS	0.462673	4.72905	3.2826	0.0700179	0.628003	NS	tensin 3
ENSMUSG00000022516	Nudt16l1	0.422638	NS	-0.422638	3.39378	3.2848	0.0699241	0.628003	NS	nudix (nucleoside diphosphate linked moiety X)-type motif 16-like 1
ENSMUSG00000026604	Ptpn14	-0.463893	NS	0.463893	3.49412	3.29041	0.0696855	0.628003	NS	protein tyrosine phosphatase, non-receptor type 14
ENSMUSG00000028293	Slc35a1	0.411277	NS	-0.411277	3.83451	3.28208	0.0700401	0.628003	NS	solute carrier family 35 (CMP-sialic acid transporter), member 1
ENSMUSG00000029675	Eln	0.793329	NS	-0.793329	-0.0366164	3.27927	0.0701602	0.628003	NS	elastin
ENSMUSG00000030522	Mtmr10	-0.436889	NS	0.436889	4.01526	3.28069	0.0700993	0.628003	NS	myotubularin related protein 10
ENSMUSG00000031446	Cul4a	-0.377423	NS	0.377423	5.5083	3.28034	0.0701145	0.628003	NS	cullin 4A
ENSMUSG00000031683	Lsm6	0.505057	NS	-0.505057	3.48824	3.29237	0.0696026	0.628003	NS	LSM6 homolog, U6 small nuclear RNA and mRNA degradation associated
ENSMUSG00000033499	Larp4b	-0.437681	NS	0.437681	4.55657	3.28956	0.0697217	0.628003	NS	La ribonucleoprotein domain family, member 4B
ENSMUSG00000035842	Ddx11	-0.704191	NS	0.704191	0.469388	3.28873	0.0697571	0.628003	NS	DEAD/H (Asp-Glu-Ala-Asp/His) box helicase 11
ENSMUSG00000038903	Ccdc68	-0.640054	NS	0.640054	1.04835	3.27744	0.0702386	0.628003	NS	coiled-coil domain containing 68
ENSMUSG00000039497	Dse	0.827857	NS	-0.827857	1.41591	3.28447	0.0699382	0.628003	NS	dermatan sulfate epimerase
ENSMUSG00000040253	Gbp7	0.624547	NS	-0.624547	1.5278	3.27786	0.0702205	0.628003	NS	guanylate binding protein 7
ENSMUSG00000071711	Mpst	0.446696	NS	-0.446696	4.23373	3.28516	0.0699086	0.628003	NS	mercaptopyruvate sulfurtransferase
ENSMUSG00000044694	2010007H06Rik	-0.85029	NS	0.85029	-0.0343064	3.2755	0.0703216	0.628264	NS	RIKEN cDNA 2010007H06 gene
ENSMUSG00000002496	Tsc2	-0.569752	NS	0.569752	4.37625	3.27272	0.0704405	0.628364	NS	TSC complex subunit 2
ENSMUSG00000091803	Cox16	0.440075	NS	-0.440075	3.40833	3.27345	0.0704095	0.628364	NS	cytochrome c oxidase assembly protein 16
ENSMUSG00000018449	Rpain	0.546675	NS	-0.546675	1.90423	3.2686	0.0706177	0.628943	NS	RPA interacting protein
ENSMUSG00000022912	Pros1	0.635994	NS	-0.635994	1.8593	3.26395	0.0708184	0.628943	NS	protein S (alpha)
ENSMUSG00000036256	Igfbp7	0.564328	NS	-0.564328	2.87615	3.26963	0.0705735	0.628943	NS	insulin-like growth factor binding protein 7
ENSMUSG00000037736	Limch1	-0.620001	NS	0.620001	4.07459	3.26208	0.0708993	0.628943	NS	LIM and calponin homology domains 1
ENSMUSG00000038178	Slc43a2	-0.4779	NS	0.4779	3.56273	3.26058	0.0709641	0.628943	NS	solute carrier family 43, member 2
ENSMUSG00000041420	Meis3	-0.609866	NS	0.609866	1.10011	3.25997	0.0709906	0.628943	NS	Meis homeobox 3
ENSMUSG00000049103	Ccr2	0.834921	NS	-0.834921	1.27161	3.26033	0.070975	0.628943	NS	chemokine (C-C motif) receptor 2
ENSMUSG00000054641	Mmrn1	0.851725	NS	-0.851725	1.54661	3.26356	0.0708351	0.628943	NS	multimerin 1
ENSMUSG00000074305	Peak1	-0.456049	NS	0.456049	2.27566	3.26427	0.0708044	0.628943	NS	pseudopodium-enriched atypical kinase 1
ENSMUSG00000035547	Capn5	-0.563292	NS	0.563292	1.94941	3.25411	0.0712447	0.630716	NS	calpain 5
ENSMUSG00000047193	Dync2h1	-0.449301	NS	0.449301	4.39534	3.25164	0.0713519	0.631075	NS	dynein cytoplasmic 2 heavy chain 1
ENSMUSG00000054428	Atpif1	0.435022	NS	-0.435022	4.14743	3.25069	0.0713934	0.631075	NS	ATPase inhibitory factor 1
ENSMUSG00000005442	Cic	-0.636343	NS	0.636343	2.32485	3.24244	0.0717537	0.631162	NS	capicua transcriptional repressor
ENSMUSG00000021907	Msmb	-0.533139	NS	0.533139	9.39346	3.23955	0.0718805	0.631162	NS	beta-microseminoprotein
ENSMUSG00000022428	Cby1	0.489892	NS	-0.489892	2.16857	3.24439	0.0716684	0.631162	NS	chibby family member 1, beta catenin antagonist
ENSMUSG00000024969	Mark2	-0.536608	NS	0.536608	3.83584	3.23933	0.0718902	0.631162	NS	MAP/microtubule affinity regulating kinase 2
ENSMUSG00000027082	Tfpi	0.516095	NS	-0.516095	3.24305	3.24716	0.0715473	0.631162	NS	tissue factor pathway inhibitor
ENSMUSG00000035392	Dennd1a	-0.564984	NS	0.564984	1.71994	3.2487	0.0714801	0.631162	NS	DENN/MADD domain containing 1A
ENSMUSG00000039759	Thap3	0.533646	NS	-0.533646	1.93315	3.24306	0.0717263	0.631162	NS	THAP domain containing, apoptosis associated protein 3
ENSMUSG00000091931	Gon7	0.662831	NS	-0.662831	0.549734	3.24356	0.0717047	0.631162	NS	GON7 subunit of KEOPS complex
ENSMUSG00000094622	Gm3055	0.546542	NS	-0.546542	1.97566	3.23966	0.0718757	0.631162	NS	predicted gene 3055
ENSMUSG00000042359	Osbpl6	-0.650785	NS	0.650785	1.3647	3.23468	0.0720942	0.632478	NS	oxysterol binding protein-like 6
ENSMUSG00000044968	Napepld	0.708521	NS	-0.708521	0.507741	3.2322	0.0722035	0.632486	NS	N-acyl phosphatidylethanolamine phospholipase D
ENSMUSG00000090150	Acad11	-0.459511	NS	0.459511	5.11074	3.23298	0.0721693	0.632486	NS	acyl-Coenzyme A dehydrogenase family, member 11
ENSMUSG00000001909	Trmt1	0.417466	NS	-0.417466	3.64271	3.23086	0.0722629	0.632531	NS	tRNA methyltransferase 1
ENSMUSG00000020261	Slc36a1	-0.535817	NS	0.535817	3.85314	3.22845	0.0723691	0.632986	NS	solute carrier family 36 (proton/amino acid symporter), member 1
ENSMUSG00000015575	Atp6v0e	0.486427	NS	-0.486427	4.53352	3.22552	0.0724987	0.63317	NS	ATPase, H+ transporting, lysosomal V0 subunit E
ENSMUSG00000022885	St6gal1	0.994256	NS	-0.994256	0.0825037	3.22651	0.0724548	0.63317	NS	beta galactoside alpha 2,6 sialyltransferase 1
ENSMUSG00000079283	2310009B15Rik	0.633876	NS	-0.633876	1.16466	3.22385	0.0725727	0.633342	NS	RIKEN cDNA 2310009B15 gene
ENSMUSG00000106864	Gtf3c2	-0.476097	NS	0.476097	3.17479	3.2217	0.0726683	0.633703	NS	general transcription factor IIIC, polypeptide 2, beta
ENSMUSG00000007038	Neu1	0.405055	NS	-0.405055	4.93346	3.2152	0.0729572	0.634799	NS	neuraminidase 1
ENSMUSG00000021676	Iqgap2	-0.58982	NS	0.58982	6.61212	3.21638	0.0729046	0.634799	NS	IQ motif containing GTPase activating protein 2
ENSMUSG00000069895	Atxn1l	-0.439546	NS	0.439546	3.11605	3.21571	0.0729344	0.634799	NS	ataxin 1-like
ENSMUSG00000015087	Rabl6	-0.436687	NS	0.436687	3.71961	3.21296	0.0730573	0.635195	NS	RAB, member RAS oncogene family-like 6
ENSMUSG00000001583	Tnk1	-0.650798	NS	0.650798	2.04314	3.18464	0.0743333	0.635236	NS	tyrosine kinase, non-receptor, 1
ENSMUSG00000002379	Ndufa11	0.423823	NS	-0.423823	4.54173	3.10881	0.0778696	0.635236	NS	NADH:ubiquinone oxidoreductase subunit A11
ENSMUSG00000002546	Golga2	-0.650872	NS	0.650872	4.14904	3.13186	0.076776	0.635236	NS	golgi autoantigen, golgin subfamily a, 2
ENSMUSG00000003435	Supt5	-0.557335	NS	0.557335	4.86245	3.20367	0.0734731	0.635236	NS	suppressor of Ty 5, DSIF elongation factor subunit
ENSMUSG00000003477	Inmt	0.715454	NS	-0.715454	3.88501	3.13814	0.0764808	0.635236	NS	indolethylamine N-methyltransferase
ENSMUSG00000003970	Rpl8	0.439224	NS	-0.439224	8.48816	3.12138	0.0772715	0.635236	NS	ribosomal protein L8
ENSMUSG00000004665	Cnn2	0.472542	NS	-0.472542	2.81916	3.20088	0.0735985	0.635236	NS	calponin 2
ENSMUSG00000004698	Hdac9	-0.362038	NS	0.362038	5.66438	3.14363	0.076224	0.635236	NS	histone deacetylase 9
ENSMUSG00000004771	Rab11a	0.392786	NS	-0.392786	5.61707	3.17777	0.0746467	0.635236	NS	RAB11A, member RAS oncogene family
ENSMUSG00000006204	Cdcp3	-0.717923	NS	0.717923	13.075	3.20574	0.0733801	0.635236	NS	CUB domain containing protein 3
ENSMUSG00000006611	Hfe	0.451331	NS	-0.451331	2.76507	3.19788	0.0737338	0.635236	NS	homeostatic iron regulator
ENSMUSG00000009013	Dynll1	0.38751	NS	-0.38751	5.57305	3.11879	0.0773944	0.635236	NS	dynein light chain LC8-type 1
ENSMUSG00000014426	Map3k4	-0.529074	NS	0.529074	3.2197	3.18905	0.074133	0.635236	NS	mitogen-activated protein kinase kinase kinase 4
ENSMUSG00000014767	Tbp	0.48077	NS	-0.48077	2.04335	3.1462	0.0761042	0.635236	NS	TATA box binding protein
ENSMUSG00000014856	Tmem208	0.441529	NS	-0.441529	4.82048	3.17084	0.0749637	0.635236	NS	transmembrane protein 208
ENSMUSG00000018415	Gid4	-0.402975	NS	0.402975	3.28683	3.13754	0.0765089	0.635236	NS	GID complex subunit 4, VID24 homolog
ENSMUSG00000018750	Zbtb4	-0.496548	NS	0.496548	3.88356	3.18901	0.0741348	0.635236	NS	zinc finger and BTB domain containing 4
ENSMUSG00000019866	Crybg1	-0.473861	NS	0.473861	5.38549	3.11179	0.0777276	0.635236	NS	crystallin beta-gamma domain containing 1
ENSMUSG00000020328	Nudcd2	0.463684	NS	-0.463684	3.68591	3.1795	0.0745675	0.635236	NS	NudC domain containing 2
ENSMUSG00000021226	Acot2	-0.452205	NS	0.452205	2.38977	3.18498	0.0743179	0.635236	NS	acyl-CoA thioesterase 2
ENSMUSG00000022358	Fbxo32	-0.474706	NS	0.474706	6.26988	3.11713	0.077473	0.635236	NS	F-box protein 32
ENSMUSG00000022641	Bbx	-0.479569	NS	0.479569	4.54556	3.1896	0.0741082	0.635236	NS	bobby sox HMG box containing
ENSMUSG00000022978	Mis18a	0.648382	NS	-0.648382	0.629383	3.12853	0.076933	0.635236	NS	MIS18 kinetochore protein A
ENSMUSG00000023034	Nr4a1	-0.74359	NS	0.74359	0.822055	3.11007	0.0778097	0.635236	NS	nuclear receptor subfamily 4, group A, member 1
ENSMUSG00000023885	Thbs2	0.934494	NS	-0.934494	0.73916	3.1255	0.0770762	0.635236	NS	thrombospondin 2
ENSMUSG00000024085	Man2a1	-0.434737	NS	0.434737	7.41668	3.12999	0.076864	0.635236	NS	mannosidase 2, alpha 1
ENSMUSG00000024855	Pacs1	-0.557571	NS	0.557571	3.14206	3.20233	0.0735336	0.635236	NS	phosphofurin acidic cluster sorting protein 1
ENSMUSG00000025077	Dclre1a	-0.497386	NS	0.497386	2.19001	3.12997	0.0768653	0.635236	NS	DNA cross-link repair 1A
ENSMUSG00000025208	Mrpl43	0.400249	NS	-0.400249	3.4704	3.18999	0.0740903	0.635236	NS	mitochondrial ribosomal protein L43
ENSMUSG00000025743	Sdc3	0.702983	NS	-0.702983	1.62186	3.17637	0.0747105	0.635236	NS	syndecan 3
ENSMUSG00000025766	D3Ertd751e	-0.487568	NS	0.487568	2.45913	3.16891	0.0750526	0.635236	NS	DNA segment, Chr 3, ERATO Doi 751, expressed
ENSMUSG00000026697	Myoc	0.813315	NS	-0.813315	1.82639	3.15362	0.0757589	0.635236	NS	myocilin
ENSMUSG00000026879	Gsn	0.68477	NS	-0.68477	7.47107	3.13714	0.0765278	0.635236	NS	gelsolin
ENSMUSG00000026979	Psd4	-0.449655	NS	0.449655	3.47645	3.13529	0.0766148	0.635236	NS	pleckstrin and Sec7 domain containing 4
ENSMUSG00000027274	Mkks	0.462897	NS	-0.462897	3.36025	3.15843	0.0755356	0.635236	NS	McKusick-Kaufman syndrome
ENSMUSG00000027365	Trpm7	-0.37581	NS	0.37581	5.47781	3.12455	0.0771214	0.635236	NS	transient receptor potential cation channel, subfamily M, member 7
ENSMUSG00000027652	Ralgapb	-0.371876	NS	0.371876	5.32878	3.11461	0.0775928	0.635236	NS	Ral GTPase activating protein, beta subunit (non-catalytic)
ENSMUSG00000028430	Nol6	-0.560178	NS	0.560178	3.40808	3.14228	0.0762871	0.635236	NS	nucleolar protein family 6 (RNA-associated)
ENSMUSG00000028654	Mycl	-0.473276	NS	0.473276	2.86864	3.17127	0.0749441	0.635236	NS	v-myc avian myelocytomatosis viral oncogene lung carcinoma derived
ENSMUSG00000029287	Tgfbr3	-0.427325	NS	0.427325	5.26107	3.13876	0.0764517	0.635236	NS	transforming growth factor, beta receptor III
ENSMUSG00000029322	Plac8	0.904753	NS	-0.904753	0.0486177	3.13144	0.0767958	0.635236	NS	placenta-specific 8
ENSMUSG00000029465	Arpc3	0.38496	NS	-0.38496	5.28596	3.18829	0.0741676	0.635236	NS	actin related protein 2/3 complex, subunit 3
ENSMUSG00000029563	Foxp2	-0.587318	NS	0.587318	1.17625	3.15206	0.0758312	0.635236	NS	forkhead box P2
ENSMUSG00000030609	Aen	0.460608	NS	-0.460608	2.58322	3.1213	0.0772749	0.635236	NS	apoptosis enhancing nuclease
ENSMUSG00000030877	Mfsd13b	-0.846964	NS	0.846964	-0.450891	3.19584	0.073826	0.635236	NS	major facilitator superfamily domain containing 13B
ENSMUSG00000031024	Denn2b	-0.482723	NS	0.482723	3.47049	3.21105	0.0731423	0.635236	NS	DENN domain containing 2B
ENSMUSG00000032372	Plscr2	0.711284	NS	-0.711284	2.07688	3.11045	0.0777913	0.635236	NS	phospholipid scramblase 2
ENSMUSG00000032518	Rpsa	0.4418	NS	-0.4418	8.81642	3.20099	0.0735939	0.635236	NS	ribosomal protein SA
ENSMUSG00000034243	Golgb1	-0.527763	NS	0.527763	6.27656	3.14987	0.0759328	0.635236	NS	golgi autoantigen, golgin subfamily b, macrogolgin 1
ENSMUSG00000034621	Gpatch8	-0.580416	NS	0.580416	2.64218	3.13039	0.0768454	0.635236	NS	G patch domain containing 8
ENSMUSG00000035493	Tgfbi	0.631145	NS	-0.631145	1.77441	3.1899	0.0740947	0.635236	NS	transforming growth factor, beta induced
ENSMUSG00000036398	Ppp1r11	0.495601	NS	-0.495601	3.9893	3.12037	0.0773192	0.635236	NS	protein phosphatase 1, regulatory inhibitor subunit 11
ENSMUSG00000036510	Cdh8	-0.610252	NS	0.610252	1.19832	3.11359	0.0776415	0.635236	NS	cadherin 8
ENSMUSG00000036591	Arhgap21	-0.507569	NS	0.507569	3.05073	3.15283	0.0757955	0.635236	NS	Rho GTPase activating protein 21
ENSMUSG00000036752	Tubb4b	0.413565	NS	-0.413565	6.20055	3.15296	0.0757894	0.635236	NS	tubulin, beta 4B class IVB
ENSMUSG00000037071	Scd1	-0.398249	NS	0.398249	7.37017	3.16268	0.0753393	0.635236	NS	stearoyl-Coenzyme A desaturase 1
ENSMUSG00000037151	Lrrc20	-0.575354	NS	0.575354	1.46687	3.17473	0.0747855	0.635236	NS	leucine rich repeat containing 20
ENSMUSG00000037966	Ninj1	0.411032	NS	-0.411032	3.19222	3.14018	0.0763856	0.635236	NS	ninjurin 1
ENSMUSG00000038664	Herc1	-0.43427	NS	0.43427	5.54156	3.18391	0.0743668	0.635236	NS	HECT and RLD domain containing E3 ubiquitin protein ligase family member 1
ENSMUSG00000039485	Tspyl4	-0.455914	NS	0.455914	3.09195	3.10988	0.0778188	0.635236	NS	TSPY-like 4
ENSMUSG00000039763	Dnajc28	-0.473145	NS	0.473145	2.0698	3.11826	0.0774194	0.635236	NS	DnaJ heat shock protein family (Hsp40) member C28
ENSMUSG00000041268	Dmxl2	-0.43455	NS	0.43455	4.56048	3.14737	0.0760493	0.635236	NS	Dmx-like 2
ENSMUSG00000043421	Hilpda	0.559353	NS	-0.559353	2.00502	3.158	0.0755555	0.635236	NS	hypoxia inducible lipid droplet associated
ENSMUSG00000044533	Rps2	0.454344	NS	-0.454344	9.07562	3.1252	0.0770904	0.635236	NS	ribosomal protein S2
ENSMUSG00000046201	Scaf8	-0.4549	NS	0.4549	3.45567	3.1236	0.0771663	0.635236	NS	SR-related CTD-associated factor 8
ENSMUSG00000046330	Rpl37a	0.431826	NS	-0.431826	8.19131	3.16787	0.0751003	0.635236	NS	ribosomal protein L37a
ENSMUSG00000047773	Ankfn1	-0.695989	NS	0.695989	1.24277	3.13923	0.0764298	0.635236	NS	ankyrin-repeat and fibronectin type III domain containing 1
ENSMUSG00000048040	Arxes2	0.561553	NS	-0.561553	1.37352	3.15174	0.0758461	0.635236	NS	adipocyte-related X-chromosome expressed sequence 2
ENSMUSG00000048970	C1galt1c1	0.428389	NS	-0.428389	4.91317	3.10803	0.0779073	0.635236	NS	C1GALT1-specific chaperone 1
ENSMUSG00000049285	Mblac1	0.799236	NS	-0.799236	0.0927682	3.12192	0.0772457	0.635236	NS	metallo-beta-lactamase domain containing 1
ENSMUSG00000056708	Ier5	0.856828	NS	-0.856828	-0.103899	3.15213	0.0758279	0.635236	NS	immediate early response 5
ENSMUSG00000057541	Pus7	-0.486125	NS	0.486125	2.7436	3.15768	0.0755706	0.635236	NS	pseudouridylate synthase 7
ENSMUSG00000057842	Zfp595	0.537122	NS	-0.537122	1.51215	3.12261	0.0772131	0.635236	NS	zinc finger protein 595
ENSMUSG00000057897	Camk2b	-0.394474	NS	0.394474	3.78014	3.16747	0.0751188	0.635236	NS	calcium/calmodulin-dependent protein kinase II, beta
ENSMUSG00000059495	Arhgef12	-0.452898	NS	0.452898	5.07791	3.11196	0.0777193	0.635236	NS	Rho guanine nucleotide exchange factor (GEF) 12
ENSMUSG00000060429	Sntb1	-0.513861	NS	0.513861	3.26969	3.16576	0.0751973	0.635236	NS	syntrophin, basic 1
ENSMUSG00000061288	Taok3	-0.603229	NS	0.603229	3.32187	3.12514	0.0770933	0.635236	NS	TAO kinase 3
ENSMUSG00000062683	Atp5g2	0.375968	NS	-0.375968	6.02964	3.14329	0.0762398	0.635236	NS	ATP synthase, H+ transporting, mitochondrial F0 complex, subunit C2 (subunit 9)
ENSMUSG00000063787	Chchd1	0.497401	NS	-0.497401	4.54995	3.13271	0.0767361	0.635236	NS	coiled-coil-helix-coiled-coil-helix domain containing 1
ENSMUSG00000065037	Rn7sk	0.620439	NS	-0.620439	14.6558	3.15086	0.0758868	0.635236	NS	RNA, 7SK, nuclear
ENSMUSG00000067336	Bmpr2	-0.424367	NS	0.424367	5.59148	3.16595	0.0751887	0.635236	NS	bone morphogenetic protein receptor, type II (serine/threonine kinase)
ENSMUSG00000068227	Il2rb	0.863034	NS	-0.863034	-0.138476	3.16345	0.075304	0.635236	NS	interleukin 2 receptor, beta chain
ENSMUSG00000068284	Usf3	-0.503935	NS	0.503935	2.87959	3.19221	0.0739899	0.635236	NS	upstream transcription factor family member 3
ENSMUSG00000074582	Arfgef2	-0.547593	NS	0.547593	4.64798	3.11041	0.0777932	0.635236	NS	ADP-ribosylation factor guanine nucleotide-exchange factor 2 (brefeldin A-inhibited)
ENSMUSG00000074738	Fndc10	-0.516097	NS	0.516097	1.76105	3.1359	0.0765861	0.635236	NS	fibronectin type III domain containing 10
ENSMUSG00000078612	Fyb2	-0.412506	NS	0.412506	3.13958	3.16736	0.0751236	0.635236	NS	FYN binding protein 2
ENSMUSG00000090862	Rps13	0.415137	NS	-0.415137	7.59276	3.13374	0.0766879	0.635236	NS	ribosomal protein S13
ENSMUSG00000096271	Ccl21b	1.3524	NS	-1.3524	-0.293714	3.1926	0.0739722	0.635236	NS	chemokine (C-C motif) ligand 21B (leucine)
ENSMUSG00000100153	Ppp1ccb	0.603345	NS	-0.603345	0.923747	3.16648	0.0751641	0.635236	NS	protein phosphatase 1 catalytic subunit gamma B
ENSMUSG00000008348	Ubc	-0.476781	NS	0.476781	5.78827	3.10436	0.0780828	0.63529	NS	ubiquitin C
ENSMUSG00000011306	Sugp1	-0.432837	NS	0.432837	2.92727	3.10131	0.0782293	0.63529	NS	SURP and G patch domain containing 1
ENSMUSG00000034525	Ice1	-0.53972	NS	0.53972	3.2935	3.10192	0.0781998	0.63529	NS	interactor of little elongation complex ELL subunit 1
ENSMUSG00000058704	Memo1	0.474387	NS	-0.474387	4.41641	3.1039	0.0781052	0.63529	NS	mediator of cell motility 1
ENSMUSG00000068270	Shroom4	-0.601125	NS	0.601125	1.44844	3.10108	0.0782406	0.63529	NS	shroom family member 4
ENSMUSG00000086938	4930481A15Rik	0.524455	NS	-0.524455	1.6952	3.10248	0.0781731	0.63529	NS	RIKEN cDNA 4930481A15 gene
ENSMUSG00000040596	Pogk	-0.422148	NS	0.422148	3.14918	3.0999	0.0782971	0.635307	NS	pogo transposable element with KRAB domain
ENSMUSG00000018849	Wwc1	-0.69154	NS	0.69154	4.17209	3.09612	0.078479	0.635898	NS	WW, C2 and coiled-coil domain containing 1
ENSMUSG00000028771	Ptpn12	0.450177	NS	-0.450177	2.31917	3.0972	0.0784269	0.635898	NS	protein tyrosine phosphatase, non-receptor type 12
ENSMUSG00000020198	Ap3d1	-0.540105	NS	0.540105	4.91081	3.09378	0.0785921	0.635931	NS	adaptor-related protein complex 3, delta 1 subunit
ENSMUSG00000020827	Mink1	-0.623466	NS	0.623466	2.3738	3.09424	0.0785698	0.635931	NS	misshapen-like kinase 1 (zebrafish)
ENSMUSG00000001473	Tubb6	0.690398	NS	-0.690398	0.896228	3.07564	0.0794735	0.636116	NS	tubulin, beta 6 class V
ENSMUSG00000015980	Lrrc27	-0.735823	NS	0.735823	0.398724	3.06981	0.0797587	0.636116	NS	leucine rich repeat containing 27
ENSMUSG00000016552	Foxred2	-0.597801	NS	0.597801	2.90114	3.07526	0.0794918	0.636116	NS	FAD-dependent oxidoreductase domain containing 2
ENSMUSG00000020883	Fbxl20	-0.420598	NS	0.420598	3.92496	3.0751	0.0794998	0.636116	NS	F-box and leucine-rich repeat protein 20
ENSMUSG00000023004	Tuba1b	0.376569	NS	-0.376569	5.34334	3.06757	0.0798689	0.636116	NS	tubulin, alpha 1B
ENSMUSG00000026663	Atf6	-0.462297	NS	0.462297	5.06042	3.08732	0.0789045	0.636116	NS	activating transcription factor 6
ENSMUSG00000028883	Sema3a	-0.631108	NS	0.631108	1.49434	3.07664	0.0794246	0.636116	NS	sema domain, immunoglobulin domain (Ig), short basic domain, secreted, (semaphorin) 3A
ENSMUSG00000031618	Nr3c2	-0.421461	NS	0.421461	3.64951	3.06758	0.079868	0.636116	NS	nuclear receptor subfamily 3, group C, member 2
ENSMUSG00000033707	Lrrc24	-0.62738	NS	0.62738	1.12297	3.07786	0.0793649	0.636116	NS	leucine rich repeat containing 24
ENSMUSG00000034586	Hid1	-0.511926	NS	0.511926	5.16517	3.07388	0.0795592	0.636116	NS	HID1 domain containing
ENSMUSG00000034613	Ppm1h	-0.426698	NS	0.426698	2.95298	3.0867	0.0789345	0.636116	NS	protein phosphatase 1H (PP2C domain containing)
ENSMUSG00000036104	Rab3gap1	-0.355153	NS	0.355153	5.18488	3.08793	0.0788748	0.636116	NS	RAB3 GTPase activating protein subunit 1
ENSMUSG00000037852	Cpe	-0.606285	NS	0.606285	1.94993	3.06949	0.0797745	0.636116	NS	carboxypeptidase E
ENSMUSG00000039530	Tusc3	0.427093	NS	-0.427093	5.26308	3.08197	0.0791647	0.636116	NS	tumor suppressor candidate 3
ENSMUSG00000041841	Rpl37	0.392152	NS	-0.392152	7.73643	3.08906	0.0788203	0.636116	NS	ribosomal protein L37
ENSMUSG00000043518	Rai2	-0.591085	NS	0.591085	1.07572	3.07095	0.079703	0.636116	NS	retinoic acid induced 2
ENSMUSG00000044340	Phlpp1	-0.514745	NS	0.514745	3.15074	3.07836	0.0793407	0.636116	NS	PH domain and leucine rich repeat protein phosphatase 1
ENSMUSG00000050552	Lamtor4	0.453742	NS	-0.453742	3.93713	3.08298	0.0791153	0.636116	NS	late endosomal/lysosomal adaptor, MAPK and MTOR activator 4
ENSMUSG00000052957	Gas1	0.691061	NS	-0.691061	1.55277	3.08421	0.0790558	0.636116	NS	growth arrest specific 1
ENSMUSG00000054280	Prr14l	-0.398226	NS	0.398226	5.47356	3.08409	0.0790617	0.636116	NS	proline rich 14-like
ENSMUSG00000054509	Parp4	-0.439371	NS	0.439371	3.35812	3.06924	0.0797869	0.636116	NS	poly (ADP-ribose) polymerase family, member 4
ENSMUSG00000071528	Atp5md	0.569185	NS	-0.569185	4.63054	3.08921	0.0788131	0.636116	NS	ATP synthase membrane subunit DAPIT
ENSMUSG00000091537	Tma7	0.500792	NS	-0.500792	4.55648	3.07681	0.0794161	0.636116	NS	translational machinery associated 7
ENSMUSG00000033713	Foxn3	-0.443236	NS	0.443236	3.91727	3.06635	0.0799287	0.636158	NS	forkhead box N3
ENSMUSG00000025171	Ubtd1	0.427329	NS	-0.427329	2.91015	3.06296	0.0800955	0.636184	NS	ubiquitin domain containing 1
ENSMUSG00000029772	Ahcyl2	-0.369036	NS	0.369036	5.95168	3.06482	0.0800043	0.636184	NS	S-adenosylhomocysteine hydrolase-like 2
ENSMUSG00000060791	Gmfg	0.549507	NS	-0.549507	2.22281	3.06329	0.0800793	0.636184	NS	glia maturation factor, gamma
ENSMUSG00000000538	Tom1l2	-0.438564	NS	0.438564	3.59457	3.06169	0.0801585	0.636251	NS	target of myb1-like 2 (chicken)
ENSMUSG00000062604	Srpk2	-0.410641	NS	0.410641	3.78374	3.05998	0.0802426	0.636486	NS	serine/arginine-rich protein specific kinase 2
ENSMUSG00000015970	Chdh	-0.506415	NS	0.506415	3.74866	3.05525	0.0804768	0.636762	NS	choline dehydrogenase
ENSMUSG00000019054	Fis1	0.373233	NS	-0.373233	5.28064	3.05376	0.0805503	0.636762	NS	fission, mitochondrial 1
ENSMUSG00000036372	Tmem258	0.44748	NS	-0.44748	4.74077	3.0551	0.0804838	0.636762	NS	transmembrane protein 258
ENSMUSG00000040269	Mrps28	0.424179	NS	-0.424179	3.11728	3.0565	0.0804149	0.636762	NS	mitochondrial ribosomal protein S28
ENSMUSG00000098234	Snhg6	0.67756	NS	-0.67756	1.22686	3.05438	0.0805197	0.636762	NS	small nucleolar RNA host gene 6
ENSMUSG00000060063	Alox5ap	0.764005	NS	-0.764005	0.465422	3.05254	0.0806109	0.63681	NS	arachidonate 5-lipoxygenase activating protein
ENSMUSG00000041608	Entpd3	-0.444967	NS	0.444967	3.89472	3.05005	0.0807347	0.637043	NS	ectonucleoside triphosphate diphosphohydrolase 3
ENSMUSG00000047412	Zbtb44	-0.439837	NS	0.439837	3.91839	3.04975	0.0807496	0.637043	NS	zinc finger and BTB domain containing 44
ENSMUSG00000060096	Amd-ps3	0.488438	NS	-0.488438	3.01391	3.04807	0.080833	0.63727	NS	S-adenosylmethionine decarboxylase, pseudogene 3
ENSMUSG00000001761	Smo	0.381149	NS	-0.381149	3.51917	3.043	0.0810858	0.638831	NS	smoothened, frizzled class receptor
ENSMUSG00000029272	Sult1e1	0.848201	NS	-0.848201	2.04724	3.04168	0.0811517	0.638919	NS	sulfotransferase family 1E, member 1
ENSMUSG00000037894	H2az1	0.404113	NS	-0.404113	6.06925	3.03759	0.0813565	0.639205	NS	H2A.Z variant histone 1
ENSMUSG00000071604	Fam189a2	-0.643567	NS	0.643567	0.690737	3.03658	0.0814071	0.639205	NS	family with sequence similarity 189, member A2
ENSMUSG00000078671	Chd2	-0.424388	NS	0.424388	4.43245	3.03825	0.0813238	0.639205	NS	chromodomain helicase DNA binding protein 2
ENSMUSG00000092805	Gm26461	0.717932	NS	-0.717932	1.18773	3.03732	0.0813699	0.639205	NS	predicted gene, 26461
ENSMUSG00000008730	Hipk1	-0.39089	NS	0.39089	5.94311	3.03292	0.081591	0.639358	NS	homeodomain interacting protein kinase 1
ENSMUSG00000035632	Cnot3	-0.645484	NS	0.645484	1.3505	3.03293	0.0815907	0.639358	NS	CCR4-NOT transcription complex, subunit 3
ENSMUSG00000050295	Foxc1	-0.622374	NS	0.622374	1.03791	3.03502	0.0814853	0.639358	NS	forkhead box C1
ENSMUSG00000032267	Usp28	-0.506879	NS	0.506879	1.86104	3.02882	0.0817975	0.640494	NS	ubiquitin specific peptidase 28
ENSMUSG00000041313	Slc7a1	-0.51722	NS	0.51722	4.02826	3.02786	0.0818458	0.640494	NS	solute carrier family 7 (cationic amino acid transporter, y+ system), member 1
ENSMUSG00000021810	Ecd	-0.42989	NS	0.42989	3.45703	3.02554	0.0819632	0.640983	NS	ecdysoneless cell cycle regulator
ENSMUSG00000029375	Cxcl15	0.534415	NS	-0.534415	2.29426	3.02251	0.0821161	0.641748	NS	chemokine (C-X-C motif) ligand 15
ENSMUSG00000025793	Hgs	-0.539086	NS	0.539086	3.16516	3.02102	0.0821915	0.641872	NS	HGF-regulated tyrosine kinase substrate
ENSMUSG00000052681	Rap1b	0.401553	NS	-0.401553	5.47088	3.02003	0.0822419	0.641872	NS	RAS related protein 1b
ENSMUSG00000026179	Pnkd	0.405861	NS	-0.405861	3.42804	3.01576	0.0824588	0.642774	NS	paroxysmal nonkinesiogenic dyskinesia
ENSMUSG00000036777	Anln	-0.510123	NS	0.510123	2.75008	3.01558	0.0824677	0.642774	NS	anillin, actin binding protein
ENSMUSG00000008575	Nfib	-0.429127	NS	0.429127	5.85981	3.01015	0.0827446	0.642815	NS	nuclear factor I/B
ENSMUSG00000019838	Slc16a10	-0.417467	NS	0.417467	3.27277	3.01407	0.0825446	0.642815	NS	solute carrier family 16 (monocarboxylic acid transporters), member 10
ENSMUSG00000020100	Slc29a3	-0.624645	NS	0.624645	2.76596	3.01065	0.0827191	0.642815	NS	solute carrier family 29 (nucleoside transporters), member 3
ENSMUSG00000034255	Arhgap27	-0.711391	NS	0.711391	1.99305	3.0106	0.0827218	0.642815	NS	Rho GTPase activating protein 27
ENSMUSG00000089281	Scarna6	0.441289	NS	-0.441289	5.61123	3.01008	0.0827484	0.642815	NS	small Cajal body-specific RNA 6
ENSMUSG00000002052	Supt6	-0.558997	NS	0.558997	4.50923	2.99883	0.0833246	0.645229	NS	SPT6, histone chaperone and transcription elongation factor
ENSMUSG00000014959	Gorasp2	-0.384316	NS	0.384316	5.39426	2.99754	0.083391	0.645229	NS	golgi reassembly stacking protein 2
ENSMUSG00000015843	Rxrg	-0.406503	NS	0.406503	3.16022	2.9987	0.0833314	0.645229	NS	retinoid X receptor gamma
ENSMUSG00000020409	Slu7	-0.407122	NS	0.407122	3.72451	2.99799	0.083368	0.645229	NS	SLU7 splicing factor homolog (S. cerevisiae)
ENSMUSG00000023156	Rpp14	0.424845	NS	-0.424845	3.67373	3.00205	0.0831592	0.645229	NS	ribonuclease P 14 subunit
ENSMUSG00000063410	Stk24	-0.401909	NS	0.401909	4.38509	2.99837	0.0833485	0.645229	NS	serine/threonine kinase 24
ENSMUSG00000024130	Abca3	-0.583252	NS	0.583252	5.44552	2.99646	0.0834468	0.645233	NS	ATP-binding cassette, sub-family A (ABC1), member 3
ENSMUSG00000029869	Ephb6	-0.46092	NS	0.46092	5.92951	2.99321	0.0836141	0.645671	NS	Eph receptor B6
ENSMUSG00000034880	Mrpl34	0.506799	NS	-0.506799	1.80987	2.99401	0.0835729	0.645671	NS	mitochondrial ribosomal protein L34
ENSMUSG00000030255	Sspn	0.572238	NS	-0.572238	1.58649	2.98953	0.0838043	0.645858	NS	sarcospan
ENSMUSG00000035274	Tpbg	-0.513782	NS	0.513782	2.48959	2.99037	0.0837612	0.645858	NS	trophoblast glycoprotein
ENSMUSG00000052658	5830454E08Rik	0.663573	NS	-0.663573	0.527235	2.98981	0.08379	0.645858	NS	RIKEN cDNA 5830454E08 gene
ENSMUSG00000005583	Mef2c	0.701959	NS	-0.701959	0.818751	2.98497	0.0840409	0.647129	NS	myocyte enhancer factor 2C
ENSMUSG00000024866	Acy3	-0.660955	NS	0.660955	0.653706	2.98069	0.0842633	0.647129	NS	aspartoacylase (aminoacylase) 3
ENSMUSG00000029725	Ppp1r35	0.761222	NS	-0.761222	0.599358	2.97813	0.0843966	0.647129	NS	protein phosphatase 1, regulatory subunit 35
ENSMUSG00000029832	Nfe2l3	-0.402327	NS	0.402327	3.23607	2.9757	0.0845238	0.647129	NS	nuclear factor, erythroid derived 2, like 3
ENSMUSG00000034303	Ccdc15	-0.681523	NS	0.681523	0.277135	2.97917	0.0843427	0.647129	NS	coiled-coil domain containing 15
ENSMUSG00000034320	Slc26a2	-0.425222	NS	0.425222	2.51654	2.97781	0.0844133	0.647129	NS	solute carrier family 26 (sulfate transporter), member 2
ENSMUSG00000038020	Rapgefl1	-0.738615	NS	0.738615	1.04336	2.98265	0.0841614	0.647129	NS	Rap guanine nucleotide exchange factor (GEF)-like 1
ENSMUSG00000038422	Hdhd3	0.579704	NS	-0.579704	1.14287	2.97669	0.0844716	0.647129	NS	haloacid dehalogenase-like hydrolase domain containing 3
ENSMUSG00000039304	Tnfsf10	0.738044	NS	-0.738044	0.372266	2.97628	0.0844933	0.647129	NS	tumor necrosis factor (ligand) superfamily, member 10
ENSMUSG00000044134	Pheta1	0.540022	NS	-0.540022	1.39514	2.98167	0.0842122	0.647129	NS	PH domain containing endocytic trafficking adaptor 1
ENSMUSG00000038068	Rnf144b	-0.407229	NS	0.407229	4.05943	2.97434	0.0845948	0.647247	NS	ring finger protein 144B
ENSMUSG00000018166	Erbb3	-0.452645	NS	0.452645	5.43787	2.9721	0.0847118	0.647718	NS	erb-b2 receptor tyrosine kinase 3
ENSMUSG00000025159	Mms19	-0.460852	NS	0.460852	4.17555	2.96509	0.0850796	0.648405	NS	MMS19 cytosolic iron-sulfur assembly component
ENSMUSG00000026024	Als2	-0.4597	NS	0.4597	2.61757	2.96563	0.0850512	0.648405	NS	alsin Rho guanine nucleotide exchange factor
ENSMUSG00000039087	Rreb1	-0.531382	NS	0.531382	3.65377	2.96726	0.0849656	0.648405	NS	ras responsive element binding protein 1
ENSMUSG00000041415	Dicer1	-0.394061	NS	0.394061	3.56856	2.96614	0.0850245	0.648405	NS	dicer 1, ribonuclease type III
ENSMUSG00000068747	Sort1	-0.410344	NS	0.410344	7.00492	2.96684	0.0849876	0.648405	NS	sortilin 1
ENSMUSG00000001289	Pfdn5	0.396305	NS	-0.396305	6.82484	2.95587	0.0855661	0.648496	NS	prefoldin 5
ENSMUSG00000019088	Dnase1l1	0.413753	NS	-0.413753	2.50756	2.95879	0.085412	0.648496	NS	deoxyribonuclease 1-like 1
ENSMUSG00000020062	Slc5a8	0.438565	NS	-0.438565	7.15238	2.95636	0.0855401	0.648496	NS	solute carrier family 5 (iodide transporter), member 8
ENSMUSG00000020456	Ogdh	-0.390489	NS	0.390489	5.58536	2.95394	0.0856686	0.648496	NS	oxoglutarate (alpha-ketoglutarate) dehydrogenase (lipoamide)
ENSMUSG00000024790	Sac3d1	0.574008	NS	-0.574008	0.923264	2.9602	0.0853372	0.648496	NS	SAC3 domain containing 1
ENSMUSG00000026437	Cdk18	-0.691093	NS	0.691093	1.63216	2.95761	0.085474	0.648496	NS	cyclin-dependent kinase 18
ENSMUSG00000029174	Tbc1d1	-0.430666	NS	0.430666	3.51626	2.95439	0.0856446	0.648496	NS	TBC1 domain family, member 1
ENSMUSG00000029833	Trim24	-0.475926	NS	0.475926	3.87934	2.95857	0.0854235	0.648496	NS	tripartite motif-containing 24
ENSMUSG00000030747	Dgat2	0.63062	NS	-0.63062	1.6919	2.95782	0.085463	0.648496	NS	diacylglycerol O-acyltransferase 2
ENSMUSG00000040848	Sft2d2	-0.38699	NS	0.38699	7.43843	2.95676	0.0855193	0.648496	NS	SFT2 domain containing 2
ENSMUSG00000079109	Pms2	-0.466561	NS	0.466561	2.33668	2.95329	0.0857028	0.648496	NS	PMS1 homolog2, mismatch repair system component
ENSMUSG00000033295	Ptprf	-0.59368	NS	0.59368	6.29972	2.95097	0.085826	0.648622	NS	protein tyrosine phosphatase, receptor type, F
ENSMUSG00000034471	Caskin2	-0.604195	NS	0.604195	2.49283	2.94983	0.0858863	0.648622	NS	CASK-interacting protein 2
ENSMUSG00000100862	Gm10925	0.51349	NS	-0.51349	8.31711	2.95077	0.0858366	0.648622	NS	predicted gene 10925
ENSMUSG00000015852	Fcrls	0.823407	NS	-0.823407	0.52953	2.92972	0.0869625	0.652107	NS	Fc receptor-like S, scavenger receptor
ENSMUSG00000020375	Rufy1	-0.465651	NS	0.465651	2.8654	2.93259	0.0868079	0.652107	NS	RUN and FYVE domain containing 1
ENSMUSG00000021614	Vcan	0.515823	NS	-0.515823	3.15235	2.93539	0.0866575	0.652107	NS	versican
ENSMUSG00000024736	Tmem132a	0.740027	NS	-0.740027	0.149451	2.93337	0.086766	0.652107	NS	transmembrane protein 132A
ENSMUSG00000028977	Casz1	-0.541292	NS	0.541292	4.37549	2.93373	0.0867469	0.652107	NS	castor zinc finger 1
ENSMUSG00000032180	Tmed1	0.401996	NS	-0.401996	2.87086	2.93417	0.0867232	0.652107	NS	transmembrane p24 trafficking protein 1
ENSMUSG00000044217	Aqp5	0.454548	NS	-0.454548	2.14277	2.9305	0.0869206	0.652107	NS	aquaporin 5
ENSMUSG00000057133	Chd6	-0.5278	NS	0.5278	4.5306	2.93727	0.0865572	0.652107	NS	chromodomain helicase DNA binding protein 6
ENSMUSG00000060739	Nsa2	0.384374	NS	-0.384374	6.02304	2.92981	0.0869575	0.652107	NS	NSA2 ribosome biogenesis homolog
ENSMUSG00000073633	Fbxo36	-0.656967	NS	0.656967	0.743415	2.93541	0.0866565	0.652107	NS	F-box protein 36
ENSMUSG00000014547	Wdfy2	-0.402697	NS	0.402697	2.88007	2.91654	0.0876758	0.652217	NS	WD repeat and FYVE domain containing 2
ENSMUSG00000022696	Sidt1	-0.436886	NS	0.436886	3.56102	2.91834	0.0875778	0.652217	NS	SID1 transmembrane family, member 1
ENSMUSG00000026857	Ntmt1	0.484869	NS	-0.484869	2.34442	2.91893	0.0875456	0.652217	NS	N-terminal Xaa-Pro-Lys N-methyltransferase 1
ENSMUSG00000031785	Adgrg1	-0.575884	NS	0.575884	4.49365	2.91928	0.0875268	0.652217	NS	adhesion G protein-coupled receptor G1
ENSMUSG00000032657	Fam189b	-0.825254	NS	0.825254	-0.228814	2.91995	0.0874904	0.652217	NS	family with sequence similarity 189, member B
ENSMUSG00000034675	Dbn1	0.79252	NS	-0.79252	0.14315	2.92154	0.0874042	0.652217	NS	drebrin 1
ENSMUSG00000038690	Atp5j2	0.392426	NS	-0.392426	5.5978	2.92584	0.087172	0.652217	NS	ATP synthase, H+ transporting, mitochondrial F0 complex, subunit F2
ENSMUSG00000040661	Rad54l2	-0.48944	NS	0.48944	2.3133	2.9141	0.0878086	0.652217	NS	RAD54 like 2 (S. cerevisiae)
ENSMUSG00000041164	Zmiz2	-0.757776	NS	0.757776	1.76678	2.92394	0.0872745	0.652217	NS	zinc finger, MIZ-type containing 2
ENSMUSG00000045975	C2cd2	-0.434307	NS	0.434307	3.84199	2.9284	0.0870335	0.652217	NS	C2 calcium-dependent domain containing 2
ENSMUSG00000068196	Col8a1	1.19004	NS	-1.19004	0.954907	2.92337	0.0873052	0.652217	NS	collagen, type VIII, alpha 1
ENSMUSG00000068290	Ddrgk1	0.369463	NS	-0.369463	5.2445	2.91397	0.0878156	0.652217	NS	DDRGK domain containing 1
ENSMUSG00000071369	Map3k5	-0.54539	NS	0.54539	2.77613	2.91609	0.0876999	0.652217	NS	mitogen-activated protein kinase kinase kinase 5
ENSMUSG00000078903	Gm14391	0.525267	NS	-0.525267	1.85022	2.92021	0.0874767	0.652217	NS	predicted gene 14391
ENSMUSG00000089255	Snora78	0.634312	NS	-0.634312	2.46096	2.91557	0.0877284	0.652217	NS	small nucleolar RNA, H/ACA box 7
ENSMUSG00000002870	Mcm2	-0.447927	NS	0.447927	3.13333	2.90882	0.0880961	0.652241	NS	minichromosome maintenance complex component 2
ENSMUSG00000018340	Anxa6	-0.447769	NS	0.447769	5.61462	2.90692	0.0882004	0.652241	NS	annexin A6
ENSMUSG00000023026	Dip2b	-0.457123	NS	0.457123	3.77088	2.90643	0.0882271	0.652241	NS	disco interacting protein 2 homolog B
ENSMUSG00000029554	Mad1l1	-0.702059	NS	0.702059	1.16999	2.90646	0.0882254	0.652241	NS	MAD1 mitotic arrest deficient 1-like 1
ENSMUSG00000034112	Atp2c2	-0.447497	NS	0.447497	5.20977	2.90572	0.088266	0.652241	NS	ATPase, Ca++ transporting, type 2C, member 2
ENSMUSG00000035585	Tsen34	0.411081	NS	-0.411081	4.07147	2.91066	0.0879958	0.652241	NS	tRNA splicing endonuclease subunit 34
ENSMUSG00000039952	Dag1	-0.46981	NS	0.46981	5.60177	2.90716	0.0881869	0.652241	NS	dystroglycan 1
ENSMUSG00000090231	Cfb	1.05524	NS	-1.05524	1.36111	2.90986	0.0880395	0.652241	NS	complement factor B
ENSMUSG00000024887	Asah2	-0.441619	NS	0.441619	4.46002	2.90458	0.0883284	0.652288	NS	N-acylsphingosine amidohydrolase 2
ENSMUSG00000015312	Gadd45b	0.66611	NS	-0.66611	0.681736	2.90001	0.0885788	0.652499	NS	growth arrest and DNA-damage-inducible 45 beta
ENSMUSG00000048264	Dip2c	-0.380305	NS	0.380305	3.78603	2.90248	0.0884436	0.652499	NS	disco interacting protein 2 homolog C
ENSMUSG00000070407	Hs3st3b1	-0.537373	NS	0.537373	1.97999	2.90039	0.0885581	0.652499	NS	heparan sulfate (glucosamine) 3-O-sulfotransferase 3B1
ENSMUSG00000097354	2310001H17Rik	0.43253	NS	-0.43253	3.1397	2.89998	0.0885806	0.652499	NS	RIKEN cDNA 2310001H17 gene
ENSMUSG00000028957	Per3	-0.477042	NS	0.477042	2.92001	2.89571	0.0888154	0.653816	NS	period circadian clock 3
ENSMUSG00000006920	Ezh1	-0.438862	NS	0.438862	3.88659	2.8917	0.0890367	0.653986	NS	enhancer of zeste 1 polycomb repressive complex 2 subunit
ENSMUSG00000018541	Cwc25	-0.487268	NS	0.487268	1.96637	2.89094	0.0890787	0.653986	NS	CWC25 spliceosome-associated protein
ENSMUSG00000029656	C8b	-0.610964	NS	0.610964	1.40775	2.89407	0.0889061	0.653986	NS	complement component 8, beta polypeptide
ENSMUSG00000033434	Gtpbp6	0.8045	NS	-0.8045	0.05619	2.89057	0.0890996	0.653986	NS	GTP binding protein 6 (putative)
ENSMUSG00000083716	Gm13436	0.590271	NS	-0.590271	0.96965	2.89022	0.0891188	0.653986	NS	predicted gene 13436
ENSMUSG00000024181	Mrpl28	0.411966	NS	-0.411966	3.99127	2.88919	0.0891756	0.653992	NS	mitochondrial ribosomal protein L28
ENSMUSG00000005198	Polr2a	-0.501318	NS	0.501318	4.95171	2.88611	0.0893465	0.654552	NS	polymerase (RNA) II (DNA directed) polypeptide A
ENSMUSG00000025362	Rps26	0.384549	NS	-0.384549	6.7072	2.88579	0.0893642	0.654552	NS	ribosomal protein S26
ENSMUSG00000045983	Eif4g1	-0.532294	NS	0.532294	6.44876	2.88461	0.0894295	0.654619	NS	eukaryotic translation initiation factor 4, gamma 1
ENSMUSG00000003559	As3mt	-0.645519	NS	0.645519	0.459995	2.8823	0.0895583	0.654741	NS	arsenic (+3 oxidation state) methyltransferase
ENSMUSG00000030335	Mrpl51	0.409266	NS	-0.409266	4.3875	2.88296	0.0895215	0.654741	NS	mitochondrial ribosomal protein L51
ENSMUSG00000040725	Hnrnpul1	-0.520036	NS	0.520036	4.52263	2.8802	0.089675	0.654773	NS	heterogeneous nuclear ribonucleoprotein U-like 1
ENSMUSG00000051000	Fam160a1	-0.445641	NS	0.445641	3.94222	2.88117	0.0896206	0.654773	NS	family with sequence similarity 160, member A1
ENSMUSG00000005682	Pan2	-0.479509	NS	0.479509	2.23607	2.87448	0.0899943	0.655052	NS	PAN2 poly(A) specific ribonuclease subunit
ENSMUSG00000007777	0610009B22Rik	0.470953	NS	-0.470953	3.73738	2.87067	0.0902076	0.655052	NS	RIKEN cDNA 0610009B22 gene
ENSMUSG00000020477	Mrps24	0.443742	NS	-0.443742	4.14184	2.87589	0.0899151	0.655052	NS	mitochondrial ribosomal protein S24
ENSMUSG00000024493	Lars	-0.362048	NS	0.362048	5.43145	2.87089	0.0901949	0.655052	NS	leucyl-tRNA synthetase
ENSMUSG00000028599	Tnfrsf1b	0.602901	NS	-0.602901	1.54227	2.87463	0.0899858	0.655052	NS	tumor necrosis factor receptor superfamily, member 1b
ENSMUSG00000032998	Foxj3	-0.408525	NS	0.408525	3.24898	2.87161	0.0901545	0.655052	NS	forkhead box J3
ENSMUSG00000055980	Irs1	-0.421301	NS	0.421301	4.83932	2.87447	0.0899948	0.655052	NS	insulin receptor substrate 1
ENSMUSG00000078377	Gm4294	-1.95584	NS	1.95584	0.498359	2.87047	0.0902184	0.655052	NS	predicted gene 4294
ENSMUSG00000095588	Gm12350	0.712817	NS	-0.712817	0.0118056	2.87224	0.0901193	0.655052	NS	predicted gene 12350
ENSMUSG00000027067	Ssrp1	-0.413084	NS	0.413084	4.44388	2.86717	0.0904035	0.655173	NS	structure specific recognition protein 1
ENSMUSG00000033712	Ccar2	-0.445031	NS	0.445031	3.5516	2.86905	0.0902983	0.655173	NS	cell cycle activator and apoptosis regulator 2
ENSMUSG00000034460	Six4	-0.392076	NS	0.392076	4.20269	2.86728	0.0903976	0.655173	NS	sine oculis-related homeobox 4
ENSMUSG00000004268	Emg1	0.448747	NS	-0.448747	4.59198	2.83496	0.0922332	0.657618	NS	EMG1 N1-specific pseudouridine methyltransferase
ENSMUSG00000007817	Zmiz1	-0.576523	NS	0.576523	3.00723	2.85556	0.0910583	0.657618	NS	zinc finger, MIZ-type containing 1
ENSMUSG00000010277	2610507B11Rik	-0.362113	NS	0.362113	5.83144	2.82717	0.0926814	0.657618	NS	RIKEN cDNA 2610507B11 gene
ENSMUSG00000011257	Pabpc4	-0.425823	NS	0.425823	3.89091	2.85509	0.0910852	0.657618	NS	poly(A) binding protein, cytoplasmic 4
ENSMUSG00000012405	Rpl15	0.423731	NS	-0.423731	8.60914	2.84818	0.0914774	0.657618	NS	ribosomal protein L15
ENSMUSG00000019579	Mydgf	0.406783	NS	-0.406783	5.11819	2.8229	0.0929281	0.657618	NS	myeloid derived growth factor
ENSMUSG00000020744	Slc25a19	0.532216	NS	-0.532216	1.76371	2.82581	0.0927599	0.657618	NS	solute carrier family 25 (mitochondrial thiamine pyrophosphate carrier), member 19
ENSMUSG00000021279	Cdc42bpb	-0.561928	NS	0.561928	3.90904	2.83096	0.0924631	0.657618	NS	CDC42 binding protein kinase beta
ENSMUSG00000021928	Ebpl	0.504063	NS	-0.504063	3.06201	2.82765	0.0926539	0.657618	NS	emopamil binding protein-like
ENSMUSG00000022283	Pabpc1	-0.4902	NS	0.4902	6.8451	2.82365	0.0928848	0.657618	NS	poly(A) binding protein, cytoplasmic 1
ENSMUSG00000022312	Eif3h	0.418564	NS	-0.418564	7.03442	2.85106	0.0913136	0.657618	NS	eukaryotic translation initiation factor 3, subunit H
ENSMUSG00000022340	Sybu	-0.401873	NS	0.401873	2.90616	2.84385	0.0917243	0.657618	NS	syntabulin (syntaxin-interacting)
ENSMUSG00000022545	Ercc4	-0.523064	NS	0.523064	1.83624	2.83829	0.0920421	0.657618	NS	excision repair cross-complementing rodent repair deficiency, complementation group 4
ENSMUSG00000025241	Fyco1	-0.472938	NS	0.472938	4.52782	2.82877	0.0925895	0.657618	NS	FYVE and coiled-coil domain containing 1
ENSMUSG00000026380	Tfcp2l1	-0.379232	NS	0.379232	5.43293	2.83929	0.0919851	0.657618	NS	transcription factor CP2-like 1
ENSMUSG00000026924	Sec16a	-0.576397	NS	0.576397	5.94296	2.85033	0.091355	0.657618	NS	SEC16 homolog A, endoplasmic reticulum export factor
ENSMUSG00000027199	Gatm	0.756204	NS	-0.756204	0.0594337	2.85446	0.0911207	0.657618	NS	glycine amidinotransferase (L-arginine:glycine amidinotransferase)
ENSMUSG00000027315	Spint1	-0.411656	NS	0.411656	5.19718	2.85109	0.0913122	0.657618	NS	serine protease inhibitor, Kunitz type 1
ENSMUSG00000027804	Ppid	0.411964	NS	-0.411964	2.50152	2.82133	0.0930192	0.657618	NS	peptidylprolyl isomerase D (cyclophilin D)
ENSMUSG00000028549	Itgb3bp	0.760661	NS	-0.760661	0.969549	2.82077	0.0930517	0.657618	NS	integrin beta 3 binding protein (beta3-endonexin)
ENSMUSG00000029196	Tada2b	-0.382501	NS	0.382501	3.81649	2.82974	0.0925336	0.657618	NS	transcriptional adaptor 2B
ENSMUSG00000029705	Cux1	-0.512609	NS	0.512609	4.20296	2.83951	0.0919725	0.657618	NS	cut-like homeobox 1
ENSMUSG00000030058	Copg1	-0.446573	NS	0.446573	5.66576	2.8491	0.0914249	0.657618	NS	coatomer protein complex, subunit gamma 1
ENSMUSG00000031065	Cdk16	-0.423636	NS	0.423636	3.90556	2.82239	0.0929578	0.657618	NS	cyclin-dependent kinase 16
ENSMUSG00000033222	Ttf2	-0.566111	NS	0.566111	1.52994	2.82326	0.0929074	0.657618	NS	transcription termination factor, RNA polymerase II
ENSMUSG00000033458	Fan1	-0.468985	NS	0.468985	1.8154	2.82315	0.0929142	0.657618	NS	FANCD2/FANCI-associated nuclease 1
ENSMUSG00000033751	Gadd45gip1	0.407995	NS	-0.407995	3.16679	2.82097	0.0930402	0.657618	NS	growth arrest and DNA-damage-inducible, gamma interacting protein 1
ENSMUSG00000035051	Dhx57	-0.459856	NS	0.459856	3.1993	2.83402	0.0922871	0.657618	NS	DEAH (Asp-Glu-Ala-Asp/His) box polypeptide 57
ENSMUSG00000036813	Entpd8	1.20982	NS	-1.20982	-0.547015	2.83669	0.0921338	0.657618	NS	ectonucleoside triphosphate diphosphohydrolase 8
ENSMUSG00000038622	Med30	0.442688	NS	-0.442688	2.98319	2.85938	0.0908427	0.657618	NS	mediator complex subunit 30
ENSMUSG00000040987	Mill2	0.688813	NS	-0.688813	0.0973415	2.82669	0.0927094	0.657618	NS	MHC I like leukocyte 2
ENSMUSG00000042462	Dctpp1	0.502453	NS	-0.502453	1.67732	2.84512	0.0916519	0.657618	NS	dCTP pyrophosphatase 1
ENSMUSG00000044393	Dsg2	-0.619796	NS	0.619796	4.04693	2.82726	0.0926761	0.657618	NS	desmoglein 2
ENSMUSG00000049881	2810025M15Rik	0.604185	NS	-0.604185	1.03424	2.82091	0.0930438	0.657618	NS	RIKEN cDNA 2810025M15 gene
ENSMUSG00000050520	Cldn8	-0.348987	NS	0.348987	5.99297	2.82223	0.092967	0.657618	NS	claudin 8
ENSMUSG00000058070	Eml1	-0.407252	NS	0.407252	3.13626	2.82325	0.0929084	0.657618	NS	echinoderm microtubule associated protein like 1
ENSMUSG00000062234	Gak	-0.450288	NS	0.450288	5.1863	2.83459	0.0922542	0.657618	NS	cyclin G associated kinase
ENSMUSG00000084350	Znf41-ps	0.513198	NS	-0.513198	1.47518	2.82616	0.0927398	0.657618	NS	ZNF41, pseudogene
ENSMUSG00000094410	Gm38394	-0.486227	NS	0.486227	3.75866	2.85748	0.0909499	0.657618	NS	predicted gene, 38394
ENSMUSG00000094942	Gm3604	0.604187	NS	-0.604187	0.714969	2.8331	0.0923398	0.657618	NS	predicted gene 3604
ENSMUSG00000108350	Gm44950	-0.536816	NS	0.536816	1.16046	2.84757	0.0915124	0.657618	NS	predicted gene 44950
ENSMUSG00000000740	Rpl13	0.398917	NS	-0.398917	8.00466	2.81954	0.0931232	0.657725	NS	ribosomal protein L13
ENSMUSG00000028672	Hmgcl	0.362173	NS	-0.362173	5.27852	2.81758	0.0932368	0.658129	NS	3-hydroxy-3-methylglutaryl-Coenzyme A lyase
ENSMUSG00000024561	Mbd1	-0.419535	NS	0.419535	4.49306	2.81535	0.0933668	0.65825	NS	methyl-CpG binding domain protein 1
ENSMUSG00000038564	Ift172	-0.442437	NS	0.442437	3.53424	2.81604	0.0933266	0.65825	NS	intraflagellar transport 172
ENSMUSG00000014769	Psmb1	0.410486	NS	-0.410486	6.63591	2.80992	0.0936833	0.658889	NS	proteasome (prosome, macropain) subunit, beta type 1
ENSMUSG00000029313	Aff1	-0.55379	NS	0.55379	4.98102	2.81163	0.093583	0.658889	NS	AF4/FMR2 family, member 1
ENSMUSG00000041361	Myzap	-0.378074	NS	0.378074	4.93353	2.8113	0.0936028	0.658889	NS	myocardial zonula adherens protein
ENSMUSG00000050395	Tnfsf15	-1.01237	NS	1.01237	-0.178577	2.81086	0.0936282	0.658889	NS	tumor necrosis factor (ligand) superfamily, member 15
ENSMUSG00000026082	Rev1	0.459651	NS	-0.459651	3.03213	2.8089	0.0937426	0.658891	NS	REV1, DNA directed polymerase
ENSMUSG00000032112	Trappc4	0.401477	NS	-0.401477	4.02003	2.80702	0.0938528	0.658891	NS	trafficking protein particle complex 4
ENSMUSG00000043681	Fam25c	0.479487	NS	-0.479487	3.74019	2.80701	0.093853	0.658891	NS	family with sequence similarity 25, member C
ENSMUSG00000026088	Mitd1	0.494545	NS	-0.494545	2.21563	2.80421	0.094017	0.659033	NS	MIT, microtubule interacting and transport, domain containing 1
ENSMUSG00000026678	Rgs5	0.736182	NS	-0.736182	1.92752	2.80523	0.0939574	0.659033	NS	regulator of G-protein signaling 5
ENSMUSG00000029763	Exoc4	-0.394091	NS	0.394091	5.5502	2.80377	0.0940427	0.659033	NS	exocyst complex component 4
ENSMUSG00000001056	Nhp2	0.401993	NS	-0.401993	4.22541	2.79237	0.0947139	0.659381	NS	NHP2 ribonucleoprotein
ENSMUSG00000002129	Sf3a1	-0.485445	NS	0.485445	3.32908	2.79607	0.0944954	0.659381	NS	splicing factor 3a, subunit 1
ENSMUSG00000022574	Naprt	0.490527	NS	-0.490527	2.48734	2.79264	0.0946982	0.659381	NS	nicotinate phosphoribosyltransferase
ENSMUSG00000026135	Zfp142	-0.611435	NS	0.611435	0.658304	2.79891	0.0943283	0.659381	NS	zinc finger protein 142
ENSMUSG00000026664	Phyh	-0.352925	NS	0.352925	5.43797	2.79466	0.0945788	0.659381	NS	phytanoyl-CoA hydroxylase
ENSMUSG00000027076	Timm10	0.533253	NS	-0.533253	1.18661	2.79291	0.094682	0.659381	NS	translocase of inner mitochondrial membrane 10
ENSMUSG00000033526	Ppip5k1	-0.48858	NS	0.48858	2.45455	2.793	0.0946767	0.659381	NS	diphosphoinositol pentakisphosphate kinase 1
ENSMUSG00000036850	Mrpl41	0.441453	NS	-0.441453	3.48854	2.80104	0.0942031	0.659381	NS	mitochondrial ribosomal protein L41
ENSMUSG00000044147	Arf6	0.354379	NS	-0.354379	5.30782	2.79304	0.0946747	0.659381	NS	ADP-ribosylation factor 6
ENSMUSG00000057596	Trim30d	0.633541	NS	-0.633541	0.962837	2.79671	0.0944578	0.659381	NS	tripartite motif-containing 30D
ENSMUSG00000075593	Gal3st4	-0.666418	NS	0.666418	0.461302	2.79243	0.0947103	0.659381	NS	galactose-3-O-sulfotransferase 4
ENSMUSG00000025981	Coq10b	0.384365	NS	-0.384365	3.04599	2.79102	0.0947937	0.659543	NS	coenzyme Q10B
ENSMUSG00000025041	Nt5c2	-0.45758	NS	0.45758	2.30657	2.78815	0.0949641	0.65989	NS	5'-nucleotidase, cytosolic II
ENSMUSG00000027312	Atrn	-0.470583	NS	0.470583	3.73238	2.78507	0.0951466	0.65989	NS	attractin
ENSMUSG00000029775	Klhdc10	-0.378344	NS	0.378344	4.67095	2.78446	0.095183	0.65989	NS	kelch domain containing 10
ENSMUSG00000030780	BC017158	-0.480163	NS	0.480163	2.73346	2.78658	0.0950571	0.65989	NS	cDNA sequence BC017158
ENSMUSG00000031458	Coprs	0.455581	NS	-0.455581	2.65592	2.78508	0.0951458	0.65989	NS	coordinator of PRMT5, differentiation stimulator
ENSMUSG00000044548	Dact1	-0.399638	NS	0.399638	3.17069	2.78686	0.0950405	0.65989	NS	dishevelled-binding antagonist of beta-catenin 1
ENSMUSG00000111375	Btbd8	-0.563587	NS	0.563587	0.979354	2.78254	0.095297	0.660288	NS	BTB (POZ) domain containing 8
ENSMUSG00000039450	Dcxr	0.35568	NS	-0.35568	6.9224	2.7813	0.0953708	0.660408	NS	dicarbonyl L-xylulose reductase
ENSMUSG00000022865	Cxadr	0.453367	NS	-0.453367	5.7055	2.77878	0.0955211	0.660479	NS	coxsackie virus and adenovirus receptor
ENSMUSG00000023367	Tmem176a	0.545644	NS	-0.545644	5.03807	2.77751	0.0955964	0.660479	NS	transmembrane protein 176A
ENSMUSG00000025813	Homer2	-0.424113	NS	0.424113	3.89857	2.77478	0.0957596	0.660479	NS	homer scaffolding protein 2
ENSMUSG00000036989	Trim3	-0.481842	NS	0.481842	2.59126	2.7781	0.0955612	0.660479	NS	tripartite motif-containing 3
ENSMUSG00000039774	Galnt12	0.775256	NS	-0.775256	-0.257665	2.77354	0.095834	0.660479	NS	polypeptide N-acetylgalactosaminyltransferase 12
ENSMUSG00000052534	Pbx1	-0.429623	NS	0.429623	4.44389	2.77425	0.0957914	0.660479	NS	pre B cell leukemia homeobox 1
ENSMUSG00000055760	Gemin6	0.56884	NS	-0.56884	1.32397	2.77579	0.0956992	0.660479	NS	gem nuclear organelle associated protein 6
ENSMUSG00000063142	Kcnma1	-0.403127	NS	0.403127	4.91464	2.77451	0.0957759	0.660479	NS	potassium large conductance calcium-activated channel, subfamily M, alpha member 1
ENSMUSG00000010047	Hyal2	0.43838	NS	-0.43838	2.56361	2.76971	0.0960636	0.660501	NS	hyaluronoglucosaminidase 2
ENSMUSG00000024037	Wdr4	0.449749	NS	-0.449749	2.19804	2.77168	0.0959454	0.660501	NS	WD repeat domain 4
ENSMUSG00000028518	Prkaa2	-0.508794	NS	0.508794	5.13163	2.77009	0.0960411	0.660501	NS	protein kinase, AMP-activated, alpha 2 catalytic subunit
ENSMUSG00000039457	Ppl	-0.626812	NS	0.626812	2.86016	2.77047	0.0960179	0.660501	NS	periplakin
ENSMUSG00000027130	Slc12a6	-0.33713	NS	0.33713	5.54373	2.76837	0.0961438	0.660663	NS	solute carrier family 12, member 6
ENSMUSG00000033475	Tomm6	0.373044	NS	-0.373044	3.8059	2.76625	0.0962717	0.661152	NS	translocase of outer mitochondrial membrane 6
ENSMUSG00000032216	Nedd4	-0.391834	NS	0.391834	8.14852	2.76451	0.0963759	0.661479	NS	neural precursor cell expressed, developmentally down-regulated 4
ENSMUSG00000003032	Klf4	0.577179	NS	-0.577179	0.938902	2.76304	0.0964647	0.661501	NS	Kruppel-like factor 4 (gut)
ENSMUSG00000028070	Naxe	0.355904	NS	-0.355904	5.41658	2.76258	0.0964925	0.661501	NS	NAD(P)HX epimerase
ENSMUSG00000023089	Ndufa5	0.451752	NS	-0.451752	3.61537	2.74895	0.0973186	0.661721	NS	NADH:ubiquinone oxidoreductase subunit A5
ENSMUSG00000025133	Ints4	-0.405271	NS	0.405271	3.69984	2.75378	0.0970248	0.661721	NS	integrator complex subunit 4
ENSMUSG00000025578	Cbx8	0.513704	NS	-0.513704	1.93472	2.75543	0.0969248	0.661721	NS	chromobox 8
ENSMUSG00000028255	Clca1	1.2947	NS	-1.2947	0.349265	2.75031	0.0972354	0.661721	NS	chloride channel accessory 1
ENSMUSG00000028262	Clca3a2	1.22811	NS	-1.22811	0.442226	2.74911	0.0973088	0.661721	NS	chloride channel accessory 3A2
ENSMUSG00000028868	Wasf2	-0.409743	NS	0.409743	3.67795	2.74988	0.0972617	0.661721	NS	WAS protein family, member 2
ENSMUSG00000030647	Ndufc2	0.407042	NS	-0.407042	4.44643	2.75322	0.0970587	0.661721	NS	NADH:ubiquinone oxidoreductase subunit C2
ENSMUSG00000033365	Ipo13	-0.498532	NS	0.498532	4.25497	2.75241	0.0971082	0.661721	NS	importin 13
ENSMUSG00000034101	Ctnnd1	-0.430435	NS	0.430435	6.17803	2.75106	0.0971902	0.661721	NS	catenin (cadherin associated protein), delta 1
ENSMUSG00000034382	AI661453	-0.732229	NS	0.732229	1.58683	2.75648	0.0968609	0.661721	NS	expressed sequence AI661453
ENSMUSG00000035629	Rubcn	-0.485749	NS	0.485749	3.24519	2.75505	0.096948	0.661721	NS	RUN domain and cysteine-rich domain containing, Beclin 1-interacting protein
ENSMUSG00000040564	Apoc1	0.743105	NS	-0.743105	1.11079	2.75765	0.0967903	0.661721	NS	apolipoprotein C-I
ENSMUSG00000050394	Armcx6	-0.696003	NS	0.696003	0.300522	2.75334	0.0970515	0.661721	NS	armadillo repeat containing, X-linked 6
ENSMUSG00000054027	Nt5dc3	-0.495936	NS	0.495936	1.59066	2.75918	0.0966979	0.661721	NS	5'-nucleotidase domain containing 3
ENSMUSG00000035152	Ap2b1	-0.376065	NS	0.376065	5.78785	2.74784	0.0973861	0.661794	NS	adaptor-related protein complex 2, beta 1 subunit
ENSMUSG00000019990	Pde7b	-0.541119	NS	0.541119	2.46682	2.74424	0.0976056	0.661804	NS	phosphodiesterase 7B
ENSMUSG00000031783	Polr2c	0.426043	NS	-0.426043	4.2089	2.74492	0.0975637	0.661804	NS	polymerase (RNA) II (DNA directed) polypeptide C
ENSMUSG00000042390	Gatad2b	-0.450179	NS	0.450179	2.82619	2.7433	0.0976628	0.661804	NS	GATA zinc finger domain containing 2B
ENSMUSG00000048874	Phf3	-0.421896	NS	0.421896	4.45712	2.74291	0.0976866	0.661804	NS	PHD finger protein 3
ENSMUSG00000055639	Dach1	-0.41603	NS	0.41603	4.68192	2.74554	0.0975264	0.661804	NS	dachshund family transcription factor 1
ENSMUSG00000078925	D030018L15Rik	-0.517972	NS	0.517972	2.00254	2.74224	0.0977278	0.661804	NS	RIKEN cDNA D030018L15 gene
ENSMUSG00000005779	Psmb4	0.390229	NS	-0.390229	6.26941	2.73919	0.0979145	0.661865	NS	proteasome (prosome, macropain) subunit, beta type 4
ENSMUSG00000019820	Utrn	-0.437837	NS	0.437837	4.95191	2.73706	0.0980451	0.661865	NS	utrophin
ENSMUSG00000020491	2810021J22Rik	-0.566792	NS	0.566792	1.13405	2.73922	0.0979125	0.661865	NS	RIKEN cDNA 2810021J22 gene
ENSMUSG00000031627	Irf2	-0.407642	NS	0.407642	4.11786	2.73654	0.0980772	0.661865	NS	interferon regulatory factor 2
ENSMUSG00000040613	Apobec1	0.703011	NS	-0.703011	0.559165	2.73947	0.0978971	0.661865	NS	apolipoprotein B mRNA editing enzyme, catalytic polypeptide 1
ENSMUSG00000041417	Pik3r1	-0.373339	NS	0.373339	5.11571	2.73809	0.0979819	0.661865	NS	phosphoinositide-3-kinase regulatory subunit 1
ENSMUSG00000032596	Uba7	0.541129	NS	-0.541129	2.83419	2.73556	0.0981368	0.661884	NS	ubiquitin-like modifier activating enzyme 7
ENSMUSG00000021102	Glrx5	0.421142	NS	-0.421142	3.01027	2.73427	0.0982161	0.662037	NS	glutaredoxin 5
ENSMUSG00000023020	Cox14	0.430193	NS	-0.430193	3.81381	2.7323	0.0983375	0.662473	NS	cytochrome c oxidase assembly protein 14
ENSMUSG00000029513	Prkab1	-0.395533	NS	0.395533	4.40719	2.72879	0.0985542	0.663166	NS	protein kinase, AMP-activated, beta 1 non-catalytic subunit
ENSMUSG00000035936	Aldh5a1	-0.411139	NS	0.411139	3.09737	2.72959	0.0985047	0.663166	NS	aldhehyde dehydrogenase family 5, subfamily A1
ENSMUSG00000031198	Fundc2	0.403207	NS	-0.403207	3.77349	2.72719	0.0986525	0.66318	NS	FUN14 domain containing 2
ENSMUSG00000051232	Tmem199	0.44106	NS	-0.44106	2.80359	2.72599	0.0987268	0.66318	NS	transmembrane protein 199
ENSMUSG00000073096	Lrrc61	-0.688926	NS	0.688926	0.0947244	2.72663	0.0986872	0.66318	NS	leucine rich repeat containing 61
ENSMUSG00000001089	Luzp1	-0.405336	NS	0.405336	3.71123	2.7217	0.0989923	0.663436	NS	leucine zipper protein 1
ENSMUSG00000022216	Psme1	0.429649	NS	-0.429649	4.18643	2.7229	0.0989183	0.663436	NS	proteasome (prosome, macropain) activator subunit 1 (PA28 alpha)
ENSMUSG00000052684	Jun	0.416796	NS	-0.416796	2.6808	2.72219	0.0989621	0.663436	NS	jun proto-oncogene
ENSMUSG00000094724	Rnaset2b	0.368902	NS	-0.368902	5.62281	2.72417	0.0988394	0.663436	NS	ribonuclease T2B
ENSMUSG00000034342	Cbl	-0.484168	NS	0.484168	3.8619	2.71987	0.099106	0.663817	NS	Casitas B-lineage lymphoma
ENSMUSG00000040296	Ddx58	0.529205	NS	-0.529205	2.71349	2.71618	0.0993357	0.664162	NS	DEAD (Asp-Glu-Ala-Asp) box polypeptide 58
ENSMUSG00000046861	Hectd3	-0.422335	NS	0.422335	3.86806	2.71538	0.0993852	0.664162	NS	HECT domain E3 ubiquitin protein ligase 3
ENSMUSG00000063870	Chd4	-0.507223	NS	0.507223	5.98198	2.71625	0.0993312	0.664162	NS	chromodomain helicase DNA binding protein 4
ENSMUSG00000097616	1110019D14Rik	0.660679	NS	-0.660679	0.500401	2.71698	0.0992857	0.664162	NS	RIKEN cDNA 1110019D14 gene
ENSMUSG00000001666	Ddt	0.362634	NS	-0.362634	3.82433	2.71344	0.0995064	0.664591	NS	D-dopachrome tautomerase
ENSMUSG00000040605	Bace2	0.405835	NS	-0.405835	4.19092	2.70138	0.100261	0.668484	NS	beta-site APP-cleaving enzyme 2
ENSMUSG00000051147	Nat2	0.420089	NS	-0.420089	3.1019	2.70163	0.100246	0.668484	NS	N-acetyltransferase 2 (arylamine N-acetyltransferase)
ENSMUSG00000027332	Ivd	-0.405647	NS	0.405647	4.84305	2.70008	0.100343	0.668649	NS	isovaleryl coenzyme A dehydrogenase
ENSMUSG00000002661	Alkbh7	0.478153	NS	-0.478153	1.65618	2.69883	0.100422	0.668793	NS	alkB homolog 7
ENSMUSG00000052353	Cemip	-0.552181	NS	0.552181	1.24621	2.6971	0.100531	0.669138	NS	cell migration inducing protein, hyaluronan binding
ENSMUSG00000067006	Serpinb5	0.548658	NS	-0.548658	1.95469	2.69616	0.10059	0.669148	NS	serine (or cysteine) peptidase inhibitor, clade B, member 5
ENSMUSG00000026447	Pik3c2b	-0.442144	NS	0.442144	2.94665	2.69514	0.100654	0.669194	NS	phosphatidylinositol-4-phosphate 3-kinase catalytic subunit type 2 beta
ENSMUSG00000022946	Dop1b	-0.623253	NS	0.623253	4.05995	2.69297	0.100792	0.669643	NS	DOP1 leucine zipper like protein B
ENSMUSG00000028826	Maco1	-0.403369	NS	0.403369	4.11473	2.69145	0.100888	0.669643	NS	macoilin 1
ENSMUSG00000038495	Otud7b	-0.398953	NS	0.398953	4.40032	2.69135	0.100894	0.669643	NS	OTU domain containing 7B
ENSMUSG00000001128	Cfp	0.830848	NS	-0.830848	1.07412	2.68962	0.101004	0.669991	NS	complement factor properdin
ENSMUSG00000018286	Psmb6	0.343039	NS	-0.343039	5.97405	2.67264	0.102086	0.67061	NS	proteasome (prosome, macropain) subunit, beta type 6
ENSMUSG00000020526	Znhit3	0.460298	NS	-0.460298	2.83202	2.67892	0.101685	0.67061	NS	zinc finger, HIT type 3
ENSMUSG00000021338	Carmil1	-0.489559	NS	0.489559	3.69964	2.6758	0.101884	0.67061	NS	capping protein regulator and myosin 1 linker 1
ENSMUSG00000022210	Dhrs4	0.41059	NS	-0.41059	3.96048	2.66982	0.102268	0.67061	NS	dehydrogenase/reductase (SDR family) member 4
ENSMUSG00000024942	Capn1	-0.389974	NS	0.389974	4.4868	2.68256	0.101453	0.67061	NS	calpain 1
ENSMUSG00000025027	Xpnpep1	-0.387603	NS	0.387603	4.49704	2.68211	0.101481	0.67061	NS	X-prolyl aminopeptidase (aminopeptidase P) 1, soluble
ENSMUSG00000026064	Ptp4a1	0.408445	NS	-0.408445	6.33933	2.66553	0.102544	0.67061	NS	protein tyrosine phosphatase 4a1
ENSMUSG00000026698	Pigc	0.418416	NS	-0.418416	3.09496	2.67834	0.101722	0.67061	NS	phosphatidylinositol glycan anchor biosynthesis, class C
ENSMUSG00000027678	Ncoa3	-0.450916	NS	0.450916	3.79347	2.66549	0.102546	0.67061	NS	nuclear receptor coactivator 3
ENSMUSG00000028145	Them4	0.72337	NS	-0.72337	0.0453567	2.66853	0.10235	0.67061	NS	thioesterase superfamily member 4
ENSMUSG00000028936	Rpl22	0.40159	NS	-0.40159	7.42523	2.66719	0.102437	0.67061	NS	ribosomal protein L22
ENSMUSG00000031790	Mmp15	-0.618771	NS	0.618771	4.15907	2.68424	0.101345	0.67061	NS	matrix metallopeptidase 15
ENSMUSG00000032239	Rp9	0.427587	NS	-0.427587	3.47573	2.66389	0.102649	0.67061	NS	retinitis pigmentosa 9 (human)
ENSMUSG00000032324	Tspan3	0.401521	NS	-0.401521	6.44365	2.66826	0.102368	0.67061	NS	tetraspanin 3
ENSMUSG00000032911	Cspg4	0.587601	NS	-0.587601	1.58079	2.66933	0.102299	0.67061	NS	chondroitin sulfate proteoglycan 4
ENSMUSG00000037012	Hk1	-0.547811	NS	0.547811	3.7111	2.6777	0.101763	0.67061	NS	hexokinase 1
ENSMUSG00000039531	Zup1	0.440218	NS	-0.440218	2.19945	2.66435	0.10262	0.67061	NS	zinc finger containing ubiquitin peptidase 1
ENSMUSG00000047619	Ddi1	-0.622156	NS	0.622156	0.763913	2.67618	0.10186	0.67061	NS	DNA-damage inducible 1
ENSMUSG00000048332	Lhfp	0.569989	NS	-0.569989	1.86275	2.68086	0.101561	0.67061	NS	lipoma HMGIC fusion partner
ENSMUSG00000054520	Sh3bp2	0.676387	NS	-0.676387	0.356917	2.66478	0.102592	0.67061	NS	SH3-domain binding protein 2
ENSMUSG00000063455	D630045J12Rik	-0.541941	NS	0.541941	2.96778	2.67697	0.101809	0.67061	NS	RIKEN cDNA D630045J12 gene
ENSMUSG00000064105	Cnnm2	-0.526648	NS	0.526648	1.4768	2.66819	0.102373	0.67061	NS	cyclin M2
ENSMUSG00000068749	Psma5	0.393842	NS	-0.393842	5.07459	2.68308	0.101419	0.67061	NS	proteasome subunit alpha 5
ENSMUSG00000069744	Psmb3	0.35	NS	-0.35	5.32761	2.68694	0.101174	0.67061	NS	proteasome (prosome, macropain) subunit, beta type 3
ENSMUSG00000085558	4930412C18Rik	0.719544	NS	-0.719544	0.0385168	2.68112	0.101545	0.67061	NS	RIKEN cDNA 4930412C18 gene
ENSMUSG00000087590	Epb41l4aos	0.510258	NS	-0.510258	1.55514	2.6701	0.102249	0.67061	NS	erythrocyte membrane protein band 4.1 like 4a, opposite strand
ENSMUSG00000091183	Gm5141	0.80849	NS	-0.80849	0.0518319	2.66821	0.102371	0.67061	NS	predicted gene 5141
ENSMUSG00000040213	Kyat3	-0.43553	NS	0.43553	2.50241	2.65777	0.103045	0.672822	NS	kynurenine aminotransferase 3
ENSMUSG00000032187	Smarca4	-0.635886	NS	0.635886	4.59114	2.65576	0.103176	0.673296	NS	SWI/SNF related, matrix associated, actin dependent regulator of chromatin, subfamily a, member 4
ENSMUSG00000020733	Slc9a3r1	-0.503298	NS	0.503298	3.13594	2.65254	0.103384	0.673528	NS	solute carrier family 9 (sodium/hydrogen exchanger), member 3 regulator 1
ENSMUSG00000028763	Hspg2	0.428892	NS	-0.428892	4.90357	2.65296	0.103357	0.673528	NS	perlecan (heparan sulfate proteoglycan 2)
ENSMUSG00000029715	Pop7	0.512546	NS	-0.512546	1.72794	2.65372	0.103308	0.673528	NS	processing of precursor 7, ribonuclease P family, (S. cerevisiae)
ENSMUSG00000022769	Sdf2l1	0.443801	NS	-0.443801	5.89323	2.64966	0.103572	0.673997	NS	stromal cell-derived factor 2-like 1
ENSMUSG00000037296	Lsm1	0.430557	NS	-0.430557	2.67683	2.65019	0.103538	0.673997	NS	LSM1 homolog, mRNA degradation associated
ENSMUSG00000000811	Txnrd3	-0.436291	NS	0.436291	2.39741	2.64223	0.104058	0.674882	NS	thioredoxin reductase 3
ENSMUSG00000008136	Fhl2	-0.700714	NS	0.700714	1.12631	2.64235	0.104049	0.674882	NS	four and a half LIM domains 2
ENSMUSG00000009681	Bcr	-0.557317	NS	0.557317	2.5937	2.62844	0.104964	0.674882	NS	BCR activator of RhoGEF and GTPase
ENSMUSG00000015133	Lrrk1	-0.471441	NS	0.471441	4.04463	2.63307	0.104659	0.674882	NS	leucine-rich repeat kinase 1
ENSMUSG00000021192	Golga5	-0.425319	NS	0.425319	3.83874	2.62982	0.104874	0.674882	NS	golgi autoantigen, golgin subfamily a, 5
ENSMUSG00000022674	Ube2v2	0.479293	NS	-0.479293	4.30921	2.62948	0.104896	0.674882	NS	ubiquitin-conjugating enzyme E2 variant 2
ENSMUSG00000024128	Sbp	-0.578214	NS	0.578214	15.0755	2.63487	0.104541	0.674882	NS	spermine binding protein
ENSMUSG00000024941	Scyl1	-0.40879	NS	0.40879	3.82022	2.64397	0.103944	0.674882	NS	SCY1-like 1 (S. cerevisiae)
ENSMUSG00000024975	Pdcd4	-0.342307	NS	0.342307	7.35371	2.63217	0.104719	0.674882	NS	programmed cell death 4
ENSMUSG00000025967	Eef1b2	0.43836	NS	-0.43836	8.44853	2.62984	0.104873	0.674882	NS	eukaryotic translation elongation factor 1 beta 2
ENSMUSG00000027001	Dusp19	0.551075	NS	-0.551075	1.98466	2.63075	0.104812	0.674882	NS	dual specificity phosphatase 19
ENSMUSG00000029407	Uso1	-0.368602	NS	0.368602	6.61062	2.63654	0.10443	0.674882	NS	USO1 vesicle docking factor
ENSMUSG00000030407	Qpctl	-0.463225	NS	0.463225	3.05601	2.63961	0.104229	0.674882	NS	glutaminyl-peptide cyclotransferase-like
ENSMUSG00000030611	Mrps11	0.452303	NS	-0.452303	1.90123	2.6282	0.10498	0.674882	NS	mitochondrial ribosomal protein S11
ENSMUSG00000034192	Lsm3	0.45688	NS	-0.45688	2.37132	2.63488	0.10454	0.674882	NS	LSM3 homolog, U6 small nuclear RNA and mRNA degradation associated
ENSMUSG00000035247	Hectd1	-0.402482	NS	0.402482	6.86245	2.63383	0.104609	0.674882	NS	HECT domain E3 ubiquitin protein ligase 1
ENSMUSG00000035278	Plekhj1	0.429684	NS	-0.429684	2.71498	2.63222	0.104715	0.674882	NS	pleckstrin homology domain containing, family J member 1
ENSMUSG00000036057	Ptpn23	-0.540348	NS	0.540348	2.39784	2.64041	0.104177	0.674882	NS	protein tyrosine phosphatase, non-receptor type 23
ENSMUSG00000040548	Tex2	-0.445124	NS	0.445124	3.96589	2.63507	0.104527	0.674882	NS	testis expressed gene 2
ENSMUSG00000045639	Zfp629	-0.551601	NS	0.551601	2.18679	2.63486	0.104542	0.674882	NS	zinc finger protein 629
ENSMUSG00000052397	Ezr	-0.551014	NS	0.551014	7.34053	2.6434	0.103981	0.674882	NS	ezrin
ENSMUSG00000075232	Amd1	0.490487	NS	-0.490487	9.56564	2.63034	0.104839	0.674882	NS	S-adenosylmethionine decarboxylase 1
ENSMUSG00000008373	Prpf31	-0.381976	NS	0.381976	3.29187	2.62598	0.105127	0.675455	NS	pre-mRNA processing factor 31
ENSMUSG00000032232	Cgnl1	-0.51474	NS	0.51474	4.02686	2.62312	0.105317	0.676043	NS	cingulin-like 1
ENSMUSG00000037129	Tmprss13	-0.385176	NS	0.385176	4.14848	2.62276	0.105341	0.676043	NS	transmembrane protease, serine 13
ENSMUSG00000097431	Gm26782	-0.542266	NS	0.542266	0.906032	2.62198	0.105393	0.676043	NS	predicted gene, 26782
ENSMUSG00000006219	Fblim1	0.756708	NS	-0.756708	0.932123	2.62005	0.105521	0.676125	NS	filamin binding LIM protein 1
ENSMUSG00000022389	Tef	-0.330217	NS	0.330217	6.23791	2.6207	0.105478	0.676125	NS	thyrotroph embryonic factor
ENSMUSG00000017969	Ptgis	0.567878	NS	-0.567878	1.82126	2.61637	0.105766	0.676628	NS	prostaglandin I2 (prostacyclin) synthase
ENSMUSG00000024143	Rhoq	-0.359853	NS	0.359853	4.92733	2.61538	0.105832	0.676628	NS	ras homolog family member Q
ENSMUSG00000030588	Yif1b	0.42923	NS	-0.42923	3.9775	2.61638	0.105765	0.676628	NS	Yip1 interacting factor homolog B (S. cerevisiae)
ENSMUSG00000030822	Prr14	-0.576439	NS	0.576439	2.31423	2.61541	0.10583	0.676628	NS	proline rich 14
ENSMUSG00000025555	Farp1	-0.527101	NS	0.527101	3.26286	2.61387	0.105933	0.676734	NS	FERM, RhoGEF (Arhgef) and pleckstrin domain protein 1 (chondrocyte-derived)
ENSMUSG00000062169	Cnih4	0.422818	NS	-0.422818	3.40417	2.6134	0.105964	0.676734	NS	cornichon family AMPA receptor auxiliary protein 4
ENSMUSG00000027566	Psma7	0.380739	NS	-0.380739	6.09837	2.61221	0.106044	0.676871	NS	proteasome subunit alpha 7
ENSMUSG00000051853	Arf3	-0.387113	NS	0.387113	4.81966	2.61014	0.106183	0.677386	NS	ADP-ribosylation factor 3
ENSMUSG00000032725	Folr2	0.698479	NS	-0.698479	0.527589	2.60866	0.106282	0.677387	NS	folate receptor 2 (fetal)
ENSMUSG00000074807	Gm10762	0.758352	NS	-0.758352	-0.061707	2.6084	0.106299	0.677387	NS	predicted gene 10762
ENSMUSG00000027422	Rrbp1	-0.591511	NS	0.591511	5.17041	2.6048	0.10654	0.677815	NS	ribosome binding protein 1
ENSMUSG00000038740	Mvb12b	-0.548842	NS	0.548842	2.00254	2.60495	0.10653	0.677815	NS	multivesicular body subunit 12B
ENSMUSG00000052117	D630039A03Rik	-0.350181	NS	0.350181	3.74964	2.60518	0.106515	0.677815	NS	RIKEN cDNA D630039A03 gene
ENSMUSG00000001280	Sp1	-0.379288	NS	0.379288	4.70637	2.59697	0.107068	0.677848	NS	trans-acting transcription factor 1
ENSMUSG00000003352	Cacnb3	-0.440197	NS	0.440197	3.71221	2.6005	0.10683	0.677848	NS	calcium channel, voltage-dependent, beta 3 subunit
ENSMUSG00000017723	Wfdc2	0.637868	NS	-0.637868	3.53878	2.60323	0.106646	0.677848	NS	WAP four-disulfide core domain 2
ENSMUSG00000024845	Tmem134	0.437429	NS	-0.437429	4.98928	2.59819	0.106986	0.677848	NS	transmembrane protein 134
ENSMUSG00000032089	Il10ra	0.728983	NS	-0.728983	-0.109682	2.59957	0.106893	0.677848	NS	interleukin 10 receptor, alpha
ENSMUSG00000035093	Secisbp2l	-0.365626	NS	0.365626	5.71778	2.59764	0.107023	0.677848	NS	SECIS binding protein 2-like
ENSMUSG00000048175	Asb8	-0.393807	NS	0.393807	3.37625	2.59877	0.106947	0.677848	NS	ankyrin repeat and SOCS box-containing 8
ENSMUSG00000056553	Ptprn2	-0.887357	NS	0.887357	0.10806	2.60264	0.106686	0.677848	NS	protein tyrosine phosphatase, receptor type, N polypeptide 2
ENSMUSG00000076437	Selenoh	0.422935	NS	-0.422935	2.41146	2.59891	0.106937	0.677848	NS	selenoprotein H
ENSMUSG00000003316	Glg1	-0.447088	NS	0.447088	6.04652	2.57706	0.108423	0.678325	NS	golgi apparatus protein 1
ENSMUSG00000004558	Ndrg2	-0.437301	NS	0.437301	2.48554	2.59172	0.107424	0.678325	NS	N-myc downstream regulated gene 2
ENSMUSG00000006369	Fbln1	0.704301	NS	-0.704301	2.67483	2.57624	0.108479	0.678325	NS	fibulin 1
ENSMUSG00000018920	Cxcl16	0.433217	NS	-0.433217	2.76043	2.58958	0.107569	0.678325	NS	chemokine (C-X-C motif) ligand 16
ENSMUSG00000019951	Uhrf1bp1l	-0.337032	NS	0.337032	5.29183	2.58857	0.107638	0.678325	NS	UHRF1 (ICBP90) binding protein 1-like
ENSMUSG00000020212	Mdm1	-0.63772	NS	0.63772	0.351601	2.57367	0.108655	0.678325	NS	transformed mouse 3T3 cell double minute 1
ENSMUSG00000024687	Osbp	-0.370133	NS	0.370133	5.62412	2.57407	0.108628	0.678325	NS	oxysterol binding protein
ENSMUSG00000024816	Frmd8	0.45294	NS	-0.45294	1.96374	2.57563	0.108521	0.678325	NS	FERM domain containing 8
ENSMUSG00000025135	Anapc11	0.430947	NS	-0.430947	2.59176	2.58526	0.107862	0.678325	NS	anaphase promoting complex subunit 11
ENSMUSG00000028229	Rmdn1	0.511935	NS	-0.511935	1.74178	2.58886	0.107618	0.678325	NS	regulator of microtubule dynamics 1
ENSMUSG00000028760	Eif4g3	-0.506116	NS	0.506116	3.05782	2.58033	0.108199	0.678325	NS	eukaryotic translation initiation factor 4 gamma, 3
ENSMUSG00000028811	Yars	-0.399399	NS	0.399399	3.84032	2.57498	0.108565	0.678325	NS	tyrosyl-tRNA synthetase
ENSMUSG00000029048	Rer1	0.369808	NS	-0.369808	6.77147	2.59374	0.107287	0.678325	NS	retention in endoplasmic reticulum sorting receptor 1
ENSMUSG00000031232	Magt1	-0.337848	NS	0.337848	6.42721	2.5843	0.107928	0.678325	NS	magnesium transporter 1
ENSMUSG00000031590	Frg1	0.461891	NS	-0.461891	2.06864	2.5859	0.107819	0.678325	NS	FSHD region gene 1
ENSMUSG00000031848	Lsm4	0.406897	NS	-0.406897	3.28073	2.58672	0.107763	0.678325	NS	LSM4 homolog, U6 small nuclear RNA and mRNA degradation associated
ENSMUSG00000033623	Pcgf3	-0.382914	NS	0.382914	3.35602	2.58324	0.108	0.678325	NS	polycomb group ring finger 3
ENSMUSG00000038366	Lasp1	-0.473815	NS	0.473815	5.09294	2.58293	0.108022	0.678325	NS	LIM and SH3 protein 1
ENSMUSG00000038618	Rassf7	0.437279	NS	-0.437279	2.67504	2.59088	0.107481	0.678325	NS	Ras association (RalGDS/AF-6) domain family (N-terminal) member 7
ENSMUSG00000039934	Gsap	0.639968	NS	-0.639968	0.315895	2.57547	0.108532	0.678325	NS	gamma-secretase activating protein
ENSMUSG00000040195	Nemp1	-0.438484	NS	0.438484	1.97087	2.59269	0.107358	0.678325	NS	nuclear envelope integral membrane protein 1
ENSMUSG00000040249	Lrp1	0.4282	NS	-0.4282	6.20203	2.58739	0.107718	0.678325	NS	low density lipoprotein receptor-related protein 1
ENSMUSG00000042043	Tbca	0.432034	NS	-0.432034	4.83075	2.58097	0.108155	0.678325	NS	tubulin cofactor A
ENSMUSG00000042082	Arsb	-0.414176	NS	0.414176	3.58729	2.58063	0.108179	0.678325	NS	arylsulfatase B
ENSMUSG00000052302	Tbc1d30	-0.460651	NS	0.460651	3.93742	2.59326	0.107319	0.678325	NS	TBC1 domain family, member 30
ENSMUSG00000066584	Scgb2b27	-0.648741	NS	0.648741	4.01989	2.57558	0.108524	0.678325	NS	secretoglobin, family 2B, member 27
ENSMUSG00000000532	Acvr1b	-0.403235	NS	0.403235	3.06801	2.55298	0.110087	0.678599	NS	activin A receptor, type 1B
ENSMUSG00000005233	Spc25	-0.553327	NS	0.553327	2.1668	2.55567	0.1099	0.678599	NS	SPC25, NDC80 kinetochore complex component, homolog (S. cerevisiae)
ENSMUSG00000005698	Ctcf	-0.406483	NS	0.406483	4.12628	2.56992	0.108913	0.678599	NS	CCCTC-binding factor
ENSMUSG00000020737	Jpt1	0.392928	NS	-0.392928	4.13123	2.56061	0.109556	0.678599	NS	Jupiter microtubule associated homolog 1
ENSMUSG00000020905	Usp43	-0.757941	NS	0.757941	0.681586	2.56628	0.109164	0.678599	NS	ubiquitin specific peptidase 43
ENSMUSG00000022139	Mbnl2	-0.339075	NS	0.339075	5.9577	2.55488	0.109954	0.678599	NS	muscleblind like splicing factor 2
ENSMUSG00000026305	Lrrfip1	-0.416034	NS	0.416034	5.22032	2.57073	0.108857	0.678599	NS	leucine rich repeat (in FLII) interacting protein 1
ENSMUSG00000029162	Khk	0.404603	NS	-0.404603	3.57372	2.55565	0.1099	0.678599	NS	ketohexokinase
ENSMUSG00000031622	Sin3b	0.336955	NS	-0.336955	5.8103	2.56484	0.109264	0.678599	NS	transcriptional regulator, SIN3B (yeast)
ENSMUSG00000033014	Trim33	-0.40251	NS	0.40251	4.3045	2.55942	0.109639	0.678599	NS	tripartite motif-containing 33
ENSMUSG00000034928	Rnf44	-0.63388	NS	0.63388	2.16684	2.55812	0.109729	0.678599	NS	ring finger protein 44
ENSMUSG00000034940	Synrg	-0.467739	NS	0.467739	3.99286	2.55562	0.109903	0.678599	NS	synergin, gamma
ENSMUSG00000036281	Snapc4	-0.568246	NS	0.568246	1.58197	2.55756	0.109768	0.678599	NS	small nuclear RNA activating complex, polypeptide 4
ENSMUSG00000036693	Nop14	-0.460717	NS	0.460717	2.5524	2.56522	0.109237	0.678599	NS	NOP14 nucleolar protein
ENSMUSG00000038400	Pmepa1	0.697262	NS	-0.697262	-0.126043	2.55825	0.10972	0.678599	NS	prostate transmembrane protein, androgen induced 1
ENSMUSG00000042105	Inpp5f	-0.406797	NS	0.406797	2.27836	2.56642	0.109154	0.678599	NS	inositol polyphosphate-5-phosphatase F
ENSMUSG00000049739	Zfp646	-0.454751	NS	0.454751	3.0742	2.55286	0.110095	0.678599	NS	zinc finger protein 646
ENSMUSG00000056698	Elmod3	-0.434533	NS	0.434533	1.98705	2.56365	0.109346	0.678599	NS	ELMO/CED-12 domain containing 3
ENSMUSG00000056999	Ide	-0.351421	NS	0.351421	5.53136	2.55576	0.109893	0.678599	NS	insulin degrading enzyme
ENSMUSG00000060012	Kif13b	-0.458572	NS	0.458572	4.7223	2.55309	0.110079	0.678599	NS	kinesin family member 13B
ENSMUSG00000066440	Zfyve26	-0.463571	NS	0.463571	2.23654	2.56262	0.109417	0.678599	NS	zinc finger, FYVE domain containing 26
ENSMUSG00000069631	Strada	-0.53953	NS	0.53953	1.28848	2.5544	0.109988	0.678599	NS	STE20-related kinase adaptor alpha
ENSMUSG00000090553	Snrpe	0.430845	NS	-0.430845	3.7947	2.56553	0.109216	0.678599	NS	small nuclear ribonucleoprotein E
ENSMUSG00000090841	Myl6	0.375666	NS	-0.375666	7.62083	2.5539	0.110022	0.678599	NS	myosin, light polypeptide 6, alkali, smooth muscle and non-muscle
ENSMUSG00000021244	Ylpm1	-0.470848	NS	0.470848	2.95188	2.55139	0.110197	0.678871	NS	YLP motif containing 1
ENSMUSG00000002257	Def6	-0.616361	NS	0.616361	1.60103	2.53985	0.111006	0.679011	NS	differentially expressed in FDCP 6
ENSMUSG00000002319	Ipo4	-0.471514	NS	0.471514	4.1706	2.54685	0.110515	0.679011	NS	importin 4
ENSMUSG00000008333	Snrpb2	0.440782	NS	-0.440782	3.63812	2.53932	0.111043	0.679011	NS	U2 small nuclear ribonucleoprotein B
ENSMUSG00000019461	Plscr3	-0.612504	NS	0.612504	1.24276	2.52639	0.111956	0.679011	NS	phospholipid scramblase 3
ENSMUSG00000020388	Pdlim4	-0.547359	NS	0.547359	1.62866	2.52443	0.112095	0.679011	NS	PDZ and LIM domain 4
ENSMUSG00000020674	Pxdn	0.446945	NS	-0.446945	2.26408	2.52391	0.112132	0.679011	NS	peroxidasin
ENSMUSG00000022075	Rhobtb2	-0.500564	NS	0.500564	1.76166	2.53532	0.111324	0.679011	NS	Rho-related BTB domain containing 2
ENSMUSG00000022781	Pak2	-0.35293	NS	0.35293	5.20474	2.52807	0.111837	0.679011	NS	p21 (RAC1) activated kinase 2
ENSMUSG00000022947	Cbr3	0.389745	NS	-0.389745	3.3242	2.53695	0.11121	0.679011	NS	carbonyl reductase 3
ENSMUSG00000025218	Poll	-0.401639	NS	0.401639	2.48966	2.52931	0.111749	0.679011	NS	polymerase (DNA directed), lambda
ENSMUSG00000025374	Nabp2	-0.43248	NS	0.43248	2.00885	2.53543	0.111317	0.679011	NS	nucleic acid binding protein 2
ENSMUSG00000025962	Fastkd2	0.419428	NS	-0.419428	3.02305	2.53747	0.111173	0.679011	NS	FAST kinase domains 2
ENSMUSG00000026584	Scyl3	-0.35558	NS	0.35558	3.71397	2.52366	0.11215	0.679011	NS	SCY1-like 3 (S. cerevisiae)
ENSMUSG00000026832	Cytip	0.715924	NS	-0.715924	0.611431	2.5276	0.11187	0.679011	NS	cytohesin 1 interacting protein
ENSMUSG00000028089	Chd1l	-0.374659	NS	0.374659	2.90116	2.52409	0.112119	0.679011	NS	chromodomain helicase DNA binding protein 1-like
ENSMUSG00000028331	Trmo	0.586953	NS	-0.586953	0.729742	2.53904	0.111063	0.679011	NS	tRNA methyltransferase O
ENSMUSG00000031928	Mre11a	-0.399361	NS	0.399361	3.66131	2.54123	0.110908	0.679011	NS	MRE11A homolog A, double strand break repair nuclease
ENSMUSG00000034109	Golim4	-0.425823	NS	0.425823	3.07888	2.54928	0.110345	0.679011	NS	golgi integral membrane protein 4
ENSMUSG00000034205	Loxl2	0.805419	NS	-0.805419	0.681444	2.52832	0.111819	0.679011	NS	lysyl oxidase-like 2
ENSMUSG00000034218	Atm	-0.344535	NS	0.344535	5.18585	2.54452	0.110678	0.679011	NS	ataxia telangiectasia mutated
ENSMUSG00000037434	Slc30a1	-0.368199	NS	0.368199	4.27438	2.54953	0.110327	0.679011	NS	solute carrier family 30 (zinc transporter), member 1
ENSMUSG00000041859	Mcm3	0.536926	NS	-0.536926	0.994065	2.54828	0.110415	0.679011	NS	minichromosome maintenance complex component 3
ENSMUSG00000044167	Foxo1	-0.396452	NS	0.396452	2.97127	2.52548	0.11202	0.679011	NS	forkhead box O1
ENSMUSG00000044864	Ankrd50	-0.400373	NS	0.400373	3.38108	2.5402	0.110981	0.679011	NS	ankyrin repeat domain 50
ENSMUSG00000054196	Cthrc1	0.51822	NS	-0.51822	1.13443	2.54644	0.110543	0.679011	NS	collagen triple helix repeat containing 1
ENSMUSG00000054612	Mgmt	0.639951	NS	-0.639951	0.274479	2.54187	0.110863	0.679011	NS	O-6-methylguanine-DNA methyltransferase
ENSMUSG00000056050	Mia3	-0.495985	NS	0.495985	5.04124	2.54424	0.110697	0.679011	NS	melanoma inhibitory activity 3
ENSMUSG00000058254	Tspan7	0.383672	NS	-0.383672	2.93991	2.52876	0.111788	0.679011	NS	tetraspanin 7
ENSMUSG00000061979	Rcc1l	0.404209	NS	-0.404209	2.44203	2.54393	0.110719	0.679011	NS	reculator of chromosome condensation 1 like
ENSMUSG00000098943	Rnu3b1	0.601773	NS	-0.601773	4.23371	2.52298	0.112199	0.679011	NS	U3B small nuclear RNA 1
ENSMUSG00000099291	Rnu3b3	0.601773	NS	-0.601773	4.23371	2.523	0.112197	0.679011	NS	U3B small nuclear RNA 3
ENSMUSG00000104896	Rnu3b4	0.601773	NS	-0.601773	4.23371	2.52306	0.112193	0.679011	NS	U3B small nuclear RNA 4
ENSMUSG00000105115	Rnu3b2	0.601774	NS	-0.601774	4.23371	2.52335	0.112172	0.679011	NS	U3B small nuclear RNA 2
ENSMUSG00000105176	Gm43668	0.661	NS	-0.661	0.534335	2.53411	0.111409	0.679011	NS	predicted gene 43668
ENSMUSG00000002345	Borcs8	0.45261	NS	-0.45261	2.06247	2.50283	0.113642	0.679677	NS	BLOC-1 related complex subunit 8
ENSMUSG00000006464	Bbs1	-0.672786	NS	0.672786	0.0171838	2.51063	0.11308	0.679677	NS	Bardet-Biedl syndrome 1 (human)
ENSMUSG00000009828	Cilk1	-0.368112	NS	0.368112	3.52531	2.50123	0.113757	0.679677	NS	ciliogenesis associated kinase 1
ENSMUSG00000015745	Plekho1	0.622161	NS	-0.622161	0.608995	2.51454	0.112801	0.679677	NS	pleckstrin homology domain containing, family O member 1
ENSMUSG00000022286	Grhl2	-0.397743	NS	0.397743	4.85734	2.49871	0.11394	0.679677	NS	grainyhead like transcription factor 2
ENSMUSG00000022463	Srebf2	-0.495624	NS	0.495624	3.48135	2.52036	0.112385	0.679677	NS	sterol regulatory element binding factor 2
ENSMUSG00000022893	Adamts1	0.568367	NS	-0.568367	1.97723	2.51197	0.112985	0.679677	NS	a disintegrin-like and metallopeptidase (reprolysin type) with thrombospondin type 1 motif, 1
ENSMUSG00000023861	Mpc1	0.386799	NS	-0.386799	5.83632	2.51169	0.113005	0.679677	NS	mitochondrial pyruvate carrier 1
ENSMUSG00000024096	Ralbp1	-0.379423	NS	0.379423	4.98349	2.50345	0.113597	0.679677	NS	ralA binding protein 1
ENSMUSG00000024978	Gpam	-0.337852	NS	0.337852	5.25619	2.51819	0.11254	0.679677	NS	glycerol-3-phosphate acyltransferase, mitochondrial
ENSMUSG00000025083	Afap1l2	-0.555468	NS	0.555468	1.29429	2.50041	0.113817	0.679677	NS	actin filament associated protein 1-like 2
ENSMUSG00000025757	Hspa4l	-0.371812	NS	0.371812	3.4613	2.50087	0.113783	0.679677	NS	heat shock protein 4 like
ENSMUSG00000028053	Ash1l	-0.4065	NS	0.4065	5.06421	2.50401	0.113557	0.679677	NS	ASH1 like histone lysine methyltransferase
ENSMUSG00000028830	AU040320	-0.489693	NS	0.489693	4.11941	2.49991	0.113853	0.679677	NS	expressed sequence AU040320
ENSMUSG00000029053	Prkcz	-0.375337	NS	0.375337	2.7996	2.50546	0.113452	0.679677	NS	protein kinase C, zeta
ENSMUSG00000029592	Usp30	-0.400152	NS	0.400152	2.70551	2.51462	0.112795	0.679677	NS	ubiquitin specific peptidase 30
ENSMUSG00000030800	Prss8	-0.348519	NS	0.348519	5.57397	2.5034	0.113601	0.679677	NS	protease, serine 8 (prostasin)
ENSMUSG00000031879	Ciao2b	0.499565	NS	-0.499565	1.73964	2.51648	0.112662	0.679677	NS	cytosolic iron-sulfur assembly component 2B
ENSMUSG00000032392	Parp16	-0.570468	NS	0.570468	0.67712	2.50587	0.113423	0.679677	NS	poly (ADP-ribose) polymerase family, member 16
ENSMUSG00000039244	E130309D02Rik	0.427486	NS	-0.427486	2.18516	2.51763	0.11258	0.679677	NS	RIKEN cDNA E130309D02 gene
ENSMUSG00000041058	Wwp1	-0.354266	NS	0.354266	4.70151	2.51474	0.112786	0.679677	NS	WW domain containing E3 ubiquitin protein ligase 1
ENSMUSG00000045996	Polr2k	0.513372	NS	-0.513372	3.05635	2.5117	0.113004	0.679677	NS	polymerase (RNA) II (DNA directed) polypeptide K
ENSMUSG00000049604	Hoxb13	0.363871	NS	-0.363871	7.84669	2.50397	0.113559	0.679677	NS	homeobox B13
ENSMUSG00000054808	Actn4	-0.536333	NS	0.536333	6.05606	2.49958	0.113877	0.679677	NS	actinin alpha 4
ENSMUSG00000055415	Atp10b	0.737761	NS	-0.737761	0.842092	2.49927	0.113899	0.679677	NS	ATPase, class V, type 10B
ENSMUSG00000064427	Gm22748	0.660236	NS	-0.660236	0.872301	2.5028	0.113644	0.679677	NS	predicted gene, 22748
ENSMUSG00000079043	Fastkd5	0.492237	NS	-0.492237	1.63114	2.49897	0.113921	0.679677	NS	FAST kinase domains 5
ENSMUSG00000095789	Nupr1l	0.716849	NS	-0.716849	0.20939	2.51157	0.113014	0.679677	NS	nuclear protein transcriptional regulator 1 like
ENSMUSG00000060950	Trmt61a	0.655132	NS	-0.655132	1.47592	2.49695	0.114067	0.680087	NS	tRNA methyltransferase 61A
ENSMUSG00000021819	Zswim8	-0.497258	NS	0.497258	3.28445	2.49487	0.114218	0.680642	NS	zinc finger SWIM-type containing 8
ENSMUSG00000032115	Hyou1	-0.423628	NS	0.423628	7.16005	2.49096	0.114502	0.681984	NS	hypoxia up-regulated 1
ENSMUSG00000044768	D1Ertd622e	0.428236	NS	-0.428236	3.12941	2.48997	0.114574	0.682067	NS	DNA segment, Chr 1, ERATO Doi 622, expressed
ENSMUSG00000040729	Cep126	-0.812487	NS	0.812487	-0.340265	2.48878	0.114661	0.682235	NS	centrosomal protein 126
ENSMUSG00000014301	Pam16	0.421239	NS	-0.421239	2.36174	2.46613	0.116324	0.682833	NS	presequence translocase-asssociated motor 16 homolog (S. cerevisiae)
ENSMUSG00000016984	Etaa1	0.502906	NS	-0.502906	1.67562	2.47419	0.115729	0.682833	NS	Ewing tumor-associated antigen 1
ENSMUSG00000018509	Cenpv	0.390645	NS	-0.390645	3.0049	2.48044	0.11527	0.682833	NS	centromere protein V
ENSMUSG00000018965	Ywhah	0.410591	NS	-0.410591	5.64159	2.48137	0.115202	0.682833	NS	tyrosine 3-monooxygenase/tryptophan 5-monooxygenase activation protein, eta polypeptide
ENSMUSG00000020752	Recql5	-0.408447	NS	0.408447	2.45062	2.47133	0.11594	0.682833	NS	RecQ protein-like 5
ENSMUSG00000020850	Prpf8	-0.462613	NS	0.462613	6.74325	2.46716	0.116248	0.682833	NS	pre-mRNA processing factor 8
ENSMUSG00000021009	Ptpn21	-0.497687	NS	0.497687	3.06713	2.48209	0.115149	0.682833	NS	protein tyrosine phosphatase, non-receptor type 21
ENSMUSG00000021990	Spata13	-0.43643	NS	0.43643	4.66701	2.48038	0.115275	0.682833	NS	spermatogenesis associated 13
ENSMUSG00000024853	Sf3b2	-0.460367	NS	0.460367	4.96968	2.47916	0.115364	0.682833	NS	splicing factor 3b, subunit 2
ENSMUSG00000024959	Bad	0.37112	NS	-0.37112	3.18836	2.4702	0.116023	0.682833	NS	BCL2-associated agonist of cell death
ENSMUSG00000026275	Ppp1r7	-0.390053	NS	0.390053	3.13244	2.46971	0.116059	0.682833	NS	protein phosphatase 1, regulatory subunit 7
ENSMUSG00000028582	Cc2d1b	-0.417508	NS	0.417508	3.10921	2.48143	0.115198	0.682833	NS	coiled-coil and C2 domain containing 1B
ENSMUSG00000028803	Nipal3	-0.423357	NS	0.423357	4.22463	2.47073	0.115984	0.682833	NS	NIPA-like domain containing 3
ENSMUSG00000028995	Fam126a	0.461218	NS	-0.461218	1.89212	2.46866	0.116137	0.682833	NS	family with sequence similarity 126, member A
ENSMUSG00000029098	Acox3	-0.393855	NS	0.393855	4.93015	2.47049	0.116002	0.682833	NS	acyl-Coenzyme A oxidase 3, pristanoyl
ENSMUSG00000034543	Morc2a	-0.376048	NS	0.376048	3.39275	2.48454	0.11497	0.682833	NS	microrchidia 2A
ENSMUSG00000035476	Tab3	-0.407384	NS	0.407384	3.05675	2.4739	0.115751	0.682833	NS	TGF-beta activated kinase 1/MAP3K7 binding protein 3
ENSMUSG00000039050	Osbpl2	-0.326238	NS	0.326238	5.38312	2.47734	0.115498	0.682833	NS	oxysterol binding protein-like 2
ENSMUSG00000039347	Atp6v0e2	-0.418451	NS	0.418451	2.88708	2.47432	0.11572	0.682833	NS	ATPase, H+ transporting, lysosomal V0 subunit E2
ENSMUSG00000041025	Iffo2	-0.454611	NS	0.454611	1.92301	2.47371	0.115764	0.682833	NS	intermediate filament family orphan 2
ENSMUSG00000041696	Rasl12	0.613232	NS	-0.613232	0.19782	2.46684	0.116272	0.682833	NS	RAS-like, family 12
ENSMUSG00000043587	Pxylp1	-0.318709	NS	0.318709	5.63525	2.46589	0.116341	0.682833	NS	2-phosphoxylose phosphatase 1
ENSMUSG00000049396	Gemin4	0.586415	NS	-0.586415	1.93472	2.48461	0.114965	0.682833	NS	gem nuclear organelle associated protein 4
ENSMUSG00000052056	Zfp217	-0.399982	NS	0.399982	4.28322	2.47729	0.115501	0.682833	NS	zinc finger protein 217
ENSMUSG00000061787	Rps17	0.389845	NS	-0.389845	8.03418	2.47408	0.115737	0.682833	NS	ribosomal protein S17
ENSMUSG00000107068	Gm42742	1.05883	NS	-1.05883	1.33738	2.47726	0.115503	0.682833	NS	predicted gene 42742
ENSMUSG00000108950	9130015G15Rik	-0.574508	NS	0.574508	0.841113	2.4801	0.115295	0.682833	NS	RIKEN cDNA 9130015G15 gene
ENSMUSG00000021361	Tmem14c	0.369082	NS	-0.369082	4.88473	2.46402	0.11648	0.68324	NS	transmembrane protein 14C
ENSMUSG00000046753	Ccdc66	-0.43736	NS	0.43736	2.22466	2.46338	0.116528	0.68324	NS	coiled-coil domain containing 66
ENSMUSG00000029188	Slc34a2	-0.487145	NS	0.487145	2.22095	2.46233	0.116606	0.683354	NS	solute carrier family 34 (sodium phosphate), member 2
ENSMUSG00000022442	Ttll1	-0.536835	NS	0.536835	1.81232	2.45631	0.117053	0.683713	NS	tubulin tyrosine ligase-like 1
ENSMUSG00000022770	Dlg1	-0.31149	NS	0.31149	5.81859	2.4581	0.11692	0.683713	NS	discs large MAGUK scaffold protein 1
ENSMUSG00000023186	Vwa5a	0.38046	NS	-0.38046	5.36693	2.45845	0.116894	0.683713	NS	von Willebrand factor A domain containing 5A
ENSMUSG00000028668	Eloa	-0.365507	NS	0.365507	4.29222	2.45456	0.117184	0.683713	NS	elongin A
ENSMUSG00000038368	Focad	-0.372088	NS	0.372088	3.53819	2.45449	0.117189	0.683713	NS	focadhesin
ENSMUSG00000044424	Gm9493	0.625991	NS	-0.625991	1.10261	2.45929	0.116832	0.683713	NS	predicted gene 9493
ENSMUSG00000051906	Cd209f	0.749675	NS	-0.749675	0.692936	2.45923	0.116836	0.683713	NS	CD209f antigen
ENSMUSG00000053214	Gm9899	-0.686903	NS	0.686903	0.453819	2.45629	0.117055	0.683713	NS	predicted gene 9899
ENSMUSG00000067279	Ppp1r3c	0.403463	NS	-0.403463	2.99875	2.45442	0.117195	0.683713	NS	protein phosphatase 1, regulatory subunit 3C
ENSMUSG00000007041	Clic1	0.344074	NS	-0.344074	5.38701	2.44427	0.117954	0.685308	NS	chloride intracellular channel 1
ENSMUSG00000018501	Ncor1	-0.432662	NS	0.432662	4.94417	2.43951	0.118313	0.685308	NS	nuclear receptor co-repressor 1
ENSMUSG00000020089	Ppa1	0.31628	NS	-0.31628	5.19092	2.43898	0.118353	0.685308	NS	pyrophosphatase (inorganic) 1
ENSMUSG00000020315	Sptbn1	-0.373221	NS	0.373221	6.95255	2.43873	0.118372	0.685308	NS	spectrin beta, non-erythrocytic 1
ENSMUSG00000021497	Txndc15	0.372617	NS	-0.372617	5.19492	2.43807	0.118422	0.685308	NS	thioredoxin domain containing 15
ENSMUSG00000023909	Paqr4	0.692967	NS	-0.692967	-0.112229	2.44746	0.117715	0.685308	NS	progestin and adipoQ receptor family member IV
[truncated: 9,635 more rows]
