# Supplementary material for: Osteopontin Deficiency Ameliorates Prostatic Fibrosis and Inflammation
Source: Int J Mol Sci. 2021 Nov 18;22(22):12461. doi: 10.3390/ijms222212461 (PMC8617904; doi:10.3390/ijms222212461)
Supplement: Supplementary file 1 [file ijms-22-12461-s001.zip › Table S3.xlsx]

## Sheet: Sheet1
Ensembl	Symbol	OPNKOinflamed-WTinflamed_logFC	OPNKOinflamed_WTinflamed_Status	WTinflamed-OPNKOinflamed_logFC	WTinflamed-OPNKOinflamed_logCPM	WTinflamed-OPNKOinflamed_LR	WTinflamed-OPNKOinflamed_PValue	WTinflamed-OPNKOinflamed_FDR	WTinflamed-OPNKOinflamed_Status	Description
ENSMUSG00000076545	Igkv4-72	-10.5691	DOWN	10.5691	1.65402	53.8239	2.19288e-13	2.8093e-09	UP	immunoglobulin kappa chain variable 4-72
ENSMUSG00000105606	Igkv2-109	-8.21311	DOWN	8.21311	4.02663	46.0027	1.18088e-11	7.56411e-08	UP	immunoglobulin kappa variable 2-109
ENSMUSG00000095589	Ighv1-55	-9.09821	DOWN	9.09821	2.90334	43.2114	4.91342e-11	2.09819e-07	UP	immunoglobulin heavy variable 1-55
ENSMUSG00000056071	S100a9	-7.77644	DOWN	7.77644	3.41272	39.9367	2.62321e-10	5.60099e-07	UP	S100 calcium binding protein A9 (calgranulin B)
ENSMUSG00000076731	Ighv8-12	-12.1923	DOWN	12.1923	3.24949	39.9903	2.55229e-10	5.60099e-07	UP	immunoglobulin heavy variable V8-12
ENSMUSG00000098934	Gm18853	-9.46281	DOWN	9.46281	0.595233	40.2574	2.22606e-10	5.60099e-07	UP	predicted gene, 18853
ENSMUSG00000024673	Ms4a1	-8.1531	DOWN	8.1531	3.13806	39.2455	3.73729e-10	6.83977e-07	UP	membrane-spanning 4-domains, subfamily A, member 1
ENSMUSG00000037922	Bank1	-4.58979	DOWN	4.58979	2.25075	38.404	5.75147e-10	9.21026e-07	UP	B cell scaffold protein with ankyrin repeats 1
ENSMUSG00000044021	Muc19	-3.43995	DOWN	3.43995	5.77287	38.1133	6.67552e-10	9.50223e-07	UP	mucin 19
ENSMUSG00000029304	Spp1	-10.1704	DOWN	10.1704	1.27313	37.8032	7.8255e-10	1.00252e-06	UP	secreted phosphoprotein 1
ENSMUSG00000076580	Igkv8-27	-12.1098	DOWN	12.1098	5.09671	35.7659	2.22509e-09	2.59142e-06	UP	immunoglobulin kappa chain variable 8-27
ENSMUSG00000051079	Rgs13	-6.02659	DOWN	6.02659	0.394967	34.283	4.76525e-09	4.85329e-06	UP	regulator of G-protein signaling 13
ENSMUSG00000095642	Ighv14-3	-13.117	DOWN	13.117	4.16633	34.2189	4.92489e-09	4.85329e-06	UP	immunoglobulin heavy variable V14-3
ENSMUSG00000094951	Ighv5-6	-9.44564	DOWN	9.44564	0.57945	33.6562	6.57635e-09	6.01783e-06	UP	immunoglobulin heavy variable 5-6
ENSMUSG00000104452	Ighv8-8	-11.0251	DOWN	11.0251	2.10218	33.1957	8.33355e-09	7.1174e-06	UP	immunoglobulin heavy variable 8-8
ENSMUSG00000076508	Igkv17-127	-11.1643	DOWN	11.1643	2.23868	32.6917	1.07998e-08	8.13861e-06	UP	immunoglobulin kappa variable 17-127
ENSMUSG00000076680	Ighv6-6	-11.1962	DOWN	11.1962	2.26669	32.7102	1.06977e-08	8.13861e-06	UP	immunoglobulin heavy variable 6-6
ENSMUSG00000030724	Cd19	-8.56108	DOWN	8.56108	1.60219	31.8313	1.68161e-08	1.16483e-05	UP	CD19 antigen
ENSMUSG00000095753	Igkv4-53	-10.6025	DOWN	10.6025	1.6913	31.7789	1.72757e-08	1.16483e-05	UP	immunoglobulin kappa variable 4-53
ENSMUSG00000094694	Ighv1-9	-9.12426	DOWN	9.12426	2.14682	31.6127	1.88193e-08	1.20547e-05	UP	immunoglobulin heavy variable V1-9
ENSMUSG00000029322	Plac8	-4.11782	DOWN	4.11782	3.57765	31.1964	2.33199e-08	1.37908e-05	UP	placenta-specific 8
ENSMUSG00000094787	Ighv1-54	-11.2788	DOWN	11.2788	2.35115	31.1664	2.36826e-08	1.37908e-05	UP	immunoglobulin heavy variable V1-54
ENSMUSG00000076541	Igkv4-79	-10.2878	DOWN	10.2878	1.38683	31.0723	2.4859e-08	1.38465e-05	UP	immunoglobulin kappa variable 4-79
ENSMUSG00000095130	Ighv1-39	-9.2529	DOWN	9.2529	0.405713	30.9667	2.62492e-08	1.40116e-05	UP	immunoglobulin heavy variable 1-39
ENSMUSG00000076543	Igkv4-74	-10.1412	DOWN	10.1412	1.24464	30.752	2.93197e-08	1.50246e-05	UP	immunoglobulin kappa variable 4-74
ENSMUSG00000022665	Ccdc80	-2.49435	DOWN	2.49435	3.9441	30.0487	4.21336e-08	1.74121e-05	UP	coiled-coil domain containing 80
ENSMUSG00000076526	Igkv12-98	-11.8849	DOWN	11.8849	2.9468	30.121	4.05919e-08	1.74121e-05	UP	immunoglobulin kappa variable 12-98
ENSMUSG00000095565	Ighv2-9-1	-8.20379	DOWN	8.20379	2.51907	30.2433	3.81101e-08	1.74121e-05	UP	immunoglobulin heavy variable 2-9-1
ENSMUSG00000096410	Ighv1-19	-10.875	DOWN	10.875	1.95723	30.082	4.14168e-08	1.74121e-05	UP	immunoglobulin heavy variable V1-19
ENSMUSG00000096594	Igkv8-19	-10.3236	DOWN	10.3236	1.4187	30.1881	3.92101e-08	1.74121e-05	UP	immunoglobulin kappa variable 8-19
ENSMUSG00000096833	Igkv4-55	-10.3397	DOWN	10.3397	1.43713	30.311	3.68034e-08	1.74121e-05	UP	immunoglobulin kappa variable 4-55
ENSMUSG00000076652	Ighv7-3	-9.32877	DOWN	9.32877	0.478752	29.3973	5.89602e-08	2.36043e-05	UP	immunoglobulin heavy variable 7-3
ENSMUSG00000022491	Glycam1	-11.5256	DOWN	11.5256	2.59351	28.951	7.42336e-08	2.71716e-05	UP	glycosylation dependent cell adhesion molecule 1
ENSMUSG00000028836	Slc30a2	-4.63706	DOWN	4.63706	2.29808	28.9787	7.31779e-08	2.71716e-05	UP	solute carrier family 30 (zinc transporter), member 2
ENSMUSG00000032327	Stra6	-4.70425	DOWN	4.70425	1.39378	29.0456	7.06954e-08	2.71716e-05	UP	stimulated by retinoic acid gene 6
ENSMUSG00000022686	B3gnt5	-6.21969	DOWN	6.21969	0.62865	28.5854	8.96537e-08	3.19043e-05	UP	UDP-GlcNAc:betaGal beta-1,3-N-acetylglucosaminyltransferase 5
ENSMUSG00000076587	Igkv6-20	-10.7193	DOWN	10.7193	1.80665	28.0859	1.16047e-07	4.01805e-05	UP	immunoglobulin kappa variable 6-20
ENSMUSG00000076569	Igkv5-39	-9.44297	DOWN	9.44297	0.583144	27.9735	1.22985e-07	4.14623e-05	UP	immunoglobulin kappa variable 5-39
ENSMUSG00000023078	Cxcl13	-4.33289	DOWN	4.33289	3.55442	27.4406	1.61996e-07	5.21726e-05	UP	chemokine (C-X-C motif) ligand 13
ENSMUSG00000095200	Ighv1-7	-8.80102	DOWN	8.80102	2.63155	27.4298	1.629e-07	5.21726e-05	UP	immunoglobulin heavy variable V1-7
ENSMUSG00000076549	Igkv4-68	-8.30024	DOWN	8.30024	1.37763	27.1176	1.9145e-07	5.98212e-05	UP	immunoglobulin kappa variable 4-68
ENSMUSG00000076538	Igkv13-84	-8.59063	DOWN	8.59063	1.63012	27.0515	1.98104e-07	6.04266e-05	UP	immunoglobulin kappa chain variable 13-84
ENSMUSG00000096632	Igkv9-124	-9.83854	DOWN	9.83854	0.960525	26.989	2.04617e-07	6.09615e-05	UP	immunoglobulin kappa chain variable 9-124
ENSMUSG00000096490	Igkv10-94	-8.74687	DOWN	8.74687	1.7998	26.7317	2.33755e-07	6.80599e-05	UP	immunoglobulin kappa variable 10-94
ENSMUSG00000076596	Igkv3-10	-9.11461	DOWN	9.11461	0.281863	26.5772	2.5321e-07	7.2086e-05	UP	immunoglobulin kappa variable 3-10
ENSMUSG00000020340	Cyfip2	-3.02978	DOWN	3.02978	2.74133	26.2723	2.96512e-07	8.25787e-05	UP	cytoplasmic FMR1 interacting protein 2
ENSMUSG00000056054	S100a8	-6.80469	DOWN	6.80469	2.98565	25.91	3.57709e-07	9.75025e-05	UP	S100 calcium binding protein A8 (calgranulin A)
ENSMUSG00000076615	Ighg3	-8.87725	DOWN	8.87725	3.17678	25.7765	3.83325e-07	0.000102308	UP	Immunoglobulin heavy constant gamma 3
ENSMUSG00000026616	Cr2	-7.13808	DOWN	7.13808	1.50677	25.5193	4.37976e-07	0.000114508	UP	complement receptor 2
ENSMUSG00000094689	Ighv1-81	-7.88957	DOWN	7.88957	1.73497	25.4153	4.62247e-07	0.000118437	UP	immunoglobulin heavy variable 1-81
ENSMUSG00000104213	Ighd	-7.54026	DOWN	7.54026	1.40704	25.1758	5.2334e-07	0.000131461	UP	immunoglobulin heavy constant delta
ENSMUSG00000017002	Slpi	-10.7006	DOWN	10.7006	5.89961	25.0076	5.71042e-07	0.000140685	UP	secretory leukocyte peptidase inhibitor
ENSMUSG00000032053	Pou2af1	-7.22477	DOWN	7.22477	2.24262	24.8822	6.09412e-07	0.000147305	UP	POU domain, class 2, associating factor 1
ENSMUSG00000021091	Serpina3n	-5.05816	DOWN	5.05816	4.36957	24.6985	6.70348e-07	0.000157114	UP	serine (or cysteine) peptidase inhibitor, clade A, member 3N
ENSMUSG00000095335	Igkv3-5	-8.14899	DOWN	8.14899	1.20674	24.6866	6.74521e-07	0.000157114	UP	immunoglobulin kappa chain variable 3-5
ENSMUSG00000040592	Cd79b	-6.93017	DOWN	6.93017	2.56362	24.6144	7.00248e-07	0.000160194	UP	CD79B antigen
ENSMUSG00000094345	Igkv14-126	-5.96716	DOWN	5.96716	0.412585	24.3846	7.88974e-07	0.000177325	UP	immunoglobulin kappa variable 14-126
ENSMUSG00000003379	Cd79a	-5.89719	DOWN	5.89719	2.04235	24.0625	9.32596e-07	0.000204337	UP	CD79A antigen (immunoglobulin-associated alpha)
ENSMUSG00000098814	Igkv19-93	-9.66797	DOWN	9.66797	4.89477	24.0451	9.41057e-07	0.000204337	UP	immunoglobulin kappa chain variable 19-93
ENSMUSG00000079543	Igkv13-85	-8.84986	DOWN	8.84986	0.0341564	23.9935	9.66602e-07	0.000206386	UP	immunoglobulin kappa chain variable 13-85
ENSMUSG00000008193	Spib	-6.79222	DOWN	6.79222	1.19245	23.8918	1.01907e-06	0.000214021	UP	Spi-B transcription factor (Spi-1/PU.1 related)
ENSMUSG00000025075	Habp2	-4.77566	DOWN	4.77566	0.781372	23.813	1.06161e-06	0.000217564	UP	hyaluronic acid binding protein 2
ENSMUSG00000054169	Ceacam10	-4.4725	DOWN	4.4725	3.04572	23.7677	1.08688e-06	0.000217564	UP	carcinoembryonic antigen-related cell adhesion molecule 10
ENSMUSG00000076564	Igkv12-46	-9.54118	DOWN	9.54118	4.19936	23.7804	1.07976e-06	0.000217564	UP	immunoglobulin kappa variable 12-46
ENSMUSG00000095197	Ighv1-59	-9.53235	DOWN	9.53235	0.673533	23.6978	1.12711e-06	0.000222144	UP	immunoglobulin heavy variable V1-59
ENSMUSG00000024334	H2-Oa	-5.61612	DOWN	5.61612	0.448803	23.5251	1.23295e-06	0.00023575	UP	histocompatibility 2, O region alpha locus
ENSMUSG00000094088	Ighv1-64	-8.08072	DOWN	8.08072	3.84564	23.5499	1.21714e-06	0.00023575	UP	immunoglobulin heavy variable 1-64
ENSMUSG00000043613	Mmp3	-7.82642	DOWN	7.82642	2.17588	23.4839	1.25966e-06	0.000237317	UP	matrix metallopeptidase 3
ENSMUSG00000095583	Ighv14-2	-7.87646	DOWN	7.87646	1.70659	23.4439	1.28607e-06	0.00023878	UP	immunoglobulin heavy variable 14-2
ENSMUSG00000076591	Igkv8-16	-8.56888	DOWN	8.56888	-0.220702	23.3299	1.36466e-06	0.000249751	UP	immunoglobulin kappa variable 8-16
ENSMUSG00000067341	H2-Eb2	-7.53362	DOWN	7.53362	0.652004	23.238	1.43142e-06	0.000258281	UP	histocompatibility 2, class II antigen E beta2
ENSMUSG00000014030	Pax5	-8.9585	DOWN	8.9585	0.138869	23.2096	1.4527e-06	0.00025848	UP	paired box 5
ENSMUSG00000026180	Cxcr2	-8.87967	DOWN	8.87967	0.0665465	22.9196	1.68922e-06	0.000281046	UP	chemokine (C-X-C motif) receptor 2
ENSMUSG00000035896	Rnase1	-2.80953	DOWN	2.80953	4.70046	22.947	1.66534e-06	0.000281046	UP	ribonuclease, RNase A family, 1 (pancreatic)
ENSMUSG00000052212	Cd177	-6.89637	DOWN	6.89637	0.0380563	22.9561	1.65743e-06	0.000281046	UP	CD177 antigen
ENSMUSG00000076571	Igkv5-37	-8.98833	DOWN	8.98833	0.153482	22.9822	1.63506e-06	0.000281046	UP	immunoglobulin kappa variable 5-37
ENSMUSG00000076614	Ighg1	-10.2998	DOWN	10.2998	5.69725	22.9401	1.67129e-06	0.000281046	UP	immunoglobulin heavy constant gamma 1 (G1m marker)
ENSMUSG00000051359	Ncald	-2.02615	DOWN	2.02615	3.28457	22.6764	1.91712e-06	0.000314875	UP	neurocalcin delta
ENSMUSG00000068748	Ptprz1	-2.82287	DOWN	2.82287	2.29951	22.5973	1.99763e-06	0.000323944	UP	protein tyrosine phosphatase, receptor type Z, polypeptide 1
ENSMUSG00000093861	Igkv1-110	-8.34727	DOWN	8.34727	5.64141	22.4477	2.15948e-06	0.000341545	UP	immunoglobulin kappa variable 1-110
ENSMUSG00000095429	Ighv5-12	-8.66828	DOWN	8.66828	-0.126319	22.4702	2.13426e-06	0.000341545	UP	immunoglobulin heavy variable 5-12
ENSMUSG00000000204	Slfn4	-6.3855	DOWN	6.3855	1.66881	22.3666	2.25261e-06	0.000344147	UP	schlafen 4
ENSMUSG00000096074	Ighv1-72	-7.44159	DOWN	7.44159	4.52307	22.3632	2.25652e-06	0.000344147	UP	immunoglobulin heavy variable 1-72
ENSMUSG00000096464	Ighv2-2	-8.55513	DOWN	8.55513	2.36337	22.3803	2.23651e-06	0.000344147	UP	immunoglobulin heavy variable 2-2
ENSMUSG00000022584	Ly6c2	-5.62763	DOWN	5.62763	2.34023	22.2522	2.39088e-06	0.000352082	UP	lymphocyte antigen 6 complex, locus C2
ENSMUSG00000024353	Mzb1	-6.0839	DOWN	6.0839	3.0622	22.2427	2.40269e-06	0.000352082	UP	marginal zone B and B1 cell-specific protein 1
ENSMUSG00000094561	Ighv1-22	-6.82493	DOWN	6.82493	2.29472	22.2597	2.38157e-06	0.000352082	UP	immunoglobulin heavy variable 1-22
ENSMUSG00000094872	Igkv9-120	-8.026	DOWN	8.026	1.86695	22.2301	2.41849e-06	0.000352082	UP	immunoglobulin kappa chain variable 9-120
ENSMUSG00000041538	H2-Ob	-5.31069	DOWN	5.31069	1.97314	22.1931	2.46562e-06	0.000354911	UP	histocompatibility 2, O region beta locus
ENSMUSG00000059994	Fcrl1	-7.12513	DOWN	7.12513	0.244849	21.8403	2.96309e-06	0.000421779	UP	Fc receptor-like 1
ENSMUSG00000030017	Reg3g	-6.50531	DOWN	6.50531	4.64584	21.6072	3.34588e-06	0.000465914	UP	regenerating islet-derived 3 gamma
ENSMUSG00000045551	Fpr1	-8.34859	DOWN	8.34859	-0.4167	21.6199	3.32392e-06	0.000465914	UP	formyl peptide receptor 1
ENSMUSG00000093896	Ighv1-76	-7.73592	DOWN	7.73592	2.42314	21.4711	3.59197e-06	0.000494804	UP	immunoglobulin heavy variable 1-76
ENSMUSG00000063556	Gm10132	-8.80536	DOWN	8.80536	-0.0466242	21.3842	3.75855e-06	0.000512242	UP	predicted gene 10132
ENSMUSG00000021356	Irf4	-4.94241	DOWN	4.94241	2.31683	21.3079	3.91111e-06	0.000527423	UP	interferon regulatory factor 4
ENSMUSG00000094356	Igkv8-28	-8.09016	DOWN	8.09016	2.76858	21.2762	3.97645e-06	0.000530649	UP	immunoglobulin kappa variable 8-28
ENSMUSG00000076563	Igkv5-48	-7.25859	DOWN	7.25859	2.4853	21.1821	4.17644e-06	0.000551592	UP	immunoglobulin kappa variable 5-48
ENSMUSG00000095981	Ighv10-1	-7.28565	DOWN	7.28565	0.413109	21.0823	4.39978e-06	0.000575159	UP	immunoglobulin heavy variable 10-1
ENSMUSG00000096638	Ighv2-9	-6.92092	DOWN	6.92092	0.0584663	20.7488	5.23646e-06	0.000677618	UP	immunoglobulin heavy variable 2-9
ENSMUSG00000076617	Ighm	-4.04627	DOWN	4.04627	6.16693	20.708	5.34934e-06	0.000685304	UP	immunoglobulin heavy constant mu
ENSMUSG00000076695	Ighv1-18	-6.92552	DOWN	6.92552	0.801401	20.5818	5.71377e-06	0.000724697	UP	immunoglobulin heavy variable V1-18
ENSMUSG00000103254	Ighv1-15	-8.14176	DOWN	8.14176	-0.602255	20.563	5.76997e-06	0.000724697	UP	immunoglobulin heavy variable 1-15
ENSMUSG00000022651	Retnlg	-6.01924	DOWN	6.01924	-0.00792723	20.5199	5.90138e-06	0.000734005	UP	resistin like gamma
ENSMUSG00000024675	Ms4a4c	-4.46732	DOWN	4.46732	1.25563	20.4346	6.17044e-06	0.000752852	UP	membrane-spanning 4-domains, subfamily A, member 4C
ENSMUSG00000036446	Lum	-4.01244	DOWN	4.01244	3.95068	20.4366	6.16387e-06	0.000752852	UP	lumican
ENSMUSG00000042474	Fcmr	-6.36193	DOWN	6.36193	1.11457	20.3848	6.33298e-06	0.000765395	UP	Fc fragment of IgM receptor
ENSMUSG00000034438	Gbp8	-4.85852	DOWN	4.85852	1.26413	20.3453	6.46528e-06	0.000774081	UP	guanylate-binding protein 8
ENSMUSG00000096078	Ighv1-62-2	-8.11588	DOWN	8.11588	-0.629817	20.3148	6.56906e-06	0.000779224	UP	immunoglobulin heavy variable 1-62-2
ENSMUSG00000071356	Reg3b	-6.35269	DOWN	6.35269	1.62312	20.2374	6.84022e-06	0.000803946	UP	regenerating islet-derived 3 beta
ENSMUSG00000030074	Gxylt2	-3.80131	DOWN	3.80131	1.36073	20.2188	6.90697e-06	0.000804411	UP	glucoside xylosyltransferase 2
ENSMUSG00000095794	Igkv6-17	-6.86613	DOWN	6.86613	1.86698	20.2001	6.97479e-06	0.000804992	UP	immunoglobulin kappa variable 6-17
ENSMUSG00000026581	Sell	-4.83694	DOWN	4.83694	2.39133	20.0631	7.49298e-06	0.000857077	UP	selectin, lymphocyte
ENSMUSG00000043832	Clec4a3	-4.51399	DOWN	4.51399	1.12601	20.0338	7.60849e-06	0.000862588	UP	C-type lectin domain family 4, member a3
ENSMUSG00000054203	Ifi205	-3.50206	DOWN	3.50206	2.21638	19.7355	8.89356e-06	0.000999433	UP	interferon activated gene 205
ENSMUSG00000076609	Igkc	-7.10157	DOWN	7.10157	8.62791	19.5567	9.76561e-06	0.00108789	UP	immunoglobulin kappa constant
ENSMUSG00000005540	Fcer2a	-6.83756	DOWN	6.83756	0.00232344	19.4962	1.00801e-05	0.00110485	UP	Fc receptor, IgE, low affinity II, alpha polypeptide
ENSMUSG00000095210	Ighv5-9-1	-7.7543	DOWN	7.7543	-0.932992	19.4942	1.00903e-05	0.00110485	UP	immunoglobulin heavy variable 5-9-1
ENSMUSG00000076552	Igkv4-61	-6.92147	DOWN	6.92147	0.0621602	19.4704	1.02173e-05	0.00110927	UP	immunoglobulin kappa chain variable 4-61
ENSMUSG00000020826	Nos2	-7.21831	DOWN	7.21831	1.58888	19.38	1.07121e-05	0.00113469	UP	nitric oxide synthase 2, inducible
ENSMUSG00000076612	Ighg2c	-11.6465	DOWN	11.6465	7.78039	19.3979	1.06123e-05	0.00113469	UP	immunoglobulin heavy constant gamma 2C
ENSMUSG00000078921	Tgtp2	-4.05235	DOWN	4.05235	3.24417	19.3791	1.07172e-05	0.00113469	UP	T cell specific GTPase 2
ENSMUSG00000018623	Mmp7	-4.69496	DOWN	4.69496	7.0263	19.3181	1.10651e-05	0.00116192	UP	matrix metallopeptidase 7
ENSMUSG00000037872	Ackr1	-3.79326	DOWN	3.79326	0.886359	19.2657	1.13731e-05	0.001175	UP	atypical chemokine receptor 1 (Duffy blood group)
ENSMUSG00000104835	Gm5547	-3.29016	DOWN	3.29016	0.644029	19.2799	1.12889e-05	0.001175	UP	predicted gene 5547
ENSMUSG00000076523	Igkv15-103	-7.51579	DOWN	7.51579	3.1206	19.2049	1.17412e-05	0.00120333	UP	immunoglobulin kappa chain variable 15-103
ENSMUSG00000024331	Dsc2	-2.35356	DOWN	2.35356	2.72229	19.1083	1.23508e-05	0.00124588	UP	desmocollin 2
ENSMUSG00000095204	Ighv1-52	-6.71387	DOWN	6.71387	0.634005	19.1124	1.23242e-05	0.00124588	UP	immunoglobulin heavy variable 1-52
ENSMUSG00000014453	Blk	-4.88735	DOWN	4.88735	1.0715	18.9497	1.34209e-05	0.00131248	UP	B lymphoid kinase
ENSMUSG00000022534	Mefv	-6.76794	DOWN	6.76794	-0.0494183	18.991	1.31334e-05	0.00131248	UP	Mediterranean fever
ENSMUSG00000024399	Ltb	-5.19724	DOWN	5.19724	1.36692	18.9785	1.32203e-05	0.00131248	UP	lymphotoxin B
ENSMUSG00000076594	Igkv6-13	-7.27869	DOWN	7.27869	2.95129	18.9568	1.33711e-05	0.00131248	UP	immunoglobulin kappa variable 6-13
ENSMUSG00000028525	Pde4b	-2.38038	DOWN	2.38038	3.15358	18.8766	1.39454e-05	0.00133324	UP	phosphodiesterase 4B, cAMP specific
ENSMUSG00000038421	Fcrla	-4.90372	DOWN	4.90372	1.18457	18.8914	1.38373e-05	0.00133324	UP	Fc receptor-like A
ENSMUSG00000042179	Pnliprp1	-5.05931	DOWN	5.05931	0.102862	18.8856	1.38797e-05	0.00133324	UP	pancreatic lipase related protein 1
ENSMUSG00000110613	Lncbate1	-3.71284	DOWN	3.71284	0.951865	18.8238	1.43369e-05	0.00136052	UP	brown adipose tissue enriched long non-coding RNA 1
ENSMUSG00000094006	Igkv4-59	-6.88524	DOWN	6.88524	3.05575	18.782	1.46544e-05	0.00138042	UP	immunoglobulin kappa variable 4-59
ENSMUSG00000024164	C3	-4.70552	DOWN	4.70552	8.49427	18.7489	1.4911e-05	0.00139434	UP	complement component 3
ENSMUSG00000052270	Fpr2	-6.70285	DOWN	6.70285	-0.108168	18.7107	1.52127e-05	0.00141224	UP	formyl peptide receptor 2
ENSMUSG00000047880	Cxcr5	-5.07424	DOWN	5.07424	0.2065	18.6272	1.5894e-05	0.00146487	UP	chemokine (C-X-C motif) receptor 5
ENSMUSG00000094117	Igkv3-12	-6.54034	DOWN	6.54034	1.27165	18.5721	1.63598e-05	0.00149704	UP	immunoglobulin kappa variable 3-12
ENSMUSG00000076613	Ighg2b	-10.0818	DOWN	10.0818	7.47022	18.4884	1.7094e-05	0.00155313	UP	immunoglobulin heavy constant gamma 2B
ENSMUSG00000078606	Gm4070	-3.44033	DOWN	3.44033	3.94251	18.4568	1.73797e-05	0.00156796	UP	predicted gene 4070
ENSMUSG00000104876	Trdc	-4.76025	DOWN	4.76025	0.535997	18.4087	1.78242e-05	0.00159682	UP	T cell receptor delta, constant region
ENSMUSG00000023927	Satb1	-2.41849	DOWN	2.41849	2.10964	18.2645	1.92259e-05	0.00171043	UP	special AT-rich sequence binding protein 1
ENSMUSG00000073412	Lst1	-4.75673	DOWN	4.75673	0.360063	18.0363	2.16733e-05	0.00191488	UP	leukocyte specific transcript 1
ENSMUSG00000068105	Tnfrsf13c	-6.42052	DOWN	6.42052	0.333387	18.0136	2.19329e-05	0.00192454	UP	tumor necrosis factor receptor superfamily, member 13c
ENSMUSG00000022229	Atp12a	-2.31532	DOWN	2.31532	4.13298	17.9932	2.21695e-05	0.00193206	UP	ATPase, H+/K+ transporting, nongastric, alpha polypeptide
ENSMUSG00000106279	Gm47287	-2.86958	DOWN	2.86958	1.89471	17.9352	2.2856e-05	0.00197844	UP	predicted gene, 47287
ENSMUSG00000040809	Chil3	-5.68236	DOWN	5.68236	1.02281	17.8965	2.33256e-05	0.00200553	UP	chitinase-like 3
ENSMUSG00000022126	Acod1	-6.46474	DOWN	6.46474	1.2358	17.8607	2.37676e-05	0.00202193	UP	aconitate decarboxylase 1
ENSMUSG00000026574	Dpt	-2.9961	DOWN	2.9961	4.20153	17.8556	2.38319e-05	0.00202193	UP	dermatopontin
ENSMUSG00000002204	Napsa	-4.18933	DOWN	4.18933	2.08367	17.8151	2.43448e-05	0.0020252	UP	napsin A aspartic peptidase
ENSMUSG00000095028	Sirpb1b	-5.40082	DOWN	5.40082	-0.581737	17.8248	2.42211e-05	0.0020252	UP	signal-regulatory protein beta 1B
ENSMUSG00000096422	Igkv12-44	-7.95256	DOWN	7.95256	3.36875	17.8359	2.40795e-05	0.0020252	UP	immunoglobulin kappa variable 12-44
ENSMUSG00000069892	9930111J21Rik2	-2.80202	DOWN	2.80202	2.79186	17.5241	2.83683e-05	0.00232966	UP	RIKEN cDNA 9930111J21 gene 2
ENSMUSG00000076646	Ighv2-6-8	-7.62446	DOWN	7.62446	-1.05283	17.5275	2.83186e-05	0.00232966	UP	immunoglobulin heavy variable 2-6-8
ENSMUSG00000033066	Gas7	-2.54381	DOWN	2.54381	2.36858	17.5023	2.86963e-05	0.00234158	UP	growth arrest specific 7
ENSMUSG00000029260	Ugt2b34	-5.00939	DOWN	5.00939	1.49817	17.4215	2.99423e-05	0.00242779	UP	UDP glucuronosyltransferase 2 family, polypeptide B34
ENSMUSG00000001930	Vwf	-2.86076	DOWN	2.86076	4.35148	17.3932	3.03904e-05	0.00244565	UP	Von Willebrand factor
ENSMUSG00000076576	Igkv6-32	-7.12317	DOWN	7.12317	2.89484	17.3836	3.05443e-05	0.00244565	UP	immunoglobulin kappa variable 6-32
ENSMUSG00000094797	Igkv6-15	-5.90996	DOWN	5.90996	2.82991	17.2471	3.28196e-05	0.0026115	UP	immunoglobulin kappa variable 6-15
ENSMUSG00000094420	Igkv10-96	-6.8385	DOWN	6.8385	3.56931	17.1527	3.44915e-05	0.00272759	UP	immunoglobulin kappa variable 10-96
ENSMUSG00000094546	Ighv1-26	-8.78277	DOWN	8.78277	4.52946	17.1359	3.47985e-05	0.00273499	UP	immunoglobulin heavy variable 1-26
ENSMUSG00000020395	Itk	-4.44424	DOWN	4.44424	0.0942723	17.0941	3.55728e-05	0.0027788	UP	IL2 inducible T cell kinase
ENSMUSG00000032915	Adgre4	-5.74085	DOWN	5.74085	0.199454	17.0643	3.61356e-05	0.00280566	UP	adhesion G protein-coupled receptor E4
ENSMUSG00000037548	H2-DMb2	-5.43934	DOWN	5.43934	1.83236	17.0404	3.65927e-05	0.00282403	UP	histocompatibility 2, class II, locus Mb2
ENSMUSG00000051998	Lax1	-4.47733	DOWN	4.47733	1.56761	17.0009	3.73626e-05	0.00284912	UP	lymphocyte transmembrane adaptor 1
ENSMUSG00000052013	Btla	-5.14625	DOWN	5.14625	1.28541	17.0071	3.72412e-05	0.00284912	UP	B and T lymphocyte associated
ENSMUSG00000033220	Rac2	-3.82833	DOWN	3.82833	2.27712	16.7903	4.17453e-05	0.0031645	UP	Rac family small GTPase 2
ENSMUSG00000105504	Gbp5	-3.88039	DOWN	3.88039	1.83877	16.7383	4.29055e-05	0.00323331	UP	guanylate binding protein 5
ENSMUSG00000028664	Ephb2	-4.20119	DOWN	4.20119	-0.32758	16.6663	4.45661e-05	0.00333881	UP	Eph receptor B2
ENSMUSG00000018169	Mfng	-3.9325	DOWN	3.9325	0.204891	16.6455	4.50563e-05	0.00335591	UP	MFNG O-fucosylpeptide 3-beta-N-acetylglucosaminyltransferase
ENSMUSG00000016756	Cmah	-3.58585	DOWN	3.58585	2.36229	16.5908	4.63766e-05	0.00339503	UP	cytidine monophospho-N-acetylneuraminic acid hydroxylase
ENSMUSG00000047963	Stbd1	-2.43097	DOWN	2.43097	1.31898	16.5931	4.63187e-05	0.00339503	UP	starch binding domain 1
ENSMUSG00000096108	Ighv11-2	-4.13051	DOWN	4.13051	0.508852	16.6043	4.60477e-05	0.00339503	UP	immunoglobulin heavy variable V11-2
ENSMUSG00000001029	Icam2	-3.91246	DOWN	3.91246	-0.378027	16.5409	4.76125e-05	0.0034657	UP	intercellular adhesion molecule 2
ENSMUSG00000073418	C4b	-3.53041	DOWN	3.53041	5.69967	16.4603	4.96806e-05	0.00359581	UP	complement component 4B (Chido blood group)
ENSMUSG00000040026	Saa3	-6.66486	DOWN	6.66486	6.44852	16.4241	5.0637e-05	0.00364444	UP	serum amyloid A 3
ENSMUSG00000041481	Serpina3g	-4.46262	DOWN	4.46262	2.64519	16.3445	5.28088e-05	0.00377951	UP	serine (or cysteine) peptidase inhibitor, clade A, member 3G
ENSMUSG00000076512	Igkv9-123	-5.64931	DOWN	5.64931	0.136687	16.3075	5.3849e-05	0.00383255	UP	immunoglobulin kappa variable 9-123
ENSMUSG00000076540	Igkv4-80	-5.90462	DOWN	5.90462	0.328433	16.2571	5.53009e-05	0.00391414	UP	immunoglobulin kappa variable 4-80
ENSMUSG00000054072	Iigp1	-3.45438	DOWN	3.45438	4.35857	16.2064	5.68017e-05	0.00397643	UP	interferon inducible GTPase 1
ENSMUSG00000096326	Ighv1-78	-5.84754	DOWN	5.84754	1.17031	16.2105	5.6679e-05	0.00397643	UP	immunoglobulin heavy variable 1-78
ENSMUSG00000034634	Ly6d	-3.98627	DOWN	3.98627	2.54278	16.1608	5.81852e-05	0.00405114	UP	lymphocyte antigen 6 complex, locus D
ENSMUSG00000027408	Cpxm1	-3.99117	DOWN	3.99117	2.81341	16.0937	6.02853e-05	0.00416031	UP	carboxypeptidase X 1 (M14 family)
ENSMUSG00000037852	Cpe	-1.95998	DOWN	1.95998	2.8937	16.09	6.04026e-05	0.00416031	UP	carboxypeptidase E
ENSMUSG00000095761	Ighv1-20	-7.20372	DOWN	7.20372	-1.39925	16.0016	6.32875e-05	0.0043357	UP	immunoglobulin heavy variable V1-20
ENSMUSG00000090231	Cfb	-4.13112	DOWN	4.13112	4.98341	15.8167	6.97834e-05	0.0047553	UP	complement factor B
ENSMUSG00000073008	Gpr174	-4.09262	DOWN	4.09262	0.459667	15.7864	7.0912e-05	0.00480664	UP	G protein-coupled receptor 174
ENSMUSG00000023274	Cd4	-5.13788	DOWN	5.13788	1.30294	15.6917	7.45493e-05	0.00502658	UP	CD4 antigen
ENSMUSG00000094433	Igkv5-43	-6.19681	DOWN	6.19681	2.86355	15.5534	8.02059e-05	0.00537967	UP	immunoglobulin kappa chain variable 5-43
ENSMUSG00000031093	Dock11	-2.16757	DOWN	2.16757	2.90224	15.5182	8.17151e-05	0.00545235	UP	dedicator of cytokinesis 11
ENSMUSG00000030413	Pglyrp1	-4.37141	DOWN	4.37141	3.5513	15.4709	8.37837e-05	0.0055404	UP	peptidoglycan recognition protein 1
ENSMUSG00000049037	Clec4a1	-3.76439	DOWN	3.76439	0.546883	15.4683	8.38996e-05	0.0055404	UP	C-type lectin domain family 4, member a1
ENSMUSG00000076583	Igkv8-24	-5.18024	DOWN	5.18024	0.287116	15.4242	8.58816e-05	0.0056422	UP	immunoglobulin kappa chain variable 8-24
ENSMUSG00000030156	Cd69	-4.66718	DOWN	4.66718	-0.144557	15.3823	8.78067e-05	0.00573924	UP	CD69 antigen
ENSMUSG00000027962	Vcam1	-3.19626	DOWN	3.19626	4.1082	15.3625	8.8731e-05	0.00577022	UP	vascular cell adhesion molecule 1
ENSMUSG00000076577	Igkv8-30	-5.60466	DOWN	5.60466	2.29645	15.3519	8.92294e-05	0.00577332	UP	immunoglobulin kappa chain variable 8-30
ENSMUSG00000026580	Selp	-3.83823	DOWN	3.83823	1.04763	15.3048	9.14853e-05	0.00588008	UP	selectin, platelet
ENSMUSG00000036006	Ripor2	-3.59575	DOWN	3.59575	2.04427	15.2983	9.17973e-05	0.00588008	UP	RHO family interacting cell polarization regulator 2
ENSMUSG00000049103	Ccr2	-3.16456	DOWN	3.16456	3.93033	15.2836	9.25181e-05	0.00588941	UP	chemokine (C-C motif) receptor 2
ENSMUSG00000076749	Trgc1	-4.0877	DOWN	4.0877	-0.217131	15.2765	9.28624e-05	0.00588941	UP	T cell receptor gamma, constant 1
ENSMUSG00000085786	Gm15987	-4.68858	DOWN	4.68858	-0.389442	15.2433	9.45112e-05	0.00596445	UP	predicted gene 15987
ENSMUSG00000078922	Tgtp1	-4.43718	DOWN	4.43718	3.24959	15.2335	9.50042e-05	0.00596617	UP	T cell specific GTPase 1
ENSMUSG00000036437	Npy1r	-4.50049	DOWN	4.50049	-0.0635976	15.1854	9.74531e-05	0.00609011	UP	neuropeptide Y receptor Y1
ENSMUSG00000031594	Fgl1	-3.0307	DOWN	3.0307	2.01261	15.1488	9.93618e-05	0.00617924	UP	fibrinogen-like protein 1
ENSMUSG00000044827	Tlr1	-3.34867	DOWN	3.34867	1.46253	15.0165	0.000106578	0.006596	UP	toll-like receptor 1
ENSMUSG00000030142	Clec4e	-5.60224	DOWN	5.60224	1.14404	14.996	0.000107738	0.00663573	UP	C-type lectin domain family 4, member e
ENSMUSG00000005763	Cd247	-3.37566	DOWN	3.37566	0.363268	14.9466	0.0001106	0.00677939	UP	CD247 antigen
ENSMUSG00000020473	Aebp1	-2.61875	DOWN	2.61875	4.42792	14.9341	0.000111331	0.00679172	UP	AE binding protein 1
ENSMUSG00000079105	C7	-3.00527	DOWN	3.00527	4.77777	14.8915	0.000113873	0.00691384	UP	complement component 7
ENSMUSG00000031561	Tenm3	-2.24346	DOWN	2.24346	1.90959	14.8794	0.000114609	0.00692572	UP	teneurin transmembrane protein 3
ENSMUSG00000020573	Pik3cg	-2.55309	DOWN	2.55309	2.77103	14.7448	0.000123089	0.00740323	UP	phosphatidylinositol-4,5-bisphosphate 3-kinase catalytic subunit gamma
ENSMUSG00000030187	Klra2	-3.53379	DOWN	3.53379	0.444153	14.7241	0.000124443	0.00744969	UP	killer cell lectin-like receptor, subfamily A, member 2
ENSMUSG00000025491	Ifitm1	-3.96947	DOWN	3.96947	2.05677	14.7144	0.000125088	0.00745349	UP	interferon induced transmembrane protein 1
ENSMUSG00000000682	Cd52	-3.33918	DOWN	3.33918	3.62097	14.6261	0.000131085	0.00777466	UP	CD52 antigen
ENSMUSG00000047517	Dmbt1	-7.48166	DOWN	7.48166	6.39414	14.5694	0.000135089	0.00796678	UP	deleted in malignant brain tumors 1
ENSMUSG00000061353	Cxcl12	-2.93337	DOWN	2.93337	4.19302	14.5541	0.00013619	0.00796678	UP	chemokine (C-X-C motif) ligand 12
ENSMUSG00000071714	Csf2rb2	-3.71565	DOWN	3.71565	2.04921	14.559	0.000135839	0.00796678	UP	colony stimulating factor 2 receptor, beta 2, low-affinity (granulocyte-macrophage)
ENSMUSG00000018168	Ikzf3	-3.50659	DOWN	3.50659	1.72279	14.521	0.000138604	0.00807115	UP	IKAROS family zinc finger 3
ENSMUSG00000020407	Upp1	-3.97769	DOWN	3.97769	0.969245	14.5052	0.000139776	0.0081026	UP	uridine phosphorylase 1
ENSMUSG00000095630	Igkv6-23	-6.36467	DOWN	6.36467	2.75758	14.4948	0.000140545	0.00811047	UP	immunoglobulin kappa variable 6-23
ENSMUSG00000029413	Naaa	-2.02883	DOWN	2.02883	2.58027	14.458	0.00014332	0.0082335	UP	N-acylethanolamine acid amidase
ENSMUSG00000003418	St8sia6	-4.19794	DOWN	4.19794	1.24712	14.3207	0.00015416	0.00881671	UP	ST8 alpha-N-acetyl-neuraminide alpha-2,8-sialyltransferase 6
ENSMUSG00000032035	Ets1	-2.86117	DOWN	2.86117	3.36011	14.2821	0.000157353	0.00891966	UP	E26 avian leukemia oncogene 1, 5' domain
ENSMUSG00000047295	Smgc	-3.0347	DOWN	3.0347	2.59543	14.2838	0.000157209	0.00891966	UP	submandibular gland protein C
ENSMUSG00000037370	Enpp1	-1.6888	DOWN	1.6888	2.76671	14.2284	0.000161909	0.00912577	UP	ectonucleotide pyrophosphatase/phosphodiesterase 1
ENSMUSG00000038352	Arl5c	-3.28583	DOWN	3.28583	0.313232	14.2225	0.000162413	0.00912577	UP	ADP-ribosylation factor-like 5C
ENSMUSG00000079012	Serpina3m	-5.35568	DOWN	5.35568	-0.591181	14.1603	0.000167873	0.00939134	UP	serine (or cysteine) peptidase inhibitor, clade A, member 3M
ENSMUSG00000008318	Relt	-3.29776	DOWN	3.29776	-0.0168504	14.0862	0.000174621	0.00972637	UP	RELT tumor necrosis factor receptor
ENSMUSG00000055172	C1ra	-2.74848	DOWN	2.74848	4.50036	14.0642	0.000176676	0.00979823	UP	complement component 1, r subcomponent A
ENSMUSG00000031304	Il2rg	-3.78971	DOWN	3.78971	2.16172	14.0411	0.000178856	0.00987639	UP	interleukin 2 receptor, gamma chain
ENSMUSG00000009185	Ccl8	-4.25106	DOWN	4.25106	3.72219	14.0125	0.000181602	0.00998498	UP	chemokine (C-C motif) ligand 8
ENSMUSG00000021457	Syk	-3.3708	DOWN	3.3708	3.16011	14.001	0.000182718	0.0100034	UP	spleen tyrosine kinase
ENSMUSG00000030707	Coro1a	-2.93647	DOWN	2.93647	4.5123	13.9601	0.000186735	0.0101798	UP	coronin, actin binding protein 1A
ENSMUSG00000076522	Igkv16-104	-6.24702	DOWN	6.24702	2.43285	13.9475	0.000187991	0.0102049	UP	immunoglobulin kappa variable 16-104
ENSMUSG00000000003	Pbsn	-3.29591	DOWN	3.29591	10.8707	13.8794	0.00019492	0.0103615	UP	probasin
ENSMUSG00000020717	Pecam1	-2.39868	DOWN	2.39868	3.3693	13.8805	0.000194805	0.0103615	UP	platelet/endothelial cell adhesion molecule 1
ENSMUSG00000028369	Svep1	-2.50875	DOWN	2.50875	4.95132	13.8795	0.000194916	0.0103615	UP	sushi, von Willebrand factor type A, EGF and pentraxin domain containing 1
ENSMUSG00000051457	Spn	-3.17065	DOWN	3.17065	1.63525	13.9044	0.000192348	0.0103615	UP	sialophorin
ENSMUSG00000053101	Gpr141	-5.10109	DOWN	5.10109	-0.0345349	13.8946	0.000193348	0.0103615	UP	G protein-coupled receptor 141
ENSMUSG00000020159	Gabrp	-5.28518	DOWN	5.28518	3.39869	13.8602	0.000196921	0.0104246	UP	gamma-aminobutyric acid (GABA) A receptor, pi
ENSMUSG00000027398	Il1b	-4.82447	DOWN	4.82447	1.88532	13.8411	0.000198941	0.0104586	UP	interleukin 1 beta
ENSMUSG00000076677	Ighv6-3	-4.73586	DOWN	4.73586	4.80805	13.8386	0.000199196	0.0104586	UP	immunoglobulin heavy variable 6-3
ENSMUSG00000063286	Gm8995	-2.66186	DOWN	2.66186	3.30249	13.811	0.000202149	0.0105703	UP	predicted gene 8995
ENSMUSG00000040264	Gbp2b	-3.57401	DOWN	3.57401	-0.0920077	13.7687	0.000206755	0.0107672	UP	guanylate binding protein 2b
ENSMUSG00000027009	Itga4	-3.01889	DOWN	3.01889	3.30806	13.7502	0.000208803	0.0108299	UP	integrin alpha 4
ENSMUSG00000073902	Gm1966	-3.44579	DOWN	3.44579	3.07538	13.7104	0.000213271	0.011017	UP	predicted gene 1966
ENSMUSG00000028859	Csf3r	-4.02489	DOWN	4.02489	0.954073	13.6912	0.000215467	0.0110857	UP	colony stimulating factor 3 receptor (granulocyte)
ENSMUSG00000001588	Acap1	-3.57884	DOWN	3.57884	0.812337	13.6707	0.000217826	0.0111178	UP	ArfGAP with coiled-coil, ankyrin repeat and PH domains 1
ENSMUSG00000095571	Ighv5-17	-5.04515	DOWN	5.04515	2.07138	13.6772	0.000217073	0.0111178	UP	immunoglobulin heavy variable 5-17
ENSMUSG00000026080	Chst10	-3.11618	DOWN	3.11618	0.539361	13.6629	0.000218738	0.0111201	UP	carbohydrate sulfotransferase 10
ENSMUSG00000067149	Jchain	-5.19368	DOWN	5.19368	8.02855	13.6089	0.000225113	0.0113989	UP	immunoglobulin joining chain
ENSMUSG00000071068	Treml2	-4.90412	DOWN	4.90412	-0.204715	13.5782	0.00022883	0.0115415	UP	triggering receptor expressed on myeloid cells-like 2
ENSMUSG00000064262	Gimap8	-2.68588	DOWN	2.68588	1.81165	13.5337	0.000234324	0.0117722	UP	GTPase, IMAP family member 8
ENSMUSG00000077611	Gm23946	-3.06892	DOWN	3.06892	-0.544927	13.4844	0.000240558	0.0120382	UP	predicted gene, 23946
ENSMUSG00000042254	Cilp	-2.16301	DOWN	2.16301	4.82678	13.4551	0.000244339	0.0121327	UP	cartilage intermediate layer protein, nucleotide pyrophosphohydrolase
ENSMUSG00000078920	Ifi47	-3.42613	DOWN	3.42613	3.06267	13.4612	0.000243542	0.0121327	UP	interferon gamma inducible protein 47
ENSMUSG00000094652	Ighv1-42	-5.44102	DOWN	5.44102	0.952816	13.4353	0.000246932	0.0122141	UP	immunoglobulin heavy variable V1-42
ENSMUSG00000076586	Igkv8-21	-5.60092	DOWN	5.60092	1.6972	13.4228	0.000248584	0.0122485	UP	immunoglobulin kappa variable 8-21
ENSMUSG00000022057	Adamdec1	-2.37712	DOWN	2.37712	0.638219	13.4138	0.000249786	0.0122606	UP	ADAM-like, decysin 1
ENSMUSG00000044162	Tnip3	-4.10209	DOWN	4.10209	1.02492	13.3451	0.000259098	0.0126691	UP	TNFAIP3 interacting protein 3
ENSMUSG00000036469	Marchf1	-2.64386	DOWN	2.64386	2.53324	13.3338	0.00026067	0.0126975	UP	membrane associated ring-CH-type finger 1
ENSMUSG00000095127	Ighv1-82	-5.45638	DOWN	5.45638	2.97817	13.3186	0.000262782	0.0127519	UP	immunoglobulin heavy variable 1-82
ENSMUSG00000017493	Igfbp4	-2.24732	DOWN	2.24732	4.70134	13.289	0.000266965	0.0128575	UP	insulin-like growth factor binding protein 4
ENSMUSG00000027544	Nfatc2	-3.28964	DOWN	3.28964	0.848501	13.2927	0.00026644	0.0128575	UP	nuclear factor of activated T cells, cytoplasmic, calcineurin dependent 2
ENSMUSG00000014725	Adam28	-1.62702	DOWN	1.62702	3.03075	13.2779	0.000268555	0.0128856	UP	a disintegrin and metallopeptidase domain 28
ENSMUSG00000023913	Pla2g7	-2.93572	DOWN	2.93572	2.68099	13.2666	0.000270173	0.0129149	UP	phospholipase A2, group VII (platelet-activating factor acetylhydrolase, plasma)
ENSMUSG00000060924	Csmd1	-2.94976	DOWN	2.94976	1.28036	13.2537	0.000272047	0.0129492	UP	CUB and Sushi multiple domains 1
ENSMUSG00000072109	A530040E14Rik	-4.19007	DOWN	4.19007	-0.171093	13.2477	0.000272913	0.0129492	UP	RIKEN cDNA A530040E14 gene
ENSMUSG00000056708	Ier5	-2.58305	DOWN	2.58305	2.02768	13.2313	0.000275312	0.0130148	UP	immediate early response 5
ENSMUSG00000058470	Gm8369	-4.79821	DOWN	4.79821	-0.303541	13.215	0.000277714	0.0130801	UP	predicted gene 8369
ENSMUSG00000038179	Slamf7	-3.02049	DOWN	3.02049	1.72861	13.1656	0.000285136	0.0133317	UP	SLAM family member 7
ENSMUSG00000075033	Nxpe3	-3.6833	DOWN	3.6833	0.39196	13.1661	0.000285061	0.0133317	UP	neurexophilin and PC-esterase domain family, member 3
ENSMUSG00000039252	Lgi2	-2.93561	DOWN	2.93561	1.67753	13.1452	0.000288258	0.0134286	UP	leucine-rich repeat LGI family, member 2
ENSMUSG00000022894	Adamts5	-2.54945	DOWN	2.54945	2.75371	13.1202	0.000292135	0.0135599	UP	a disintegrin-like and metallopeptidase (reprolysin type) with thrombospondin type 1 motif, 5 (aggre
ENSMUSG00000075010	AW112010	-2.87474	DOWN	2.87474	3.44342	13.0752	0.000299228	0.013839	UP	expressed sequence AW112010
ENSMUSG00000036594	H2-Aa	-2.86983	DOWN	2.86983	7.06432	13.0267	0.000307084	0.0141513	UP	histocompatibility 2, class II antigen A, alpha
ENSMUSG00000035356	Nfkbiz	-2.59006	DOWN	2.59006	2.67487	13.0002	0.00031146	0.0143015	UP	nuclear factor of kappa light polypeptide gene enhancer in B cells inhibitor, zeta
ENSMUSG00000027834	Serpini1	-3.50239	DOWN	3.50239	-0.413782	12.9786	0.000315064	0.014364	UP	serine (or cysteine) peptidase inhibitor, clade I, member 1
ENSMUSG00000034641	Cd300ld	-4.17466	DOWN	4.17466	1.08502	12.9832	0.000314292	0.014364	UP	CD300 molecule like family member d
ENSMUSG00000022504	Ciita	-3.56805	DOWN	3.56805	2.23316	12.9569	0.000318741	0.0144289	UP	class II transactivator
ENSMUSG00000030830	Itgal	-3.74387	DOWN	3.74387	3.0406	12.9588	0.000318426	0.0144289	UP	integrin alpha L
ENSMUSG00000055373	Fut9	-1.82322	DOWN	1.82322	2.69529	12.9378	0.000322014	0.0145258	UP	fucosyltransferase 9
ENSMUSG00000026166	Ccl20	-5.08252	DOWN	5.08252	1.97477	12.9202	0.000325059	0.0146117	UP	chemokine (C-C motif) ligand 20
ENSMUSG00000031548	Sfrp1	-2.38699	DOWN	2.38699	3.55216	12.8887	0.00033058	0.0148079	UP	secreted frizzled-related protein 1
ENSMUSG00000040270	Bach2	-3.54072	DOWN	3.54072	0.065248	12.8642	0.000334936	0.0149507	UP	BTB and CNC homology, basic leucine zipper transcription factor 2
ENSMUSG00000018654	Ikzf1	-3.21032	DOWN	3.21032	2.47618	12.8226	0.000342458	0.0152335	UP	IKAROS family zinc finger 1
ENSMUSG00000040010	Slc7a5	-1.57209	DOWN	1.57209	3.83975	12.7988	0.000346833	0.0153265	UP	solute carrier family 7 (cationic amino acid transporter, y+ system), member 5
ENSMUSG00000045502	Hcar2	-3.77179	DOWN	3.77179	0.792268	12.7983	0.000346943	0.0153265	UP	hydroxycarboxylic acid receptor 2
ENSMUSG00000030148	Clec4a2	-3.19437	DOWN	3.19437	1.11753	12.7206	0.000361646	0.0159211	UP	C-type lectin domain family 4, member a2
ENSMUSG00000024610	Cd74	-3.25238	DOWN	3.25238	7.52353	12.6932	0.000366994	0.0161012	UP	CD74 antigen (invariant polypeptide of major histocompatibility complex, class II antigen-associated
ENSMUSG00000000278	Scpep1	-1.92623	DOWN	1.92623	3.09485	12.6751	0.000370558	0.0162021	UP	serine carboxypeptidase 1
ENSMUSG00000076937	Iglc2	-4.09472	DOWN	4.09472	2.2844	12.6534	0.000374882	0.0163354	UP	immunoglobulin lambda constant 2
ENSMUSG00000074071	Fam169b	-4.57169	DOWN	4.57169	-0.48564	12.6316	0.000379281	0.0164468	UP	family with sequence similarity 169, member B
ENSMUSG00000076556	Igkv4-57	-5.66366	DOWN	5.66366	1.33319	12.628	0.000380006	0.0164468	UP	immunoglobulin kappa variable 4-57
ENSMUSG00000094194	Ighv5-16	-5.71807	DOWN	5.71807	1.01165	12.6216	0.000381307	0.0164475	UP	immunoglobulin heavy variable 5-16
ENSMUSG00000031453	Rasa3	-2.32068	DOWN	2.32068	2.94936	12.5913	0.000387544	0.0166414	UP	RAS p21 protein activator 3
ENSMUSG00000054435	Gimap4	-2.93914	DOWN	2.93914	2.3846	12.5872	0.000388399	0.0166414	UP	GTPase, IMAP family member 4
ENSMUSG00000003617	Cp	-2.64494	DOWN	2.64494	6.53429	12.5643	0.000393188	0.016726	UP	ceruloplasmin
ENSMUSG00000026395	Ptprc	-2.87188	DOWN	2.87188	5.22693	12.5684	0.000392314	0.016726	UP	protein tyrosine phosphatase, receptor type, C
ENSMUSG00000090019	Gimap1	-3.61316	DOWN	3.61316	0.398564	12.5591	0.00039429	0.016726	UP	GTPase, IMAP family member 1
ENSMUSG00000037405	Icam1	-2.63615	DOWN	2.63615	3.30013	12.5503	0.000396144	0.0167492	UP	intercellular adhesion molecule 1
ENSMUSG00000029570	Lfng	-2.14444	DOWN	2.14444	1.92944	12.5286	0.000400775	0.0168893	UP	LFNG O-fucosylpeptide 3-beta-N-acetylglucosaminyltransferase
ENSMUSG00000069662	Marcks	-1.70718	DOWN	1.70718	4.68394	12.4638	0.000414915	0.0174278	UP	myristoylated alanine rich protein kinase C substrate
ENSMUSG00000030483	Cyp2b10	2.08944	UP	-2.08944	4.37907	12.4324	0.000421945	0.0176652	DOWN	cytochrome P450, family 2, subfamily b, polypeptide 10
ENSMUSG00000079363	Gbp4	-2.91042	DOWN	2.91042	1.92032	12.3664	0.000437131	0.0182413	UP	guanylate binding protein 4
ENSMUSG00000027832	Ptx3	-4.97216	DOWN	4.97216	-0.940962	12.3457	0.000441995	0.0183844	UP	pentraxin related gene
ENSMUSG00000015053	Gata2	-2.29633	DOWN	2.29633	1.84176	12.3238	0.000447222	0.0184818	UP	GATA binding protein 2
ENSMUSG00000099757	BE692007	-4.25982	DOWN	4.25982	0.608316	12.3241	0.000447154	0.0184818	UP	expressed sequence BE692007
ENSMUSG00000045092	S1pr1	-2.46951	DOWN	2.46951	2.429	12.3174	0.000448766	0.018486	UP	sphingosine-1-phosphate receptor 1
ENSMUSG00000073421	H2-Ab1	-2.93294	DOWN	2.93294	6.30133	12.3106	0.000450384	0.0184932	UP	histocompatibility 2, class II antigen A, beta 1
ENSMUSG00000027797	Dclk1	-3.16561	DOWN	3.16561	2.2847	12.2867	0.000456202	0.0186127	UP	doublecortin-like kinase 1
ENSMUSG00000031343	Gabra3	-3.19612	DOWN	3.19612	0.559637	12.2917	0.000454967	0.0186127	UP	gamma-aminobutyric acid (GABA) A receptor, subunit alpha 3
ENSMUSG00000044748	Defb1	-2.04086	DOWN	2.04086	7.67318	12.2662	0.000461227	0.018758	UP	defensin beta 1
ENSMUSG00000006360	Crip1	-2.09093	DOWN	2.09093	2.84718	12.2365	0.000468641	0.0188679	UP	cysteine-rich protein 1 (intestinal)
ENSMUSG00000017737	Mmp9	-2.49834	DOWN	2.49834	2.149	12.2324	0.000469663	0.0188679	UP	matrix metallopeptidase 9
ENSMUSG00000036334	Igsf10	-2.51946	DOWN	2.51946	2.2515	12.2365	0.000468641	0.0188679	UP	immunoglobulin superfamily, member 10
ENSMUSG00000095079	Igha	-5.77496	DOWN	5.77496	8.38532	12.2318	0.000469819	0.0188679	UP	immunoglobulin heavy constant alpha
ENSMUSG00000015396	Cd83	-2.76153	DOWN	2.76153	1.81682	12.2097	0.000475405	0.0189766	UP	CD83 antigen
ENSMUSG00000024371	C2	-2.82298	DOWN	2.82298	2.62246	12.1948	0.000479221	0.0189766	UP	complement component 2 (within H-2S)
ENSMUSG00000029061	Mmp23	-2.97134	DOWN	2.97134	1.12018	12.2019	0.000477397	0.0189766	UP	matrix metallopeptidase 23
ENSMUSG00000048865	Arhgap30	-2.97631	DOWN	2.97631	2.82003	12.1921	0.000479932	0.0189766	UP	Rho GTPase activating protein 30
ENSMUSG00000060586	H2-Eb1	-2.84366	DOWN	2.84366	6.08241	12.1926	0.000479802	0.0189766	UP	histocompatibility 2, class II antigen E beta
ENSMUSG00000025461	Cd163l1	-3.98759	DOWN	3.98759	1.46072	12.1637	0.00048729	0.0191673	UP	CD163 molecule-like 1
ENSMUSG00000042842	Serpinb6b	-3.03117	DOWN	3.03117	0.713148	12.1615	0.00048787	0.0191673	UP	serine (or cysteine) peptidase inhibitor, clade B, member 6b
ENSMUSG00000074677	Sirpb1c	-4.70078	DOWN	4.70078	0.7772	12.1517	0.000490434	0.0191673	UP	signal-regulatory protein beta 1C
ENSMUSG00000076655	Ighv4-1	-5.77989	DOWN	5.77989	2.53682	12.1505	0.000490741	0.0191673	UP	immunoglobulin heavy variable 4-1
ENSMUSG00000047180	Neurl3	-2.63479	DOWN	2.63479	2.26939	12.1327	0.00049546	0.0192928	UP	neuralized E3 ubiquitin protein ligase 3
ENSMUSG00000093894	Ighv1-53	-4.5341	DOWN	4.5341	1.35226	12.1083	0.000501988	0.0194878	UP	immunoglobulin heavy variable 1-53
ENSMUSG00000025780	Itih5	-1.37964	DOWN	1.37964	4.38063	12.0943	0.000505774	0.0195754	UP	inter-alpha (globulin) inhibitor H5
ENSMUSG00000020388	Pdlim4	-1.68265	DOWN	1.68265	2.39428	12.0724	0.000511736	0.0196283	UP	PDZ and LIM domain 4
ENSMUSG00000039304	Tnfsf10	-3.17734	DOWN	3.17734	2.99181	12.0805	0.000509518	0.0196283	UP	tumor necrosis factor (ligand) superfamily, member 10
ENSMUSG00000076547	Igkv4-70	-4.62779	DOWN	4.62779	-0.808704	12.0735	0.000511426	0.0196283	UP	immunoglobulin kappa chain variable 4-70
ENSMUSG00000045868	Gvin1	-3.00865	DOWN	3.00865	4.55631	12.0558	0.000516301	0.0197443	UP	GTPase, very large interferon inducible 1
ENSMUSG00000030220	Arhgdib	-3.19706	DOWN	3.19706	2.75981	12.024	0.000525201	0.0199064	UP	Rho, GDP dissociation inhibitor (GDI) beta
ENSMUSG00000032496	Ltf	-6.35874	DOWN	6.35874	7.1659	12.0326	0.000522777	0.0199064	UP	lactotransferrin
ENSMUSG00000073409	H2-Q6	-2.76702	DOWN	2.76702	3.87967	12.0258	0.000524691	0.0199064	UP	histocompatibility 2, Q region locus 6
ENSMUSG00000105547	Iglc3	-4.60422	DOWN	4.60422	0.9321	12.0042	0.000530819	0.02006	UP	immunoglobulin lambda constant 3
ENSMUSG00000031722	Hp	-3.44605	DOWN	3.44605	3.59389	11.9815	0.000537324	0.0202217	UP	haptoglobin
ENSMUSG00000069515	Lyz1	-2.73026	DOWN	2.73026	2.36929	11.9782	0.000538257	0.0202217	UP	lysozyme 1
ENSMUSG00000030214	Plbd1	-2.99801	DOWN	2.99801	2.76698	11.9617	0.000543047	0.020342	UP	phospholipase B domain containing 1
ENSMUSG00000001741	Il16	-2.91404	DOWN	2.91404	2.21076	11.9307	0.00055216	0.0203444	UP	interleukin 16
ENSMUSG00000026043	Col3a1	-2.49267	DOWN	2.49267	7.93091	11.9421	0.000548807	0.0203444	UP	collagen, type III, alpha 1
ENSMUSG00000029298	Gbp9	-2.58605	DOWN	2.58605	2.74715	11.9376	0.000550122	0.0203444	UP	guanylate-binding protein 9
ENSMUSG00000034845	Plvap	-2.59048	DOWN	2.59048	1.61093	11.9291	0.000552639	0.0203444	UP	plasmalemma vesicle associated protein
ENSMUSG00000058818	Pirb	-2.79426	DOWN	2.79426	2.86543	11.931	0.000552074	0.0203444	UP	paired Ig-like receptor B
ENSMUSG00000078763	Slfn1	-3.47984	DOWN	3.47984	0.133419	11.9374	0.000550171	0.0203444	UP	schlafen 1
ENSMUSG00000076666	Ighv14-4	-5.04026	DOWN	5.04026	0.749172	11.9065	0.000559387	0.0205338	UP	immunoglobulin heavy variable 14-4
ENSMUSG00000030223	Ptpro	-2.49705	DOWN	2.49705	0.737862	11.8971	0.000562229	0.0205792	UP	protein tyrosine phosphatase, receptor type, O
ENSMUSG00000038156	Spon1	-2.14988	DOWN	2.14988	3.37448	11.8467	0.000577648	0.0210744	UP	spondin 1, (f-spondin) extracellular matrix protein
ENSMUSG00000039783	Kmo	-3.44947	DOWN	3.44947	0.386463	11.8422	0.000579049	0.0210744	UP	kynurenine 3-monooxygenase (kynurenine 3-hydroxylase)
ENSMUSG00000024677	Ms4a6b	-3.1365	DOWN	3.1365	2.92096	11.8292	0.000583093	0.0211615	UP	membrane-spanning 4-domains, subfamily A, member 6B
ENSMUSG00000095442	Ighv1-4	-5.92922	DOWN	5.92922	2.00868	11.8022	0.000591606	0.0214098	UP	immunoglobulin heavy variable 1-4
ENSMUSG00000021281	Tnfaip2	-3.68297	DOWN	3.68297	2.91604	11.7667	0.000603013	0.0217234	UP	tumor necrosis factor, alpha-induced protein 2
ENSMUSG00000096459	Ighv9-3	-6.26514	DOWN	6.26514	2.92813	11.7646	0.000603664	0.0217234	UP	immunoglobulin heavy variable V9-3
ENSMUSG00000029086	Prom1	-2.46168	DOWN	2.46168	5.75247	11.7467	0.000609523	0.0218728	UP	prominin 1
ENSMUSG00000003526	Prodh	-1.73796	DOWN	1.73796	2.27652	11.7204	0.000618177	0.0220972	UP	proline dehydrogenase
ENSMUSG00000018819	Lsp1	-2.46838	DOWN	2.46838	2.71014	11.7139	0.000620352	0.0220972	UP	lymphocyte specific 1
ENSMUSG00000022372	Sla	-3.12629	DOWN	3.12629	2.52464	11.7121	0.000620951	0.0220972	UP	src-like adaptor
ENSMUSG00000015340	Cybb	-2.79577	DOWN	2.79577	4.12416	11.6574	0.000639468	0.0226304	UP	cytochrome b-245, beta polypeptide
ENSMUSG00000049744	Arhgap15	-2.46213	DOWN	2.46213	1.9838	11.6626	0.000637708	0.0226304	UP	Rho GTPase activating protein 15
ENSMUSG00000054555	Adam12	-3.95179	DOWN	3.95179	-0.0420217	11.6471	0.000643024	0.0226936	UP	a disintegrin and metallopeptidase domain 12 (meltrin alpha)
ENSMUSG00000003283	Hck	-3.00352	DOWN	3.00352	1.54921	11.5976	0.00066037	0.0232418	UP	hemopoietic cell kinase
ENSMUSG00000076490	Trbc1	-3.10934	DOWN	3.10934	0.288383	11.5769	0.000667748	0.023437	UP	T cell receptor beta, constant region 1
ENSMUSG00000020057	Dram1	-2.24507	DOWN	2.24507	2.55404	11.5642	0.000672332	0.0235335	UP	DNA-damage regulated autophagy modulator 1
ENSMUSG00000038521	C1s1	-2.43819	DOWN	2.43819	5.27337	11.5312	0.000684393	0.0238904	UP	complement component 1, s subcomponent 1
ENSMUSG00000002699	Lcp2	-2.86343	DOWN	2.86343	1.90604	11.5178	0.000689326	0.0239972	UP	lymphocyte cytosolic protein 2
ENSMUSG00000076514	Igkv17-121	-4.69981	DOWN	4.69981	-0.736611	11.5061	0.000693682	0.0240834	UP	immunoglobulin kappa variable 17-121
ENSMUSG00000009292	Trpm2	-4.02613	DOWN	4.02613	0.651284	11.4751	0.000705343	0.0242726	UP	transient receptor potential cation channel, subfamily M, member 2
ENSMUSG00000028434	Epb41l4b	1.18254	UP	-1.18254	4.19029	11.4715	0.00070671	0.0242726	DOWN	erythrocyte membrane protein band 4.1 like 4b
ENSMUSG00000045165	AI467606	-2.76333	DOWN	2.76333	1.22329	11.4726	0.000706301	0.0242726	UP	expressed sequence AI467606
ENSMUSG00000066363	Serpina3f	-4.27401	DOWN	4.27401	0.403752	11.472	0.000706521	0.0242726	UP	serine (or cysteine) peptidase inhibitor, clade A, member 3F
ENSMUSG00000022324	Matn2	-1.82522	DOWN	1.82522	4.65056	11.4338	0.00072119	0.0246528	UP	matrilin 2
ENSMUSG00000074141	Il4i1	-4.04226	DOWN	4.04226	1.04063	11.4327	0.000721629	0.0246528	UP	interleukin 4 induced 1
ENSMUSG00000076672	Ighv3-6	-5.38644	DOWN	5.38644	1.99863	11.3637	0.000748924	0.0254564	UP	immunoglobulin heavy variable 3-6
ENSMUSG00000076940	Iglv2	-3.90104	DOWN	3.90104	-0.198326	11.3632	0.000749126	0.0254564	UP	immunoglobulin lambda variable 2
ENSMUSG00000028270	Gbp2	-2.5347	DOWN	2.5347	3.84756	11.3519	0.000753722	0.0254939	UP	guanylate binding protein 2
ENSMUSG00000073555	Gm4951	-3.02042	DOWN	3.02042	1.07838	11.3507	0.000754209	0.0254939	UP	predicted gene 4951
ENSMUSG00000027347	Rasgrp1	-3.41755	DOWN	3.41755	1.06578	11.3403	0.000758444	0.0255695	UP	RAS guanyl releasing protein 1
ENSMUSG00000009621	Vav2	-1.98497	DOWN	1.98497	2.37423	11.3348	0.00076069	0.0255779	UP	vav 2 oncogene
ENSMUSG00000045826	Ptprcap	-3.70701	DOWN	3.70701	0.66677	11.3194	0.000767005	0.0257228	UP	protein tyrosine phosphatase, receptor type, C polypeptide-associated protein
ENSMUSG00000022831	Hcls1	-3.09466	DOWN	3.09466	2.19859	11.3116	0.000770264	0.0257646	UP	hematopoietic cell specific Lyn substrate 1
ENSMUSG00000001700	Gramd3	-1.41879	DOWN	1.41879	3.97736	11.2864	0.000780772	0.0260481	UP	GRAM domain containing 3
ENSMUSG00000024247	Pkdcc	-1.76181	DOWN	1.76181	1.69765	11.2245	0.000807245	0.0268613	UP	protein kinase domain containing, cytoplasmic
ENSMUSG00000096336	Igkv1-135	-4.61566	DOWN	4.61566	3.48263	11.2165	0.00081072	0.0269071	UP	immunoglobulin kappa variable 1-135
ENSMUSG00000040247	Tbc1d10c	-3.25247	DOWN	3.25247	0.757015	11.2057	0.000815477	0.026995	UP	TBC1 domain family, member 10c
ENSMUSG00000026832	Cytip	-2.88216	DOWN	2.88216	2.96786	11.1918	0.000821592	0.0271274	UP	cytohesin 1 interacting protein
ENSMUSG00000006344	Ggt5	-2.90404	DOWN	2.90404	0.528177	11.182	0.000825961	0.0272015	UP	gamma-glutamyltransferase 5
ENSMUSG00000096956	Snhg18	-1.47171	DOWN	1.47171	2.87795	11.1769	0.000828199	0.0272053	UP	small nucleolar RNA host gene 18
ENSMUSG00000090084	Srpx	-2.54101	DOWN	2.54101	0.902951	11.1712	0.00083077	0.0272199	UP	sushi-repeat-containing protein
ENSMUSG00000041445	Mmrn2	-2.39673	DOWN	2.39673	1.96699	11.1338	0.000847689	0.0277034	UP	multimerin 2
ENSMUSG00000020143	Dock2	-2.43032	DOWN	2.43032	4.01098	11.128	0.000850346	0.0277195	UP	dedicator of cyto-kinesis 2
ENSMUSG00000034593	Myo5a	-1.83137	DOWN	1.83137	3.26481	11.092	0.000867027	0.028166	UP	myosin VA
ENSMUSG00000047945	Marcksl1	-2.48261	DOWN	2.48261	2.26091	11.0889	0.00086844	0.028166	UP	MARCKS-like 1
ENSMUSG00000042808	Gpx2	-2.47315	DOWN	2.47315	3.88222	11.0711	0.00087686	0.0283673	UP	glutathione peroxidase 2
ENSMUSG00000016087	Fli1	-2.4403	DOWN	2.4403	2.36138	11.0651	0.000879689	0.0283872	UP	Friend leukemia integration 1
ENSMUSG00000036103	Colec12	-1.83403	DOWN	1.83403	3.46312	11.0467	0.000888448	0.0285978	UP	collectin sub-family member 12
ENSMUSG00000050921	P2ry10	-3.35109	DOWN	3.35109	1.5033	11.0153	0.000903639	0.0290138	UP	purinergic receptor P2Y, G-protein coupled 10
ENSMUSG00000053318	Slamf8	-3.41528	DOWN	3.41528	0.952785	10.9665	0.00092774	0.0297132	UP	SLAM family member 8
ENSMUSG00000020101	Vsir	-2.01304	DOWN	2.01304	3.43849	10.952	0.000935025	0.0297946	UP	V-set immunoregulatory receptor
ENSMUSG00000053063	Clec12a	-2.94748	DOWN	2.94748	1.62046	10.9523	0.000934855	0.0297946	UP	C-type lectin domain family 12, member a
ENSMUSG00000095771	Igkv14-111	-6.09639	DOWN	6.09639	3.96252	10.9476	0.000937258	0.0297946	UP	immunoglobulin kappa variable 14-111
ENSMUSG00000106634	Gm43042	-3.30493	DOWN	3.30493	1.88526	10.9417	0.000940232	0.0298151	UP	predicted gene 43042
ENSMUSG00000000320	Alox12	-2.51326	DOWN	2.51326	1.00013	10.9288	0.000946825	0.0299501	UP	arachidonate 12-lipoxygenase
ENSMUSG00000029299	Abcg3	-3.08236	DOWN	3.08236	0.271145	10.8959	0.000963789	0.0304116	UP	ATP binding cassette subfamily G member 3
ENSMUSG00000049109	Themis	-3.05365	DOWN	3.05365	0.306104	10.8757	0.00097435	0.0306693	UP	thymocyte selection associated
ENSMUSG00000031662	Snx20	-3.3429	DOWN	3.3429	0.52705	10.8367	0.00099506	0.031168	UP	sorting nexin 20
ENSMUSG00000068735	Trp53i11	-2.60447	DOWN	2.60447	1.10194	10.8399	0.00099337	0.031168	UP	transformation related protein 53 inducible protein 11
ENSMUSG00000052384	Nrros	-2.28884	DOWN	2.28884	2.43238	10.8255	0.0010011	0.0312807	UP	negative regulator of reactive oxygen species
ENSMUSG00000032691	Nlrp3	-4.31496	DOWN	4.31496	-0.0108514	10.7978	0.00101623	0.0316763	UP	NLR family, pyrin domain containing 3
ENSMUSG00000034266	Batf	-4.31471	DOWN	4.31471	-0.700279	10.7545	0.00104029	0.0323474	UP	basic leucine zipper transcription factor, ATF-like
ENSMUSG00000038811	Gngt2	-2.85228	DOWN	2.85228	0.806951	10.7067	0.00106746	0.0331118	UP	guanine nucleotide binding protein (G protein), gamma transducing activity polypeptide 2
ENSMUSG00000027339	Rassf2	-2.24584	DOWN	2.24584	2.77038	10.6927	0.00107558	0.0332032	UP	Ras association (RalGDS/AF-6) domain family member 2
ENSMUSG00000057337	Chst3	-4.23162	DOWN	4.23162	-0.0684272	10.6959	0.00107376	0.0332032	UP	carbohydrate sulfotransferase 3
ENSMUSG00000069893	9930111J21Rik1	-2.31658	DOWN	2.31658	2.20925	10.6653	0.00109167	0.0336186	UP	RIKEN cDNA 9930111J21 gene 1
ENSMUSG00000035493	Tgfbi	-2.45621	DOWN	2.45621	3.74833	10.6518	0.00109966	0.0337834	UP	transforming growth factor, beta induced
ENSMUSG00000040710	St8sia4	-2.31903	DOWN	2.31903	3.25981	10.6258	0.00111518	0.0341044	UP	ST8 alpha-N-acetyl-neuraminide alpha-2,8-sialyltransferase 4
ENSMUSG00000073489	Ifi204	-2.44065	DOWN	2.44065	2.36519	10.6254	0.00111543	0.0341044	UP	interferon activated gene 204
ENSMUSG00000055805	Fmnl1	-2.76978	DOWN	2.76978	1.98366	10.5776	0.00114467	0.0349152	UP	formin-like 1
ENSMUSG00000034959	Rubcnl	-3.36121	DOWN	3.36121	0.362258	10.5269	0.0011765	0.035679	UP	RUN and cysteine rich domain containing beclin 1 interacting protein like
ENSMUSG00000046070	Igfals	-2.71511	DOWN	2.71511	-0.140319	10.5287	0.00117533	0.035679	UP	insulin-like growth factor binding protein, acid labile subunit
ENSMUSG00000056290	Ms4a4b	-3.10981	DOWN	3.10981	1.02927	10.5244	0.00117807	0.035679	UP	membrane-spanning 4-domains, subfamily A, member 4B
ENSMUSG00000079419	Ms4a6c	-3.05252	DOWN	3.05252	2.43509	10.518	0.00118215	0.0357184	UP	membrane-spanning 4-domains, subfamily A, member 6C
ENSMUSG00000001281	Itgb7	-2.87295	DOWN	2.87295	2.04272	10.504	0.00119117	0.0359059	UP	integrin beta 7
ENSMUSG00000079547	H2-DMb1	-1.9048	DOWN	1.9048	3.42801	10.48	0.00120675	0.0362905	UP	histocompatibility 2, class II, locus Mb1
ENSMUSG00000024065	Ehd3	-2.26663	DOWN	2.26663	1.19176	10.4593	0.00122035	0.0364924	UP	EH-domain containing 3
ENSMUSG00000030029	Lrig1	-1.40204	DOWN	1.40204	2.99745	10.4525	0.00122486	0.0364924	UP	leucine-rich repeats and immunoglobulin-like domains 1
ENSMUSG00000035186	Ubd	-4.94809	DOWN	4.94809	2.46857	10.4556	0.00122276	0.0364924	UP	ubiquitin D
ENSMUSG00000079298	Klrb1b	-3.41913	DOWN	3.41913	-0.793417	10.4603	0.00121967	0.0364924	UP	killer cell lectin-like receptor subfamily B member 1B
ENSMUSG00000035818	Plekhs1	-1.55611	DOWN	1.55611	4.18713	10.4437	0.0012307	0.0365812	UP	pleckstrin homology domain containing, family S member 1
ENSMUSG00000057191	AB124611	-3.43262	DOWN	3.43262	0.707284	10.4098	0.00125347	0.0371719	UP	cDNA sequence AB124611
ENSMUSG00000029417	Cxcl9	-3.3847	DOWN	3.3847	2.42544	10.37	0.00128082	0.0378077	UP	chemokine (C-X-C motif) ligand 9
ENSMUSG00000059089	Fcgr4	-3.09375	DOWN	3.09375	1.32694	10.37	0.00128077	0.0378077	UP	Fc receptor, IgG, low affinity IV
ENSMUSG00000059588	Calcrl	-2.00178	DOWN	2.00178	3.14058	10.3248	0.00131251	0.0386542	UP	calcitonin receptor-like
ENSMUSG00000018459	Slc13a3	-3.09611	DOWN	3.09611	-0.506261	10.3198	0.00131614	0.038672	UP	solute carrier family 13 (sodium-dependent dicarboxylate transporter), member 3
ENSMUSG00000001128	Cfp	-2.64875	DOWN	2.64875	3.28001	10.3084	0.00132428	0.0387133	UP	complement factor properdin
ENSMUSG00000048521	Cxcr6	-2.59714	DOWN	2.59714	2.55514	10.3051	0.00132661	0.0387133	UP	chemokine (C-X-C motif) receptor 6
ENSMUSG00000052749	Trim30b	-3.86346	DOWN	3.86346	-0.588883	10.3134	0.00132068	0.0387133	UP	tripartite motif-containing 30B
ENSMUSG00000046245	Pilra	-3.92479	DOWN	3.92479	0.432719	10.2997	0.0013305	0.0387388	UP	paired immunoglobin-like type 2 receptor alpha
ENSMUSG00000031538	Plat	-2.07675	DOWN	2.07675	2.74445	10.2925	0.00133571	0.0388023	UP	plasminogen activator, tissue
ENSMUSG00000054263	Lifr	-1.2159	DOWN	1.2159	4.24178	10.2832	0.00134249	0.038911	UP	LIF receptor alpha
ENSMUSG00000027639	Samhd1	-1.59092	DOWN	1.59092	4.53177	10.2502	0.00136669	0.0395229	UP	SAM domain and HD domain, 1
ENSMUSG00000045679	Pqlc3	-2.40683	DOWN	2.40683	1.74439	10.2385	0.00137541	0.0396856	UP	PQ loop repeat containing
ENSMUSG00000023224	Serping1	-1.91774	DOWN	1.91774	5.34908	10.2208	0.00138864	0.0399773	UP	serine (or cysteine) peptidase inhibitor, clade G, member 1
ENSMUSG00000032011	Thy1	-2.43572	DOWN	2.43572	1.39989	10.2158	0.00139244	0.0399967	UP	thymus cell antigen 1, theta
ENSMUSG00000013707	Tnfaip8l2	-2.85813	DOWN	2.85813	0.699079	10.1689	0.00142828	0.0404111	UP	tumor necrosis factor, alpha-induced protein 8-like 2
ENSMUSG00000024014	Pim1	-2.44285	DOWN	2.44285	2.10375	10.186	0.00141512	0.0404111	UP	proviral integration site 1
ENSMUSG00000024810	Il33	-1.66153	DOWN	1.66153	4.27935	10.1639	0.00143217	0.0404111	UP	interleukin 33
ENSMUSG00000039264	Gimap3	-2.93358	DOWN	2.93358	1.27267	10.168	0.00142903	0.0404111	UP	GTPase, IMAP family member 3
ENSMUSG00000043505	Gimap5	-2.96224	DOWN	2.96224	0.104471	10.1778	0.00142141	0.0404111	UP	GTPase, IMAP family member 5
ENSMUSG00000045930	Clec14a	-2.36814	DOWN	2.36814	1.72638	10.1672	0.00142961	0.0404111	UP	C-type lectin domain family 14, member a
ENSMUSG00000064267	Hvcn1	-2.1689	DOWN	2.1689	2.84322	10.1599	0.00143526	0.0404111	UP	hydrogen voltage-gated channel 1
ENSMUSG00000090124	Ugt1a7c	-2.89039	DOWN	2.89039	1.65547	10.1636	0.00143239	0.0404111	UP	UDP glucuronosyltransferase 1 family, polypeptide A7C
ENSMUSG00000096515	Igkv14-100	-4.72452	DOWN	4.72452	0.752948	10.181	0.00141892	0.0404111	UP	immunoglobulin kappa chain variable 14-100
ENSMUSG00000023959	Clic5	-1.33438	DOWN	1.33438	3.48757	10.1421	0.00144918	0.0405785	UP	chloride intracellular channel 5
ENSMUSG00000024621	Csf1r	-2.20555	DOWN	2.20555	5.07326	10.1459	0.00144619	0.0405785	UP	colony stimulating factor 1 receptor
ENSMUSG00000027863	Cd2	-3.73804	DOWN	3.73804	0.176153	10.1363	0.00145381	0.0405785	UP	CD2 antigen
ENSMUSG00000027875	Hmgcs2	-1.98485	DOWN	1.98485	4.26931	10.1362	0.00145387	0.0405785	UP	3-hydroxy-3-methylglutaryl-Coenzyme A synthase 2
ENSMUSG00000000409	Lck	-2.655	DOWN	2.655	1.21704	10.1286	0.00145985	0.0406568	UP	lymphocyte protein tyrosine kinase
ENSMUSG00000005583	Mef2c	-2.2394	DOWN	2.2394	2.6326	10.1118	0.00147322	0.040707	UP	myocyte enhancer factor 2C
ENSMUSG00000038151	Prdm1	-3.05	DOWN	3.05	0.550843	10.1104	0.00147436	0.040707	UP	PR domain containing 1, with ZNF domain
ENSMUSG00000071713	Csf2rb	-3.32573	DOWN	3.32573	2.76258	10.1203	0.00146648	0.040707	UP	colony stimulating factor 2 receptor, beta, low-affinity (granulocyte-macrophage)
ENSMUSG00000073491	Ifi213	-3.05268	DOWN	3.05268	-0.054352	10.1128	0.0014724	0.040707	UP	interferon activated gene 213
ENSMUSG00000030468	Siglecg	-3.8238	DOWN	3.8238	-0.127183	10.1041	0.00147938	0.0407577	UP	sialic acid binding Ig-like lectin G
ENSMUSG00000014599	Csf1	-1.92557	DOWN	1.92557	2.5955	10.0885	0.00149199	0.0409292	UP	colony stimulating factor 1 (macrophage)
ENSMUSG00000049493	Pls1	1.31801	UP	-1.31801	4.16021	10.0899	0.00149082	0.0409292	DOWN	plastin 1 (I-isoform)
ENSMUSG00000035697	Arhgap45	-2.7477	DOWN	2.7477	2.77856	10.0714	0.00150589	0.0411343	UP	Rho GTPase activating protein 45
ENSMUSG00000047867	Gimap6	-2.86937	DOWN	2.86937	2.29456	10.0751	0.00150287	0.0411343	UP	GTPase, IMAP family member 6
ENSMUSG00000000486	Septin1	-2.83414	DOWN	2.83414	1.32198	10.0518	0.00152195	0.0413965	UP	septin 1
ENSMUSG00000076532	Igkv4-91	-5.01222	DOWN	5.01222	1.64094	10.053	0.00152103	0.0413965	UP	immunoglobulin kappa chain variable 4-91
ENSMUSG00000027204	Fbn1	-1.90079	DOWN	1.90079	5.24295	10.0289	0.00154104	0.0416757	UP	fibrillin 1
ENSMUSG00000039316	Rftn1	-2.42132	DOWN	2.42132	1.63739	10.0331	0.00153748	0.0416757	UP	raftlin lipid raft linker 1
ENSMUSG00000051506	Wdfy4	-2.5618	DOWN	2.5618	3.26771	10.0278	0.00154198	0.0416757	UP	WD repeat and FYVE domain containing 4
ENSMUSG00000024063	Lbh	-2.3869	DOWN	2.3869	2.06616	10.0151	0.00155262	0.041875	UP	limb-bud and heart
ENSMUSG00000031101	Sash3	-3.01265	DOWN	3.01265	2.16101	10.0093	0.00155755	0.0419197	UP	SAM and SH3 domain containing 3
ENSMUSG00000008398	Elk3	-1.913	DOWN	1.913	1.77532	10.0003	0.00156515	0.0419748	UP	ELK3, member of ETS oncogene family
ENSMUSG00000028874	Fgr	-3.11062	DOWN	3.11062	1.16722	9.99912	0.00156615	0.0419748	UP	FGR proto-oncogene, Src family tyrosine kinase
ENSMUSG00000046031	Calhm6	-2.78078	DOWN	2.78078	0.027626	9.99498	0.00156968	0.0419815	UP	calcium homeostasis modulator family member 6
ENSMUSG00000015950	Ncf1	-2.846	DOWN	2.846	2.38724	9.953	0.00160588	0.0426657	UP	neutrophil cytosolic factor 1
ENSMUSG00000019987	Arg1	1.9342	UP	-1.9342	3.34933	9.95142	0.00160725	0.0426657	DOWN	arginase, liver
ENSMUSG00000028459	Cd72	-2.76316	DOWN	2.76316	0.955812	9.9499	0.00160858	0.0426657	UP	CD72 antigen
ENSMUSG00000039217	Il18	-2.32594	DOWN	2.32594	-0.12418	9.95393	0.00160506	0.0426657	UP	interleukin 18
ENSMUSG00000044258	Ctla2a	-1.84227	DOWN	1.84227	2.71527	9.93881	0.0016183	0.0428349	UP	cytotoxic T lymphocyte-associated protein 2 alpha
ENSMUSG00000004633	Chn2	-2.38661	DOWN	2.38661	0.579632	9.92189	0.00163324	0.0431412	UP	chimerin 2
ENSMUSG00000049598	Vsig8	-2.34711	DOWN	2.34711	-0.278336	9.8927	0.00165936	0.0437409	UP	V-set and immunoglobulin domain containing 8
ENSMUSG00000037649	H2-DMa	-2.17951	DOWN	2.17951	3.37424	9.88566	0.00166572	0.0438183	UP	histocompatibility 2, class II, locus DMa
ENSMUSG00000034317	Trim59	-2.25299	DOWN	2.25299	1.33134	9.86975	0.00168018	0.0441083	UP	tripartite motif-containing 59
ENSMUSG00000044867	Gimap1os	-3.75424	DOWN	3.75424	-0.90786	9.85431	0.00169434	0.0443891	UP	GTPase, IMAP family member 1, opposite strand
ENSMUSG00000040723	Rcsd1	-2.60574	DOWN	2.60574	1.42662	9.84744	0.00170068	0.0444641	UP	RCSD domain containing 1
ENSMUSG00000026614	Slc30a10	-1.63283	DOWN	1.63283	2.60415	9.83398	0.00171317	0.0446995	UP	solute carrier family 30, member 10
ENSMUSG00000024730	Ms4a8a	-3.83989	DOWN	3.83989	-1.08803	9.82662	0.00172004	0.0447876	UP	membrane-spanning 4-domains, subfamily A, member 8A
ENSMUSG00000024397	Aif1	-2.52715	DOWN	2.52715	1.79874	9.82139	0.00172494	0.0448239	UP	allograft inflammatory factor 1
ENSMUSG00000052087	Rgs14	-3.51288	DOWN	3.51288	0.0625898	9.75214	0.00179114	0.0464501	UP	regulator of G-protein signaling 14
ENSMUSG00000053541	Gm4759	-3.18776	DOWN	3.18776	0.460877	9.73878	0.00180421	0.0466943	UP	predicted gene 4759
ENSMUSG00000037940	Inpp4b	-2.24264	DOWN	2.24264	2.13757	9.72037	0.00182237	0.0470694	UP	inositol polyphosphate-4-phosphatase, type II
ENSMUSG00000030577	Cd22	-4.57129	DOWN	4.57129	1.85643	9.70863	0.00183404	0.047086	UP	CD22 antigen
ENSMUSG00000031444	F10	-4.27226	DOWN	4.27226	-0.0519457	9.71125	0.00183143	0.047086	UP	coagulation factor X
ENSMUSG00000039997	Ifi203	-2.65388	DOWN	2.65388	2.2183	9.71428	0.00182842	0.047086	UP	interferon activated gene 203
ENSMUSG00000095700	Ighv10-3	-4.91525	DOWN	4.91525	1.46726	9.7043	0.00183837	0.0471028	UP	immunoglobulin heavy variable V10-3
ENSMUSG00000037005	Xpnpep2	-3.22816	DOWN	3.22816	-0.796002	9.69792	0.00184477	0.0471724	UP	X-prolyl aminopeptidase (aminopeptidase P) 2, membrane-bound
ENSMUSG00000079523	Tmsb10	-1.77366	DOWN	1.77366	2.95088	9.68761	0.00185515	0.0473432	UP	thymosin, beta 10
ENSMUSG00000027580	Helz2	-1.80735	DOWN	1.80735	3.58864	9.67303	0.00186993	0.0475971	UP	helicase with zinc finger 2, transcriptional coactivator
ENSMUSG00000059456	Ptk2b	-1.79484	DOWN	1.79484	3.29245	9.67048	0.00187253	0.0475971	UP	PTK2 protein tyrosine kinase 2 beta
ENSMUSG00000024672	Ms4a7	-2.14862	DOWN	2.14862	2.02748	9.66112	0.00188208	0.0477416	UP	membrane-spanning 4-domains, subfamily A, member 7
ENSMUSG00000084708	Gm22988	-1.21391	DOWN	1.21391	3.66517	9.65763	0.00188566	0.0477416	UP	predicted gene, 22988
ENSMUSG00000062939	Stat4	-3.30608	DOWN	3.30608	0.0791966	9.65103	0.00189245	0.0478189	UP	signal transducer and activator of transcription 4
ENSMUSG00000022885	St6gal1	-2.97261	DOWN	2.97261	2.60247	9.638	0.00190592	0.0480645	UP	beta galactoside alpha 2,6 sialyltransferase 1
ENSMUSG00000060548	Tnfrsf19	-1.61808	DOWN	1.61808	2.80896	9.62956	0.0019147	0.0481911	UP	tumor necrosis factor receptor superfamily, member 19
ENSMUSG00000026042	Col5a2	-1.86264	DOWN	1.86264	4.67315	9.59744	0.00194849	0.0487541	UP	collagen, type V, alpha 2
ENSMUSG00000027074	Slc43a3	-1.8551	DOWN	1.8551	2.45831	9.60021	0.00194555	0.0487541	UP	solute carrier family 43, member 3
ENSMUSG00000058624	Gda	-2.46504	DOWN	2.46504	4.37085	9.60418	0.00194135	0.0487541	UP	guanine deaminase
ENSMUSG00000020788	Atp2a3	-1.77702	DOWN	1.77702	3.22033	9.58028	0.00196679	0.049116	UP	ATPase, Ca++ transporting, ubiquitous
ENSMUSG00000000957	Mmp14	-1.95304	DOWN	1.95304	3.06092	9.57065	0.00197713	0.0492781	UP	matrix metallopeptidase 14 (membrane-inserted)
ENSMUSG00000022146	Osmr	-2.11383	DOWN	2.11383	3.55145	9.54732	0.00200242	0.0495232	UP	oncostatin M receptor
ENSMUSG00000022425	Enpp2	-2.28153	DOWN	2.28153	3.58878	9.54946	0.00200008	0.0495232	UP	ectonucleotide pyrophosphatase/phosphodiesterase 2
ENSMUSG00000023885	Thbs2	-2.38434	DOWN	2.38434	2.7584	9.55793	0.00199088	0.0495232	UP	thrombospondin 2
ENSMUSG00000039497	Dse	-1.87799	DOWN	1.87799	2.99228	9.55141	0.00199796	0.0495232	UP	dermatan sulfate epimerase
ENSMUSG00000015314	Slamf6	-3.98707	DOWN	3.98707	0.243454	9.54344	0.00200666	0.0495324	UP	SLAM family member 6
ENSMUSG00000037318	Traf3ip3	-2.86984	DOWN	2.86984	1.00458	9.53154	0.0020197	0.0497585	UP	TRAF3 interacting protein 3
ENSMUSG00000008136	Fhl2	-1.86527	DOWN	1.86527	1.92932	9.52643	0.00202533	0.0497951	UP	four and a half LIM domains 2
ENSMUSG00000067276	Capn6	-2.68834	DOWN	2.68834	0.872285	9.52315	0.00202896	0.0497951	UP	calpain 6
ENSMUSG00000026068	Il18rap	-3.27593	DOWN	3.27593	0.759575	9.51589	0.00203701	0.0498115	UP	interleukin 18 receptor accessory protein
ENSMUSG00000026921	Egfl7	-2.10031	DOWN	2.10031	1.82655	9.51552	0.00203741	0.0498115	UP	EGF-like domain 7
ENSMUSG00000020642	Rnf144a	-2.35238	DOWN	2.35238	0.649173	9.51066	0.00204282	0.0498486	UP	ring finger protein 144A
ENSMUSG00000022876	Samsn1	-3.13932	NS	3.13932	1.07393	9.47588	0.00208191	0.0504273	NS	SAM domain, SH3 domain and nuclear localization signals, 1
ENSMUSG00000028059	Arhgef2	-1.95464	NS	1.95464	2.53357	9.47556	0.00208228	0.0504273	NS	rho/rac guanine nucleotide exchange factor (GEF) 2
ENSMUSG00000032038	St3gal4	-2.19809	NS	2.19809	1.23494	9.48209	0.00207487	0.0504273	NS	ST3 beta-galactoside alpha-2,3-sialyltransferase 4
ENSMUSG00000104291	A130071D04Rik	-3.21278	NS	3.21278	0.185463	9.48419	0.0020725	0.0504273	NS	RIKEN cDNA A130071D04 gene
ENSMUSG00000026249	Serpine2	-1.35447	NS	1.35447	3.02455	9.46793	0.00209096	0.0505349	NS	serine (or cysteine) peptidase inhibitor, clade E, member 2
ENSMUSG00000029778	Adcyap1r1	-3.08119	NS	3.08119	0.393994	9.46472	0.00209461	0.0505349	NS	adenylate cyclase activating polypeptide 1 receptor 1
ENSMUSG00000001249	Hpn	-2.53606	NS	2.53606	0.644069	9.45934	0.00210077	0.0505883	NS	hepsin
ENSMUSG00000098641	Rnu3b4	3.97368	NS	-3.97368	2.62337	9.43487	0.00212898	0.0509245	NS	U3B small nuclear RNA 4
ENSMUSG00000098925	Rnu3b2	3.97368	NS	-3.97368	2.62337	9.43371	0.00213032	0.0509245	NS	U3B small nuclear RNA 2
ENSMUSG00000104856	Rnu3b3	3.97368	NS	-3.97368	2.62337	9.43345	0.00213063	0.0509245	NS	U3B small nuclear RNA 3
ENSMUSG00000105025	Rnu3b1	3.97368	NS	-3.97368	2.62337	9.43347	0.00213061	0.0509245	NS	U3B small nuclear RNA 1
ENSMUSG00000000983	Wfdc18	-4.41961	NS	4.41961	3.33495	9.39178	0.0021796	0.0516434	NS	WAP four-disulfide core domain 18
ENSMUSG00000031673	Cdh11	-1.66951	NS	1.66951	3.37186	9.39111	0.0021804	0.0516434	NS	cadherin 11
ENSMUSG00000094812	Gm22614	-1.50469	NS	1.50469	2.24598	9.39072	0.00218087	0.0516434	NS	predicted gene, 22614
ENSMUSG00000095260	Gm25890	-1.50469	NS	1.50469	2.24598	9.39571	0.00217494	0.0516434	NS	predicted gene, 25890
ENSMUSG00000098112	Bin2	-3.03678	NS	3.03678	0.897759	9.4	0.00216986	0.0516434	NS	bridging integrator 2
ENSMUSG00000036526	Card11	-3.09779	NS	3.09779	0.20758	9.3868	0.00218553	0.0516584	NS	caspase recruitment domain family, member 11
ENSMUSG00000037944	Ccr7	-3.50879	NS	3.50879	0.690467	9.3793	0.0021945	0.0517748	NS	chemokine (C-C motif) receptor 7
ENSMUSG00000016028	Celsr1	-2.35033	NS	2.35033	1.17702	9.36332	0.00221371	0.0520811	NS	cadherin, EGF LAG seven-pass G-type receptor 1
ENSMUSG00000039936	Pik3cd	-2.37056	NS	2.37056	2.28527	9.36174	0.00221561	0.0520811	NS	phosphatidylinositol-4,5-bisphosphate 3-kinase catalytic subunit delta
ENSMUSG00000003153	Slc2a3	-2.48669	NS	2.48669	0.685532	9.34839	0.00223181	0.052111	NS	solute carrier family 2 (facilitated glucose transporter), member 3
ENSMUSG00000021322	Aoah	-2.78776	NS	2.78776	1.28575	9.34957	0.00223038	0.052111	NS	acyloxyacyl hydrolase
ENSMUSG00000042306	S100a14	-1.90015	NS	1.90015	1.85789	9.34729	0.00223315	0.052111	NS	S100 calcium binding protein A14
ENSMUSG00000074151	Nlrc5	-2.55879	NS	2.55879	2.71118	9.35215	0.00222724	0.052111	NS	NLR family, CARD domain containing 5
ENSMUSG00000043263	Ifi209	-2.81951	NS	2.81951	1.98775	9.34217	0.0022394	0.0521617	NS	interferon activated gene 209
ENSMUSG00000004043	Stat5a	-1.3323	NS	1.3323	3.92853	9.33374	0.00224972	0.0523029	NS	signal transducer and activator of transcription 5A
ENSMUSG00000027800	Tm4sf1	-1.78943	NS	1.78943	2.67756	9.32394	0.00226179	0.0523029	NS	transmembrane 4 superfamily member 1
ENSMUSG00000029553	Tfec	-3.6065	NS	3.6065	-0.30164	9.32473	0.00226082	0.0523029	NS	transcription factor EC
ENSMUSG00000034330	Plcg2	-2.02991	NS	2.02991	2.9017	9.32747	0.00225744	0.0523029	NS	phospholipase C, gamma 2
ENSMUSG00000044694	2010007H06Rik	-2.21032	NS	2.21032	0.920593	9.31471	0.00227321	0.0524723	NS	RIKEN cDNA 2010007H06 gene
ENSMUSG00000029084	Cd38	-2.41078	NS	2.41078	3.05996	9.29818	0.00229381	0.0528525	NS	CD38 antigen
ENSMUSG00000051212	Gpr183	-3.07178	NS	3.07178	0.922702	9.28986	0.00230425	0.0529978	NS	G protein-coupled receptor 183
ENSMUSG00000027460	Angpt4	-2.36566	NS	2.36566	0.835894	9.28226	0.00231384	0.0531229	NS	angiopoietin 4
ENSMUSG00000058618	Defa39	-2.39969	NS	2.39969	1.24133	9.22165	0.00239169	0.0548121	NS	defensin, alpha, 39
ENSMUSG00000086320	Gm12840	-2.37532	NS	2.37532	1.38116	9.21599	0.00239911	0.0548839	NS	predicted gene 12840
ENSMUSG00000036273	Lrrk2	-2.19493	NS	2.19493	2.1584	9.21046	0.00240636	0.0549516	NS	leucine-rich repeat kinase 2
ENSMUSG00000004110	Cacna1e	-3.7226	NS	3.7226	0.347584	9.20658	0.00241147	0.0549704	NS	calcium channel, voltage-dependent, R type, alpha 1E subunit
ENSMUSG00000001240	Ramp2	-2.31416	NS	2.31416	0.557767	9.19744	0.00242354	0.0550495	NS	receptor (calcitonin) activity modifying protein 2
ENSMUSG00000037731	Themis2	-2.61535	NS	2.61535	1.54559	9.19935	0.00242102	0.0550495	NS	thymocyte selection associated family member 2
ENSMUSG00000000753	Serpinf1	-1.94308	NS	1.94308	2.57138	9.17561	0.00245262	0.0555133	NS	serine (or cysteine) peptidase inhibitor, clade F, member 1
ENSMUSG00000004655	Aqp1	-1.68679	NS	1.68679	4.02909	9.17875	0.00244841	0.0555133	NS	aquaporin 1
ENSMUSG00000050600	Zfp831	-3.5874	NS	3.5874	-0.326005	9.16445	0.00246762	0.0557543	NS	zinc finger protein 831
ENSMUSG00000026712	Mrc1	-1.73399	NS	1.73399	5.12353	9.14275	0.00249706	0.0563201	NS	mannose receptor, C type 1
ENSMUSG00000038530	Rgs4	-2.94074	NS	2.94074	0.983118	9.13362	0.00250954	0.0565022	NS	regulator of G-protein signaling 4
ENSMUSG00000026177	Slc11a1	-2.26735	NS	2.26735	1.92439	9.11117	0.00254054	0.0570997	NS	solute carrier family 11 (proton-coupled divalent metal ion transporters), member 1
ENSMUSG00000010142	Tnfrsf13b	-3.72528	NS	3.72528	1.11234	9.10159	0.00255388	0.0571989	NS	tumor necrosis factor receptor superfamily, member 13b
ENSMUSG00000030798	Cd37	-3.63761	NS	3.63761	1.0766	9.1022	0.00255302	0.0571989	NS	CD37 antigen
ENSMUSG00000020437	Myo1g	-2.46014	NS	2.46014	2.12949	9.09704	0.00256024	0.0572412	NS	myosin IG
ENSMUSG00000011256	Adam19	-2.48148	NS	2.48148	1.11556	9.08384	0.00257877	0.0574551	NS	a disintegrin and metallopeptidase domain 19 (meltrin beta)
ENSMUSG00000032740	Ccdc88a	-1.43712	NS	1.43712	2.55174	9.08391	0.00257869	0.0574551	NS	coiled coil domain containing 88A
ENSMUSG00000033538	Casp4	-2.16393	NS	2.16393	2.52343	9.06612	0.00260389	0.057914	NS	caspase 4, apoptosis-related cysteine peptidase
ENSMUSG00000023947	Nfkbie	-2.5338	NS	2.5338	1.48274	9.04512	0.00263397	0.058295	NS	nuclear factor of kappa light polypeptide gene enhancer in B cells inhibitor, epsilon
ENSMUSG00000024529	Lox	-1.48813	NS	1.48813	4.11278	9.04677	0.00263159	0.058295	NS	lysyl oxidase
ENSMUSG00000028161	Ppp3ca	-1.3819	NS	1.3819	5.68845	9.04463	0.00263468	0.058295	NS	protein phosphatase 3, catalytic subunit, alpha isoform
ENSMUSG00000052160	Pld4	-2.53391	NS	2.53391	2.72364	9.01475	0.00267809	0.0591534	NS	phospholipase D family, member 4
ENSMUSG00000065870	Rnu3a	-1.80427	NS	1.80427	3.3362	9.01029	0.00268465	0.0591962	NS	U3A small nuclear RNA
ENSMUSG00000026786	Apbb1ip	-2.38842	NS	2.38842	1.60113	8.99951	0.00270052	0.0594439	NS	amyloid beta (A4) precursor protein-binding, family B, member 1 interacting protein
ENSMUSG00000034028	Cd226	-2.42254	NS	2.42254	0.4185	8.9911	0.00271298	0.0594547	NS	CD226 antigen
ENSMUSG00000034652	Cd300a	-2.78548	NS	2.78548	1.43458	8.98978	0.00271493	0.0594547	NS	CD300A molecule
ENSMUSG00000037754	Ppp1r16b	-2.89591	NS	2.89591	1.28314	8.99272	0.00271058	0.0594547	NS	protein phosphatase 1, regulatory subunit 16B
ENSMUSG00000024691	Fam111a	-2.38594	NS	2.38594	2.10376	8.98255	0.0027257	0.0595886	NS	family with sequence similarity 111, member A
ENSMUSG00000052142	Rasal3	-2.91106	NS	2.91106	1.24007	8.95668	0.00276456	0.0601304	NS	RAS protein activator like 3
ENSMUSG00000055675	Kbtbd11	-2.26304	NS	2.26304	1.45969	8.9594	0.00276045	0.0601304	NS	kelch repeat and BTB (POZ) domain containing 11
ENSMUSG00000056529	Ptafr	-2.30545	NS	2.30545	2.20594	8.9595	0.0027603	0.0601304	NS	platelet-activating factor receptor
ENSMUSG00000051747	Ttn	-3.55599	NS	3.55599	1.80253	8.9313	0.00280324	0.0607654	NS	titin
ENSMUSG00000067006	Serpinb5	-1.45707	NS	1.45707	3.10569	8.9322	0.00280187	0.0607654	NS	serine (or cysteine) peptidase inhibitor, clade B, member 5
ENSMUSG00000041272	Tox	-2.29918	NS	2.29918	0.959541	8.91167	0.00283355	0.0613185	NS	thymocyte selection-associated high mobility group box
ENSMUSG00000022371	Col14a1	-1.68496	NS	1.68496	4.00081	8.90309	0.00284688	0.0615031	NS	collagen, type XIV, alpha 1
ENSMUSG00000055254	Ntrk2	-1.87585	NS	1.87585	1.82542	8.88449	0.00287603	0.0620283	NS	neurotrophic tyrosine kinase, receptor, type 2
ENSMUSG00000017754	Pltp	-1.76865	NS	1.76865	3.63603	8.88043	0.00288244	0.062062	NS	phospholipid transfer protein
ENSMUSG00000026822	Lcn2	-3.85327	NS	3.85327	6.67482	8.85398	0.00292451	0.0628622	NS	lipocalin 2
ENSMUSG00000037337	Map4k1	-2.43913	NS	2.43913	0.946596	8.84872	0.00293294	0.0629379	NS	mitogen-activated protein kinase kinase kinase kinase 1
ENSMUSG00000027375	Mal	-1.47222	NS	1.47222	3.73109	8.83619	0.00295315	0.0632656	NS	myelin and lymphocyte protein, T cell differentiation protein
ENSMUSG00000054385	Ceacam2	-1.53687	NS	1.53687	3.36289	8.80686	0.003001	0.0641833	NS	carcinoembryonic antigen-related cell adhesion molecule 2
ENSMUSG00000031963	Bmper	-2.51143	NS	2.51143	1.28878	8.78493	0.00303729	0.0643762	NS	BMP-binding endothelial regulator
ENSMUSG00000034833	Tespa1	-3.27057	NS	3.27057	-0.120811	8.78961	0.00302951	0.0643762	NS	thymocyte expressed, positive selection associated 1
ENSMUSG00000035208	Slfn8	-2.37759	NS	2.37759	1.34768	8.7832	0.00304017	0.0643762	NS	schlafen 8
ENSMUSG00000055541	Lair1	-2.49054	NS	2.49054	1.30711	8.79174	0.00302597	0.0643762	NS	leukocyte-associated Ig-like receptor 1
ENSMUSG00000062585	Cnr2	-2.94438	NS	2.94438	0.416362	8.78486	0.0030374	0.0643762	NS	cannabinoid receptor 2 (macrophage)
ENSMUSG00000112148	Lilrb4a	-2.17937	NS	2.17937	1.87145	8.78891	0.00303067	0.0643762	NS	leukocyte immunoglobulin-like receptor, subfamily B, member 4A
ENSMUSG00000030742	Lat	-4.08422	NS	4.08422	0.0582157	8.77015	0.00306201	0.064625	NS	linker for activation of T cells
ENSMUSG00000037206	Islr	-1.56572	NS	1.56572	2.0227	8.77291	0.00305738	0.064625	NS	immunoglobulin superfamily containing leucine-rich repeat
ENSMUSG00000060550	H2-Q7	-2.38421	NS	2.38421	4.58688	8.71329	0.00315898	0.066562	NS	histocompatibility 2, Q region locus 7
ENSMUSG00000025887	Casp12	-1.96065	NS	1.96065	2.7299	8.70752	0.003169	0.0666635	NS	caspase 12
ENSMUSG00000024965	Fermt3	-2.47441	NS	2.47441	2.26905	8.70291	0.00317702	0.0667227	NS	fermitin family member 3
ENSMUSG00000074264	Amy1	-2.17906	NS	2.17906	0.780653	8.69271	0.00319486	0.0669874	NS	amylase 1, salivary
ENSMUSG00000104208	Gm37401	-2.24817	NS	2.24817	0.495849	8.68589	0.00320682	0.0671285	NS	predicted gene, 37401
ENSMUSG00000056427	Slit3	-1.65692	NS	1.65692	4.04596	8.67633	0.0032237	0.0673717	NS	slit guidance ligand 3
ENSMUSG00000072235	Tuba1a	-1.34885	NS	1.34885	4.51259	8.67293	0.00322972	0.0673874	NS	tubulin, alpha 1A
ENSMUSG00000028581	Laptm5	-2.55601	NS	2.55601	3.63082	8.64963	0.00327128	0.0681437	NS	lysosomal-associated protein transmembrane 5
ENSMUSG00000028262	Clca3a2	-3.52128	NS	3.52128	3.54064	8.6451	0.00327943	0.0682025	NS	chloride channel accessory 3A2
ENSMUSG00000071656	Lrrn4cl	-2.03739	NS	2.03739	1.43123	8.62821	0.00330996	0.0687259	NS	LRRN4 C-terminal like
ENSMUSG00000064380	Gm26448	-1.00831	NS	1.00831	4.11278	8.60863	0.00334574	0.0693564	NS	predicted gene, 26448
ENSMUSG00000051323	Pcdh19	-2.02868	NS	2.02868	1.76407	8.54612	0.0034626	0.071613	NS	protocadherin 19
ENSMUSG00000073490	Ifi207	-2.18753	NS	2.18753	1.15507	8.54151	0.00347137	0.071613	NS	interferon activated gene 207
ENSMUSG00000090942	F830016B08Rik	-2.79709	NS	2.79709	-0.187546	8.54401	0.00346662	0.071613	NS	RIKEN cDNA F830016B08 gene
ENSMUSG00000034116	Vav1	-2.60065	NS	2.60065	2.039	8.53395	0.00348582	0.0716804	NS	vav 1 oncogene
ENSMUSG00000056498	Tmem154	-2.05207	NS	2.05207	1.54049	8.53584	0.00348221	0.0716804	NS	transmembrane protein 154
ENSMUSG00000074115	Saa1	-3.46965	NS	3.46965	4.08991	8.52618	0.00350075	0.0718719	NS	serum amyloid A 1
ENSMUSG00000039158	Akna	-2.57883	NS	2.57883	1.66292	8.52242	0.00350797	0.071905	NS	AT-hook transcription factor
ENSMUSG00000024087	Cyp1b1	-1.83778	NS	1.83778	2.06972	8.51714	0.00351817	0.0719988	NS	cytochrome P450, family 1, subfamily b, polypeptide 1
ENSMUSG00000074570	Cass4	-3.19077	NS	3.19077	-0.960977	8.49836	0.00355467	0.0726297	NS	Cas scaffolding protein family member 4
ENSMUSG00000028255	Clca1	-4.03557	NS	4.03557	3.94156	8.49534	0.00356057	0.0726344	NS	chloride channel accessory 1
ENSMUSG00000026425	Srgap2	-1.45233	NS	1.45233	2.40192	8.48479	0.00358128	0.0727701	NS	SLIT-ROBO Rho GTPase activating protein 2
ENSMUSG00000045382	Cxcr4	-2.38071	NS	2.38071	2.36111	8.48328	0.00358426	0.0727701	NS	chemokine (C-X-C motif) receptor 4
ENSMUSG00000052821	Cysltr1	-2.29176	NS	2.29176	1.25058	8.48694	0.00357704	0.0727701	NS	cysteinyl leukotriene receptor 1
ENSMUSG00000026442	Nfasc	-3.49087	NS	3.49087	-0.535942	8.46623	0.00361801	0.0732676	NS	neurofascin
ENSMUSG00000027843	Ptpn22	-2.9228	NS	2.9228	0.757689	8.46513	0.0036202	0.0732676	NS	protein tyrosine phosphatase, non-receptor type 22 (lymphoid)
ENSMUSG00000021298	Gpr132	-2.51399	NS	2.51399	0.163921	8.45789	0.00363462	0.073372	NS	G protein-coupled receptor 132
ENSMUSG00000044770	Scml4	-1.98139	NS	1.98139	0.456106	8.4568	0.00363681	0.073372	NS	Scm polycomb group protein like 4
ENSMUSG00000006519	Cyba	-2.06159	NS	2.06159	3.87383	8.43232	0.00368609	0.0735554	NS	cytochrome b-245, alpha polypeptide
ENSMUSG00000025453	Nnt	1.61562	NS	-1.61562	3.53445	8.43284	0.00368505	0.0735554	NS	nicotinamide nucleotide transhydrogenase
ENSMUSG00000030737	Slco2b1	-1.93542	NS	1.93542	2.60836	8.43827	0.00367405	0.0735554	NS	solute carrier organic anion transporter family, member 2b1
ENSMUSG00000032902	Slc16a1	-1.54432	NS	1.54432	2.45328	8.4475	0.00365546	0.0735554	NS	solute carrier family 16 (monocarboxylic acid transporters), member 1
ENSMUSG00000038608	Dock10	-2.34885	NS	2.34885	3.29476	8.44578	0.00365892	0.0735554	NS	dedicator of cytokinesis 10
ENSMUSG00000043931	Gimap7	-3.53617	NS	3.53617	0.0698264	8.43978	0.00367101	0.0735554	NS	GTPase, IMAP family member 7
ENSMUSG00000054843	Atrnl1	-1.40268	NS	1.40268	3.30948	8.4364	0.00367784	0.0735554	NS	attractin like 1
ENSMUSG00000024669	Cd5	-3.14516	NS	3.14516	-0.461589	8.42787	0.00369513	0.073621	NS	CD5 antigen
ENSMUSG00000036395	Glb1l2	-1.58263	NS	1.58263	2.63274	8.41829	0.00371465	0.0738951	NS	galactosidase, beta 1-like 2
ENSMUSG00000005338	Cadm3	-2.80188	NS	2.80188	-0.326863	8.41041	0.00373079	0.0740791	NS	cell adhesion molecule 3
ENSMUSG00000031165	Was	-2.75368	NS	2.75368	1.25934	8.40813	0.00373547	0.0740791	NS	Wiskott-Aldrich syndrome
ENSMUSG00000079017	Ifi27l2a	-1.7048	NS	1.7048	2.67867	8.3963	0.00375985	0.0744474	NS	interferon, alpha-inducible protein 27 like 2A
ENSMUSG00000020676	Ccl11	-2.23816	NS	2.23816	0.492277	8.37305	0.00380825	0.0752894	NS	chemokine (C-C motif) ligand 11
ENSMUSG00000027359	Slc27a2	1.63614	NS	-1.63614	1.53353	8.35488	0.00384653	0.075929	NS	solute carrier family 27 (fatty acid transporter), member 2
ENSMUSG00000041515	Irf8	-1.64157	NS	1.64157	3.2022	8.32816	0.00390351	0.0769352	NS	interferon regulatory factor 8
ENSMUSG00000006782	Cnp	-1.41873	NS	1.41873	2.93663	8.30498	0.00395366	0.0777108	NS	2',3'-cyclic nucleotide 3' phosphodiesterase
ENSMUSG00000029188	Slc34a2	-1.86273	NS	1.86273	3.16632	8.30347	0.00395693	0.0777108	NS	solute carrier family 34 (sodium phosphate), member 2
ENSMUSG00000031133	Arhgef6	-1.83681	NS	1.83681	2.33213	8.30158	0.00396106	0.0777108	NS	Rac/Cdc42 guanine nucleotide exchange factor (GEF) 6
ENSMUSG00000056214	Pard6g	-1.44892	NS	1.44892	2.02489	8.27709	0.00401484	0.0785254	NS	par-6 family cell polarity regulator gamma
ENSMUSG00000112822	A130012E19Rik	-2.30523	NS	2.30523	-0.742687	8.27856	0.00401158	0.0785254	NS	RIKEN cDNA A130012E19 gene
ENSMUSG00000050592	Fam78a	-2.78939	NS	2.78939	-0.106785	8.26096	0.00405068	0.0789864	NS	family with sequence similarity 78, member A
ENSMUSG00000063260	Syt10	-2.18026	NS	2.18026	2.34326	8.26093	0.00405074	0.0789864	NS	synaptotagmin X
ENSMUSG00000039899	Fgl2	-1.39527	NS	1.39527	4.68556	8.24663	0.00408277	0.0794898	NS	fibrinogen-like protein 2
ENSMUSG00000017446	C1qtnf1	-2.21723	NS	2.21723	0.84949	8.24007	0.00409757	0.0796569	NS	C1q and tumor necrosis factor related protein 1
ENSMUSG00000029082	Bst1	-2.96163	NS	2.96163	0.750971	8.23548	0.00410793	0.0797374	NS	bone marrow stromal cell antigen 1
ENSMUSG00000016494	Cd34	-1.51249	NS	1.51249	3.85735	8.21965	0.00414391	0.0799513	NS	CD34 antigen
ENSMUSG00000030263	Lrmp	-2.69892	NS	2.69892	0.820479	8.22773	0.00412551	0.0799513	NS	lymphoid-restricted membrane protein
ENSMUSG00000041112	Elmo1	-1.34071	NS	1.34071	2.6745	8.22059	0.00414177	0.0799513	NS	engulfment and cell motility 1
ENSMUSG00000053044	Cd8b1	-3.598	NS	3.598	-0.82537	8.22378	0.0041345	0.0799513	NS	CD8 antigen, beta chain 1
ENSMUSG00000029204	Rhoh	-3.05023	NS	3.05023	1.16268	8.20993	0.00416617	0.0802599	NS	ras homolog family member H
ENSMUSG00000060703	Cd302	-1.92604	NS	1.92604	1.60328	8.20294	0.00418225	0.0804487	NS	CD302 antigen
ENSMUSG00000027514	Zbp1	-3.29729	NS	3.29729	1.73938	8.19097	0.00420995	0.0805121	NS	Z-DNA binding protein 1
ENSMUSG00000028268	Gbp3	-2.18193	NS	2.18193	2.92338	8.19065	0.00421069	0.0805121	NS	guanylate binding protein 3
ENSMUSG00000036620	Mgat4b	-1.5829	NS	1.5829	1.81604	8.19206	0.00420741	0.0805121	NS	mannoside acetylglucosaminyltransferase 4, isoenzyme B
ENSMUSG00000042129	Rassf4	-2.22268	NS	2.22268	2.33126	8.19377	0.00420345	0.0805121	NS	Ras association (RalGDS/AF-6) domain family member 4
ENSMUSG00000027073	Prg2	-3.23371	NS	3.23371	-0.778226	8.18781	0.00421727	0.0805178	NS	proteoglycan 2, bone marrow
ENSMUSG00000031103	Elf4	-1.91263	NS	1.91263	2.13529	8.18203	0.00423073	0.0805528	NS	E74-like factor 4 (ets domain transcription factor)
ENSMUSG00000058099	Nfam1	-2.56137	NS	2.56137	1.11938	8.18163	0.00423168	0.0805528	NS	Nfat activating molecule with ITAM motif 1
ENSMUSG00000109429	Gm45223	-1.60172	NS	1.60172	1.6332	8.17264	0.0042527	0.0808329	NS	predicted gene 45223
ENSMUSG00000005465	Il27ra	-2.76815	NS	2.76815	0.842854	8.14636	0.00431478	0.0817702	NS	interleukin 27 receptor, alpha
ENSMUSG00000026656	Fcgr2b	-2.44687	NS	2.44687	3.51298	8.1478	0.00431135	0.0817702	NS	Fc receptor, IgG, low affinity IIb
ENSMUSG00000038188	Scarf1	-2.51852	NS	2.51852	-0.259122	8.11664	0.00438607	0.0829984	NS	scavenger receptor class F, member 1
ENSMUSG00000020077	Srgn	-2.72718	NS	2.72718	4.25117	8.1016	0.00442263	0.0833716	NS	serglycin
ENSMUSG00000028970	Abcb1b	-2.1752	NS	2.1752	0.784397	8.09718	0.00443342	0.0833716	NS	ATP-binding cassette, sub-family B (MDR/TAP), member 1B
ENSMUSG00000031375	Bgn	-1.86834	NS	1.86834	4.66564	8.10036	0.00442565	0.0833716	NS	biglycan
ENSMUSG00000045817	Zfp36l2	-1.41069	NS	1.41069	3.17853	8.09517	0.00443833	0.0833716	NS	zinc finger protein 36, C3H type-like 2
ENSMUSG00000098557	Kctd12	-1.51026	NS	1.51026	4.18467	8.10214	0.0044213	0.0833716	NS	potassium channel tetramerisation domain containing 12
ENSMUSG00000032089	Il10ra	-2.42406	NS	2.42406	1.84685	8.07927	0.00447746	0.0839835	NS	interleukin 10 receptor, alpha
ENSMUSG00000057098	Ebf1	-1.92563	NS	1.92563	1.62022	8.06066	0.00452368	0.0847264	NS	early B cell factor 1
ENSMUSG00000003559	As3mt	-1.65022	NS	1.65022	1.12501	8.05637	0.0045344	0.0848033	NS	arsenic (+3 oxidation state) methyltransferase
ENSMUSG00000043740	B430306N03Rik	-3.05473	NS	3.05473	-0.295547	8.04825	0.00455476	0.0850412	NS	RIKEN cDNA B430306N03 gene
ENSMUSG00000055994	Nod2	-2.49188	NS	2.49188	0.0245428	8.04337	0.00456704	0.0850412	NS	nucleotide-binding oligomerization domain containing 2
ENSMUSG00000056145	AI504432	-2.34798	NS	2.34798	0.721046	8.04372	0.00456618	0.0850412	NS	expressed sequence AI504432
ENSMUSG00000033910	Gucy1a1	-1.7889	NS	1.7889	1.07936	8.0307	0.0045991	0.0855139	NS	guanylate cyclase 1, soluble, alpha 1
ENSMUSG00000025068	Gsto1	-1.13438	NS	1.13438	4.70291	8.01852	0.00463013	0.0858889	NS	glutathione S-transferase omega 1
ENSMUSG00000070031	Sp140	-1.80353	NS	1.80353	2.33522	8.01753	0.00463268	0.0858889	NS	Sp140 nuclear body protein
ENSMUSG00000032094	Cd3d	-2.72414	NS	2.72414	0.751989	8.0031	0.00466974	0.0863261	NS	CD3 antigen, delta polypeptide
ENSMUSG00000074715	Ccl28	-3.93773	NS	3.93773	4.71135	8.00324	0.00466938	0.0863261	NS	chemokine (C-C motif) ligand 28
ENSMUSG00000027611	Procr	-2.7138	NS	2.7138	-0.0996866	7.9955	0.00468937	0.0864009	NS	protein C receptor, endothelial
ENSMUSG00000039395	Mreg	-2.85684	NS	2.85684	-0.4823	7.99371	0.00469401	0.0864009	NS	melanoregulin
ENSMUSG00000051498	Tlr6	-2.60056	NS	2.60056	0.0548609	7.99842	0.00468183	0.0864009	NS	toll-like receptor 6
ENSMUSG00000043004	Gng2	-2.19722	NS	2.19722	1.48864	7.98811	0.00470855	0.0865442	NS	guanine nucleotide binding protein (G protein), gamma 2
ENSMUSG00000031015	Swap70	-1.70491	NS	1.70491	3.25431	7.97471	0.00474354	0.0870624	NS	SWA-70 protein
ENSMUSG00000031709	Tbc1d9	-1.51301	NS	1.51301	2.514	7.97099	0.00475331	0.0871167	NS	TBC1 domain family, member 9
ENSMUSG00000031389	Arhgap4	-2.45427	NS	2.45427	1.28069	7.96363	0.00477266	0.0872486	NS	Rho GTPase activating protein 4
ENSMUSG00000071042	Rasgrp3	-2.89871	NS	2.89871	0.814165	7.96307	0.00477412	0.0872486	NS	RAS, guanyl releasing protein 3
ENSMUSG00000017652	Cd40	-2.93637	NS	2.93637	0.140262	7.95451	0.00479677	0.0875377	NS	CD40 antigen
ENSMUSG00000077714	Snord17	-1.28537	NS	1.28537	6.2211	7.94516	0.00482163	0.0878661	NS	small nucleolar RNA, C/D box 17
ENSMUSG00000021907	Msmb	-1.96076	NS	1.96076	10.3979	7.93902	0.00483799	0.0880391	NS	beta-microseminoprotein
ENSMUSG00000093956	Gm24497	-1.14933	NS	1.14933	4.73484	7.92757	0.00486871	0.0884723	NS	predicted gene, 24497
ENSMUSG00000021130	Galnt16	-3.10511	NS	3.10511	-0.17692	7.91956	0.00489031	0.088739	NS	polypeptide N-acetylgalactosaminyltransferase 16
ENSMUSG00000001946	Esam	-1.58443	NS	1.58443	1.7957	7.90613	0.00492676	0.0888093	NS	endothelial cell-specific adhesion molecule
ENSMUSG00000005125	Ndrg1	-1.395	NS	1.395	3.22051	7.90854	0.00492019	0.0888093	NS	N-myc downstream regulated gene 1
ENSMUSG00000030560	Ctsc	-1.32105	NS	1.32105	5.69815	7.91196	0.00491092	0.0888093	NS	cathepsin C
ENSMUSG00000051124	Gimap9	-2.14837	NS	2.14837	0.87846	7.91107	0.00491333	0.0888093	NS	GTPase, IMAP family member 9
ENSMUSG00000087107	AI662270	-3.21223	NS	3.21223	1.85119	7.90536	0.00492885	0.0888093	NS	expressed sequence AI662270
ENSMUSG00000027656	Ccn5	-2.07565	NS	2.07565	1.25678	7.893	0.00496264	0.0892927	NS	cellular communication network factor 5
ENSMUSG00000041202	Pla2g2d	-2.89464	NS	2.89464	0.841796	7.87156	0.00502183	0.090231	NS	phospholipase A2, group IID
ENSMUSG00000040950	Mgl2	-2.10477	NS	2.10477	1.06786	7.86714	0.00503413	0.0902417	NS	macrophage galactose N-acetyl-galactosamine specific lectin 2
ENSMUSG00000089942	Pira2	-3.60835	NS	3.60835	-0.310237	7.86628	0.00503652	0.0902417	NS	paired-Ig-like receptor A2
ENSMUSG00000039934	Gsap	-1.89614	NS	1.89614	1.8247	7.85476	0.00506872	0.0906918	NS	gamma-secretase activating protein
ENSMUSG00000054641	Mmrn1	-1.52585	NS	1.52585	2.86233	7.85082	0.00507977	0.0907627	NS	multimerin 1
ENSMUSG00000078122	F630028O10Rik	-2.80808	NS	2.80808	0.57321	7.82825	0.00514359	0.0917751	NS	RIKEN cDNA F630028O10 gene
ENSMUSG00000044337	Ackr3	-1.54919	NS	1.54919	4.47526	7.8136	0.00518545	0.0923934	NS	atypical chemokine receptor 3
ENSMUSG00000025017	Pik3ap1	-1.48349	NS	1.48349	3.77505	7.79018	0.00525311	0.0934688	NS	phosphoinositide-3-kinase adaptor protein 1
ENSMUSG00000074361	C5ar2	-3.06177	NS	3.06177	-0.619227	7.78169	0.00527784	0.0937786	NS	complement component 5a receptor 2
ENSMUSG00000035021	Baz1a	-1.38619	NS	1.38619	2.91574	7.77283	0.0053038	0.0941093	NS	bromodomain adjacent to zinc finger domain 1A
ENSMUSG00000026875	Traf1	-2.36234	NS	2.36234	0.940604	7.77019	0.00531154	0.0941164	NS	TNF receptor-associated factor 1
ENSMUSG00000021280	Exoc3l4	-2.31399	NS	2.31399	-0.223287	7.76687	0.00532131	0.0941508	NS	exocyst complex component 3-like 4
ENSMUSG00000036805	Noxa1	-2.68137	NS	2.68137	1.93018	7.76454	0.00532818	0.0941508	NS	NADPH oxidase activator 1
ENSMUSG00000034663	Bmp2k	-1.12396	NS	1.12396	3.69532	7.76071	0.00533949	0.0942206	NS	BMP2 inducible kinase
ENSMUSG00000093938	Evi2b	-3.26455	NS	3.26455	0.186707	7.72568	0.00544408	0.095524	NS	ecotropic viral integration site 2b
ENSMUSG00000098943	Rnu3b1	-1.05477	NS	1.05477	5.13063	7.72509	0.00544587	0.095524	NS	U3B small nuclear RNA 1
ENSMUSG00000099291	Rnu3b3	-1.05477	NS	1.05477	5.13063	7.72461	0.00544732	0.095524	NS	U3B small nuclear RNA 3
ENSMUSG00000104896	Rnu3b4	-1.05477	NS	1.05477	5.13063	7.72351	0.00545063	0.095524	NS	U3B small nuclear RNA 4
ENSMUSG00000105115	Rnu3b2	-1.05477	NS	1.05477	5.13063	7.72417	0.00544863	0.095524	NS	U3B small nuclear RNA 2
ENSMUSG00000023827	Agpat4	-2.05441	NS	2.05441	0.427715	7.71297	0.00548256	0.0959523	NS	1-acylglycerol-3-phosphate O-acyltransferase 4 (lysophosphatidic acid acyltransferase, delta)
ENSMUSG00000032640	Chsy1	-1.75838	NS	1.75838	1.71128	7.70846	0.00549627	0.0960611	NS	chondroitin sulfate synthase 1
ENSMUSG00000036964	Trim17	-2.39217	NS	2.39217	-1.05572	7.7026	0.00551414	0.0962421	NS	tripartite motif-containing 17
ENSMUSG00000071715	Ncf4	-2.64141	NS	2.64141	1.18836	7.69592	0.00553458	0.0964673	NS	neutrophil cytosolic factor 4
ENSMUSG00000028599	Tnfrsf1b	-1.97254	NS	1.97254	3.11155	7.67501	0.00559907	0.0974588	NS	tumor necrosis factor receptor superfamily, member 1b
ENSMUSG00000026872	Zeb2	-1.61286	NS	1.61286	3.75307	7.66924	0.00561702	0.0975063	NS	zinc finger E-box binding homeobox 2
ENSMUSG00000050075	Gpr171	-2.5939	NS	2.5939	0.116922	7.67099	0.00561157	0.0975063	NS	G protein-coupled receptor 171
ENSMUSG00000022306	Zfpm2	-2.49053	NS	2.49053	-0.666616	7.66598	0.00562715	0.09755	NS	zinc finger protein, multitype 2
ENSMUSG00000039349	C130074G19Rik	-2.17092	NS	2.17092	0.964304	7.65473	0.00566238	0.0980281	NS	RIKEN cDNA C130074G19 gene
ENSMUSG00000021423	Ly86	-2.47271	NS	2.47271	2.12433	7.65124	0.00567334	0.0980853	NS	lymphocyte antigen 86
ENSMUSG00000012428	Steap4	-2.00265	NS	2.00265	4.94177	7.64588	0.00569021	0.0982443	NS	STEAP family member 4
ENSMUSG00000040204	Pclaf	-2.49348	NS	2.49348	0.826202	7.63894	0.00571213	0.0984901	NS	PCNA clamp associated factor
ENSMUSG00000024696	Lpxn	-2.39136	NS	2.39136	1.43307	7.62083	0.00576979	0.0992171	NS	leupaxin
ENSMUSG00000033427	Upb1	-1.50594	NS	1.50594	3.01981	7.62177	0.00576679	0.0992171	NS	ureidopropionase, beta
ENSMUSG00000020009	Ifngr1	-1.25955	NS	1.25955	4.5304	7.61764	0.00578	0.0992595	NS	interferon gamma receptor 1
ENSMUSG00000005397	Nid1	-1.47928	NS	1.47928	4.64714	7.60106	0.00583341	0.100043	NS	nidogen 1
ENSMUSG00000026104	Stat1	-1.69845	NS	1.69845	5.57423	7.59441	0.00585496	0.100144	NS	signal transducer and activator of transcription 1
ENSMUSG00000056917	Sipa1	-2.19506	NS	2.19506	0.886101	7.59675	0.00584737	0.100144	NS	signal-induced proliferation associated gene 1
ENSMUSG00000030474	Siglece	-3.22153	NS	3.22153	-0.400566	7.59122	0.00586531	0.100187	NS	sialic acid binding Ig-like lectin E
ENSMUSG00000031207	Msn	-1.8524	NS	1.8524	4.60188	7.58724	0.00587829	0.100275	NS	moesin
ENSMUSG00000004837	Grap	-2.46247	NS	2.46247	0.630464	7.56172	0.00596212	0.101345	NS	GRB2-related adaptor protein
ENSMUSG00000024663	Rab3il1	-1.71626	NS	1.71626	1.94039	7.56454	0.00595277	0.101345	NS	RAB3A interacting protein (rabin3)-like 1
ENSMUSG00000030365	Clec2i	-3.05157	NS	3.05157	-0.232156	7.56094	0.0059647	0.101345	NS	C-type lectin domain family 2, member i
ENSMUSG00000047793	Sned1	-1.59217	NS	1.59217	2.15483	7.5569	0.00597809	0.101437	NS	sushi, nidogen and EGF-like domains 1
ENSMUSG00000083494	Gm12873	-1.59327	NS	1.59327	1.96971	7.55382	0.00598831	0.101476	NS	predicted gene 12873
ENSMUSG00000039232	Stx11	-2.5883	NS	2.5883	0.299439	7.5501	0.00600067	0.101552	NS	syntaxin 11
ENSMUSG00000036565	Ttyh3	-2.02106	NS	2.02106	1.48358	7.54259	0.00602574	0.101707	NS	tweety family member 3
ENSMUSG00000072674	Plac9b	-1.51994	NS	1.51994	2.82352	7.5436	0.00602236	0.101707	NS	placenta specific 9b
ENSMUSG00000083161	Gm11427	-2.67858	NS	2.67858	-0.930378	7.53529	0.0060502	0.101986	NS	predicted gene 11427
ENSMUSG00000027219	Slc28a2	-2.25798	NS	2.25798	1.37751	7.50496	0.00615294	0.103463	NS	solute carrier family 28 (sodium-coupled nucleoside transporter), member 2
ENSMUSG00000037902	Sirpa	-1.84367	NS	1.84367	4.33412	7.50268	0.00616073	0.103463	NS	signal-regulatory protein alpha
ENSMUSG00000038264	Sema7a	-2.34958	NS	2.34958	1.22011	7.50089	0.00616684	0.103463	NS	sema domain, immunoglobulin domain (Ig), and GPI membrane anchor, (semaphorin) 7A
ENSMUSG00000054545	Ugt1a6a	-2.12634	NS	2.12634	1.70708	7.49992	0.00617017	0.103463	NS	UDP glucuronosyltransferase 1 family, polypeptide A6A
ENSMUSG00000032554	Trf	-2.01051	NS	2.01051	4.43291	7.48377	0.00622575	0.104259	NS	transferrin
ENSMUSG00000005672	Kit	-2.14825	NS	2.14825	0.767808	7.47771	0.00624674	0.104474	NS	KIT proto-oncogene receptor tyrosine kinase
ENSMUSG00000050953	Gja1	-1.54453	NS	1.54453	2.10226	7.4661	0.00628717	0.105013	NS	gap junction protein, alpha 1
ENSMUSG00000021365	Nedd9	-2.0204	NS	2.0204	2.26639	7.46003	0.00630841	0.105049	NS	neural precursor cell expressed, developmentally down-regulated gene 9
ENSMUSG00000026074	Map4k4	-1.57063	NS	1.57063	2.53748	7.45845	0.00631393	0.105049	NS	mitogen-activated protein kinase kinase kinase kinase 4
ENSMUSG00000052331	Ankrd44	-1.42544	NS	1.42544	2.92425	7.4613	0.00630393	0.105049	NS	ankyrin repeat domain 44
ENSMUSG00000055368	Slc6a2	1.17278	NS	-1.17278	4.47624	7.44051	0.00637717	0.105964	NS	solute carrier family 6 (neurotransmitter transporter, noradrenalin), member 2
ENSMUSG00000101389	Ms4a4a	-2.95788	NS	2.95788	-0.0433745	7.43203	0.00640729	0.106326	NS	membrane-spanning 4-domains, subfamily A, member 4A
ENSMUSG00000046768	Rhoj	-1.51058	NS	1.51058	2.11262	7.42442	0.00643446	0.106639	NS	ras homolog family member J
ENSMUSG00000015305	Sash1	-1.25842	NS	1.25842	3.42206	7.40762	0.00649482	0.1075	NS	SAM and SH3 domain containing 1
ENSMUSG00000032712	Resf1	-1.2439	NS	1.2439	3.52164	7.40044	0.00652078	0.107791	NS	retroelement silencing factor 1
ENSMUSG00000039942	Ptger4	-1.83813	NS	1.83813	1.35958	7.39779	0.00653041	0.107811	NS	prostaglandin E receptor 4 (subtype EP4)
ENSMUSG00000052040	Klf13	-1.56112	NS	1.56112	2.69259	7.39481	0.00654124	0.10785	NS	Kruppel-like factor 13
ENSMUSG00000057948	Unc13d	-2.5178	NS	2.5178	0.0513327	7.38893	0.00656266	0.108065	NS	unc-13 homolog D
ENSMUSG00000021451	Sema4d	-1.81824	NS	1.81824	3.07692	7.38153	0.00658972	0.108344	NS	sema domain, immunoglobulin domain (Ig), transmembrane domain (TM) and short cytoplasmic domain, (se
ENSMUSG00000037946	Fgd3	-2.42158	NS	2.42158	1.07812	7.37966	0.00659656	0.108344	NS	FYVE, RhoGEF and PH domain containing 3
ENSMUSG00000004707	Ly9	-2.60704	NS	2.60704	1.10581	7.37476	0.00661457	0.108501	NS	lymphocyte antigen 9
ENSMUSG00000047810	Ccdc88b	-2.2453	NS	2.2453	1.06331	7.34621	0.00672044	0.110097	NS	coiled-coil domain containing 88B
ENSMUSG00000030905	Crym	-1.99553	NS	1.99553	-0.0863031	7.33286	0.00677051	0.110493	NS	crystallin, mu
ENSMUSG00000034463	Scara3	-1.47777	NS	1.47777	2.28196	7.33376	0.00676713	0.110493	NS	scavenger receptor class A, member 3
ENSMUSG00000052760	A630001G21Rik	-2.99371	NS	2.99371	-0.559548	7.33471	0.00676356	0.110493	NS	RIKEN cDNA A630001G21 gene
ENSMUSG00000021065	Fut8	-1.13037	NS	1.13037	3.81973	7.31194	0.00684979	0.111645	NS	fucosyltransferase 8
ENSMUSG00000000318	Clec10a	-2.20005	NS	2.20005	1.90602	7.29748	0.00690516	0.112289	NS	C-type lectin domain family 10, member A
ENSMUSG00000021880	Rnase6	-2.90907	NS	2.90907	0.291113	7.29248	0.00692439	0.112289	NS	ribonuclease, RNase A family, 6
ENSMUSG00000061356	Nuggc	-3.08229	NS	3.08229	-0.497119	7.29523	0.00691379	0.112289	NS	nuclear GTPase, germinal center associated
ENSMUSG00000102185	5033404E19Rik	-1.63587	NS	1.63587	1.27209	7.29401	0.00691847	0.112289	NS	RIKEN cDNA 5033404E19 gene
ENSMUSG00000024053	Emilin2	-1.90526	NS	1.90526	2.2292	7.28307	0.00696075	0.112736	NS	elastin microfibril interfacer 2
ENSMUSG00000019850	Tnfaip3	-1.882	NS	1.882	2.80797	7.28015	0.00697206	0.112777	NS	tumor necrosis factor, alpha-induced protein 3
ENSMUSG00000025608	Podxl	-1.53443	NS	1.53443	2.22569	7.27731	0.00698312	0.112813	NS	podocalyxin-like
ENSMUSG00000022816	Fstl1	-1.4597	NS	1.4597	4.83377	7.26125	0.00704583	0.113683	NS	follistatin-like 1
ENSMUSG00000026389	Steap3	-1.75327	NS	1.75327	1.76388	7.25296	0.00707841	0.114065	NS	STEAP family member 3
ENSMUSG00000025422	Agap2	-2.63659	NS	2.63659	-0.240403	7.2495	0.00709209	0.114142	NS	ArfGAP with GTPase domain, ankyrin repeat and PH domain 2
ENSMUSG00000006369	Fbln1	-1.57769	NS	1.57769	3.97955	7.23444	0.00715179	0.114741	NS	fibulin 1
ENSMUSG00000045322	Tlr9	-2.73334	NS	2.73334	0.884133	7.2324	0.00715996	0.114741	NS	toll-like receptor 9
ENSMUSG00000055435	Maf	-1.21232	NS	1.21232	3.58841	7.22886	0.00717409	0.114741	NS	avian musculoaponeurotic fibrosarcoma oncogene homolog
ENSMUSG00000056553	Ptprn2	-1.98661	NS	1.98661	0.875987	7.22912	0.00717302	0.114741	NS	protein tyrosine phosphatase, receptor type, N polypeptide 2
ENSMUSG00000078853	Igtp	-1.82273	NS	1.82273	3.37847	7.23009	0.00716915	0.114741	NS	interferon gamma induced GTPase
ENSMUSG00000022181	C6	-2.66088	NS	2.66088	-0.133654	7.21935	0.00721216	0.115206	NS	complement component 6
ENSMUSG00000025912	Mybl1	-2.06947	NS	2.06947	-0.062672	7.19852	0.00729639	0.116239	NS	myeloblastosis oncogene-like 1
ENSMUSG00000026737	Pip4k2a	-1.95672	NS	1.95672	1.77818	7.19784	0.00729913	0.116239	NS	phosphatidylinositol-5-phosphate 4-kinase, type II, alpha
ENSMUSG00000094410	Gm38394	-1.02981	NS	1.02981	4.10357	7.19662	0.00730409	0.116239	NS	predicted gene, 38394
ENSMUSG00000038843	Gcnt1	-1.98323	NS	1.98323	1.4508	7.1879	0.00733969	0.116519	NS	glucosaminyl (N-acetyl) transferase 1, core 2
ENSMUSG00000040253	Gbp7	-1.94357	NS	1.94357	3.08154	7.18786	0.00733984	0.116519	NS	guanylate binding protein 7
ENSMUSG00000002033	Cd3g	-2.47029	NS	2.47029	1.4011	7.18009	0.00737172	0.11688	NS	CD3 antigen, gamma polypeptide
ENSMUSG00000064080	Fbln2	-1.37347	NS	1.37347	4.14202	7.17376	0.00739777	0.117148	NS	fibulin 2
ENSMUSG00000029675	Eln	-1.91443	NS	1.91443	1.53758	7.16819	0.00742075	0.117367	NS	elastin
ENSMUSG00000040751	Lat2	-2.45296	NS	2.45296	0.949038	7.16418	0.00743738	0.117485	NS	linker for activation of T cells family, member 2
ENSMUSG00000000244	Tspan32	-2.82136	NS	2.82136	0.609403	7.15817	0.00746234	0.117734	NS	tetraspanin 32
ENSMUSG00000089722	Cd300ld5	-3.64284	NS	3.64284	-1.27938	7.1551	0.00747511	0.117791	NS	CD300 molecule like family member D5
ENSMUSG00000025058	5430427O19Rik	-3.06604	NS	3.06604	-0.602469	7.12282	0.00761088	0.119783	NS	RIKEN cDNA 5430427O19 gene
ENSMUSG00000022661	Cd200	-1.61168	NS	1.61168	2.00052	7.112	0.00765697	0.12036	NS	CD200 antigen
ENSMUSG00000038668	Lpar1	-1.34531	NS	1.34531	2.95292	7.08878	0.0077568	0.12178	NS	lysophosphatidic acid receptor 1
ENSMUSG00000045136	Tubb2b	-2.70173	NS	2.70173	0.00468098	7.08294	0.00778212	0.122028	NS	tubulin, beta 2B class IIB
ENSMUSG00000021384	Susd3	-1.95926	NS	1.95926	0.356377	7.06846	0.00784524	0.122419	NS	sushi domain containing 3
ENSMUSG00000042349	Ikbke	-1.44259	NS	1.44259	2.02055	7.07186	0.00783041	0.122419	NS	inhibitor of kappaB kinase epsilon
ENSMUSG00000104713	Gbp6	-1.66505	NS	1.66505	3.35369	7.07402	0.00782095	0.122419	NS	guanylate binding protein 6
ENSMUSG00000105398	Gm47305	-3.49634	NS	3.49634	1.09169	7.06845	0.00784531	0.122419	NS	predicted gene, 47305
ENSMUSG00000031557	Plekha2	-1.68091	NS	1.68091	3.06486	7.06462	0.00786208	0.122532	NS	pleckstrin homology domain-containing, family A (phosphoinositide binding specific) member 2
ENSMUSG00000031871	Cdh5	-1.67722	NS	1.67722	2.48674	7.05796	0.00789136	0.122839	NS	cadherin 5
ENSMUSG00000017309	Cd300lg	-2.13554	NS	2.13554	1.07704	7.05412	0.00790833	0.122953	NS	CD300 molecule like family member G
ENSMUSG00000002565	Scin	-1.82407	NS	1.82407	1.30691	7.04728	0.00793858	0.122976	NS	scinderin
ENSMUSG00000020053	Igf1	-1.40989	NS	1.40989	4.51503	7.04936	0.00792936	0.122976	NS	insulin-like growth factor 1
ENSMUSG00000035891	Cerk	-1.63679	NS	1.63679	2.11957	7.04896	0.00793112	0.122976	NS	ceramide kinase
ENSMUSG00000022032	Scara5	-1.48012	NS	1.48012	3.4535	7.03438	0.00799598	0.123716	NS	scavenger receptor class A, member 5
ENSMUSG00000035004	Igsf6	-2.65045	NS	2.65045	1.05206	7.00538	0.0081265	0.125583	NS	immunoglobulin superfamily, member 6
ENSMUSG00000006800	Sulf2	-1.82901	NS	1.82901	2.49694	7.00189	0.00814235	0.125677	NS	sulfatase 2
ENSMUSG00000021886	Gpr65	-2.53315	NS	2.53315	0.494392	6.99377	0.00817938	0.126024	NS	G-protein coupled receptor 65
ENSMUSG00000036943	Rab8b	-1.59885	NS	1.59885	3.5593	6.99265	0.0081845	0.126024	NS	RAB8B, member RAS oncogene family
ENSMUSG00000028931	Kcnab2	-2.73372	NS	2.73372	0.561251	6.98382	0.008225	0.126041	NS	potassium voltage-gated channel, shaker-related subfamily, beta member 2
ENSMUSG00000030772	Dkk3	-1.80805	NS	1.80805	1.34993	6.98815	0.00820509	0.126041	NS	dickkopf WNT signaling pathway inhibitor 3
ENSMUSG00000037849	Ifi206	-3.31291	NS	3.31291	-0.872978	6.98704	0.00821019	0.126041	NS	interferon activated gene 206
ENSMUSG00000076498	Trbc2	-2.52721	NS	2.52721	1.07534	6.98518	0.00821872	0.126041	NS	T cell receptor beta, constant 2
ENSMUSG00000001506	Col1a1	-1.59416	NS	1.59416	5.60384	6.97138	0.00828236	0.126769	NS	collagen, type I, alpha 1
ENSMUSG00000009687	Fxyd5	-2.23148	NS	2.23148	1.8424	6.95307	0.00836755	0.127767	NS	FXYD domain-containing ion transport regulator 5
ENSMUSG00000029426	Scarb2	-1.09384	NS	1.09384	6.26422	6.95499	0.00835858	0.127767	NS	scavenger receptor class B, member 2
ENSMUSG00000020272	Stk10	-2.48139	NS	2.48139	1.28106	6.93849	0.00843604	0.128583	NS	serine/threonine kinase 10
ENSMUSG00000031196	F8	-1.7328	NS	1.7328	2.10224	6.93743	0.00844105	0.128583	NS	coagulation factor VIII
ENSMUSG00000028480	Glipr2	-1.75333	NS	1.75333	2.17392	6.93229	0.00846533	0.1288	NS	GLI pathogenesis-related 2
ENSMUSG00000021950	Anxa8	-2.6282	NS	2.6282	0.676375	6.92892	0.00848128	0.128889	NS	annexin A8
ENSMUSG00000026814	Eng	-1.55574	NS	1.55574	2.03092	6.92271	0.0085108	0.129061	NS	endoglin
ENSMUSG00000048163	Selplg	-2.5857	NS	2.5857	1.50895	6.92231	0.00851271	0.129061	NS	selectin, platelet (p-selectin) ligand
ENSMUSG00000104960	Snhg8	1.14214	NS	-1.14214	3.30211	6.91433	0.00855078	0.129485	NS	small nucleolar RNA host gene 8
ENSMUSG00000005087	Cd44	-1.8776	NS	1.8776	4.37277	6.90487	0.00859615	0.130018	NS	CD44 antigen
ENSMUSG00000058163	Gm5431	-2.18692	NS	2.18692	0.611665	6.90149	0.00861239	0.13011	NS	predicted gene 5431
ENSMUSG00000019124	Scrn1	-1.86657	NS	1.86657	0.15445	6.89817	0.00862842	0.130197	NS	secernin 1
ENSMUSG00000049988	Lrrc25	-2.77598	NS	2.77598	0.373491	6.89605	0.00863862	0.130197	NS	leucine rich repeat containing 25
ENSMUSG00000069607	Cd300ld3	-2.52341	NS	2.52341	0.217778	6.89399	0.00864862	0.130197	NS	CD300 molecule like family member D3
ENSMUSG00000092528	Nlrp1c-ps	-2.58566	NS	2.58566	-0.252908	6.88935	0.00867108	0.130382	NS	NLR family, pyrin domain containing 1C, pseudogene
ENSMUSG00000019876	Pkib	-2.44946	NS	2.44946	-0.375577	6.88433	0.00869547	0.130595	NS	protein kinase inhibitor beta, cAMP dependent, testis specific
ENSMUSG00000002983	Relb	-1.70905	NS	1.70905	1.91812	6.85164	0.00885602	0.132626	NS	avian reticuloendotheliosis viral (v-rel) oncogene related B
ENSMUSG00000015745	Plekho1	-1.62477	NS	1.62477	1.90798	6.84994	0.00886441	0.132626	NS	pleckstrin homology domain containing, family O member 1
ENSMUSG00000016496	Cd274	-2.56183	NS	2.56183	1.53352	6.8488	0.00887007	0.132626	NS	CD274 antigen
ENSMUSG00000022148	Fyb	-2.37527	NS	2.37527	1.40673	6.84423	0.00889278	0.132626	NS	FYN binding protein
ENSMUSG00000022488	Nckap1l	-2.0566	NS	2.0566	3.40662	6.84572	0.00888538	0.132626	NS	NCK associated protein 1 like
ENSMUSG00000106734	Gm20559	-2.07657	NS	2.07657	1.23964	6.84494	0.00888929	0.132626	NS	predicted gene, 20559
ENSMUSG00000030921	Trim30a	-1.55624	NS	1.55624	3.28685	6.83418	0.00894297	0.133082	NS	tripartite motif-containing 30A
ENSMUSG00000105096	Gbp10	-3.0616	NS	3.0616	0.192378	6.83394	0.00894418	0.133082	NS	guanylate-binding protein 10
ENSMUSG00000048612	Myof	-1.39814	NS	1.39814	4.20846	6.8273	0.00897747	0.133423	NS	myoferlin
ENSMUSG00000002111	Spi1	-2.28675	NS	2.28675	1.05247	6.82235	0.00900242	0.133638	NS	spleen focus forming virus (SFFV) proviral integration oncogene
ENSMUSG00000090394	4930523C07Rik	-1.61687	NS	1.61687	1.73741	6.81443	0.00904243	0.134077	NS	RIKEN cDNA 4930523C07 gene
ENSMUSG00000036545	Adamts2	-1.62778	NS	1.62778	2.15096	6.80107	0.00911032	0.134772	NS	a disintegrin-like and metallopeptidase (reprolysin type) with thrombospondin type 1 motif, 2
ENSMUSG00000086825	Gm15675	-2.25557	NS	2.25557	-0.313653	6.80219	0.00910463	0.134772	NS	predicted gene 15675
ENSMUSG00000070034	Sp110	-1.5419	NS	1.5419	2.03393	6.79546	0.009139	0.13504	NS	Sp110 nuclear body protein
ENSMUSG00000026981	Il1rn	-3.18371	NS	3.18371	2.00708	6.7751	0.00924383	0.136432	NS	interleukin 1 receptor antagonist
ENSMUSG00000020176	Grb10	-1.46548	NS	1.46548	2.09389	6.76868	0.00927714	0.136609	NS	growth factor receptor bound protein 10
ENSMUSG00000073599	Ecscr	-1.91699	NS	1.91699	1.39026	6.76908	0.00927506	0.136609	NS	endothelial cell surface expressed chemotaxis and apoptosis regulator
ENSMUSG00000032719	Sbspon	-1.70334	NS	1.70334	0.781325	6.76621	0.00929	0.136641	NS	somatomedin B and thrombospondin, type 1 domain containing
ENSMUSG00000029254	Stap1	-2.70559	NS	2.70559	0.63805	6.75137	0.00936757	0.137333	NS	signal transducing adaptor family member 1
ENSMUSG00000034205	Loxl2	-1.73414	NS	1.73414	2.13019	6.74902	0.00937994	0.137333	NS	lysyl oxidase-like 2
ENSMUSG00000040612	Ildr2	-1.97067	NS	1.97067	0.811723	6.75479	0.00934963	0.137333	NS	immunoglobulin-like domain containing receptor 2
ENSMUSG00000090272	Mndal	-2.10631	NS	2.10631	1.26003	6.74969	0.00937639	0.137333	NS	myeloid nuclear differentiation antigen like
ENSMUSG00000000693	Loxl3	-1.60754	NS	1.60754	1.46113	6.74157	0.00941916	0.13775	NS	lysyl oxidase-like 3
ENSMUSG00000036412	Arsi	-2.63331	NS	2.63331	-0.772005	6.73704	0.00944309	0.137785	NS	arylsulfatase i
ENSMUSG00000039621	Prex1	-1.91037	NS	1.91037	3.14781	6.73737	0.00944137	0.137785	NS	phosphatidylinositol-3,4,5-trisphosphate-dependent Rac exchange factor 1
ENSMUSG00000030786	Itgam	-2.23082	NS	2.23082	3.16179	6.72795	0.00949135	0.138332	NS	integrin alpha M
ENSMUSG00000076555	Igkv4-57-1	-3.47504	NS	3.47504	0.0508911	6.72399	0.00951245	0.138482	NS	immunoglobulin kappa variable 4-57-1
ENSMUSG00000043008	Klhl6	-3.05592	NS	3.05592	1.49966	6.72182	0.00952404	0.138493	NS	kelch-like 6
ENSMUSG00000024521	Pmaip1	-2.49894	NS	2.49894	0.785498	6.7099	0.00958791	0.139106	NS	phorbol-12-myristate-13-acetate-induced protein 1
ENSMUSG00000070738	Dgkd	-1.24576	NS	1.24576	3.30469	6.71175	0.00957796	0.139106	NS	diacylglycerol kinase, delta
ENSMUSG00000057719	Sh3rf2	-2.24989	NS	2.24989	-0.680421	6.70532	0.00961255	0.139306	NS	SH3 domain containing ring finger 2
ENSMUSG00000032334	Loxl1	-2.31889	NS	2.31889	0.774411	6.69267	0.009681	0.140139	NS	lysyl oxidase-like 1
ENSMUSG00000040747	Cd53	-2.2712	NS	2.2712	3.85013	6.67541	0.00977522	0.141343	NS	CD53 antigen
ENSMUSG00000024678	Ms4a4d	-2.12405	NS	2.12405	1.16574	6.66316	0.00984263	0.141998	NS	membrane-spanning 4-domains, subfamily A, member 4D
ENSMUSG00000033777	Tlr13	-2.49775	NS	2.49775	1.61685	6.6636	0.00984019	0.141998	NS	toll-like receptor 13
ENSMUSG00000034987	Hrh2	-2.80048	NS	2.80048	-0.717946	6.65272	0.00990048	0.14266	NS	histamine receptor H2
ENSMUSG00000069874	Irgm2	-1.8897	NS	1.8897	3.90502	6.65086	0.0099108	0.14266	NS	immunity-related GTPase family M member 2
ENSMUSG00000022912	Pros1	-1.42088	NS	1.42088	3.02215	6.64041	0.0099691	0.143157	NS	protein S (alpha)
ENSMUSG00000029661	Col1a2	-1.4945	NS	1.4945	6.76519	6.63766	0.00998449	0.143157	NS	collagen, type I, alpha 2
ENSMUSG00000048251	Bcl11b	-2.77329	NS	2.77329	-0.623543	6.63345	0.0100081	0.143157	NS	B cell leukemia/lymphoma 11B
ENSMUSG00000072596	Ear2	-2.48065	NS	2.48065	-0.372967	6.63269	0.0100124	0.143157	NS	eosinophil-associated, ribonuclease A family, member 2
ENSMUSG00000076501	Igkv2-137	-4.71411	NS	4.71411	4.53142	6.64081	0.00996685	0.143157	NS	immunoglobulin kappa chain variable 2-137
ENSMUSG00000097415	AU020206	-1.77744	NS	1.77744	2.24563	6.63312	0.01001	0.143157	NS	expressed sequence AU020206
ENSMUSG00000038776	Ephx1	0.960009	NS	-0.960009	5.20205	6.62891	0.0100337	0.143301	NS	epoxide hydrolase 1, microsomal
ENSMUSG00000039883	Lrrc17	-1.97343	NS	1.97343	0.178198	6.61899	0.0100897	0.143941	NS	leucine rich repeat containing 17
ENSMUSG00000022657	Cd96	-2.86518	NS	2.86518	-0.44483	6.61262	0.0101258	0.144296	NS	CD96 antigen
ENSMUSG00000094335	Igkv1-117	-4.13418	NS	4.13418	3.70587	6.59657	0.0102175	0.145441	NS	immunoglobulin kappa variable 1-117
ENSMUSG00000049307	Fut4	-1.47647	NS	1.47647	1.82671	6.59136	0.0102475	0.145705	NS	fucosyltransferase 4
ENSMUSG00000002020	Ltbp2	-2.23185	NS	2.23185	3.71966	6.57761	0.0103269	0.146579	NS	latent transforming growth factor beta binding protein 2
ENSMUSG00000027368	Dusp2	-2.93737	NS	2.93737	-0.406868	6.57677	0.0103318	0.146579	NS	dual specificity phosphatase 2
ENSMUSG00000031805	Jak3	-2.4352	NS	2.4352	0.937921	6.56572	0.0103962	0.147313	NS	Janus kinase 3
ENSMUSG00000040584	Abcb1a	-1.83745	NS	1.83745	1.02405	6.56394	0.0104066	0.147313	NS	ATP-binding cassette, sub-family B (MDR/TAP), member 1A
ENSMUSG00000029802	Abcg2	-1.50176	NS	1.50176	1.92116	6.55482	0.0104601	0.147907	NS	ATP binding cassette subfamily G member 2 (Junior blood group)
ENSMUSG00000040990	Sh3kbp1	-1.98784	NS	1.98784	1.90437	6.55095	0.0104828	0.148066	NS	SH3-domain kinase binding protein 1
ENSMUSG00000030717	Nupr1	1.19502	NS	-1.19502	6.13522	6.54816	0.0104992	0.148134	NS	nuclear protein transcription regulator 1
ENSMUSG00000032322	Pstpip1	-2.49051	NS	2.49051	0.837195	6.54546	0.0105152	0.148196	NS	proline-serine-threonine phosphatase-interacting protein 1
ENSMUSG00000055421	Pcdh9	-1.80871	NS	1.80871	-0.17584	6.54292	0.0105303	0.148245	NS	protocadherin 9
ENSMUSG00000070000	Fcho1	-2.63895	NS	2.63895	-0.134778	6.53945	0.0105508	0.148372	NS	FCH domain only 1
ENSMUSG00000015355	Cd48	-2.17292	NS	2.17292	1.98503	6.53517	0.0105762	0.148566	NS	CD48 antigen
ENSMUSG00000038910	Plcl2	-1.10401	NS	1.10401	3.38164	6.53068	0.0106029	0.148672	NS	phospholipase C-like 2
ENSMUSG00000042286	Stab1	-1.76068	NS	1.76068	4.48194	6.53	0.010607	0.148672	NS	stabilin 1
ENSMUSG00000004730	Adgre1	-2.01101	NS	2.01101	4.22013	6.52239	0.0106525	0.148756	NS	adhesion G protein-coupled receptor E1
ENSMUSG00000020589	Fam49a	-1.73029	NS	1.73029	1.60665	6.52123	0.0106594	0.148756	NS	family with sequence similarity 49, member A
ENSMUSG00000026077	Npas2	-1.85348	NS	1.85348	-0.262794	6.52683	0.0106259	0.148756	NS	neuronal PAS domain protein 2
ENSMUSG00000030589	Rasgrp4	-2.21621	NS	2.21621	-0.285442	6.52396	0.0106431	0.148756	NS	RAS guanyl releasing protein 4
ENSMUSG00000015890	Amdhd1	1.88106	NS	-1.88106	0.605342	6.5124	0.0107125	0.149172	NS	amidohydrolase domain containing 1
ENSMUSG00000020275	Rel	-1.83692	NS	1.83692	1.56007	6.51261	0.0107112	0.149172	NS	reticuloendotheliosis oncogene
ENSMUSG00000000290	Itgb2	-2.17158	NS	2.17158	3.81945	6.50828	0.0107374	0.149355	NS	integrin beta 2
ENSMUSG00000024401	Tnf	-2.71363	NS	2.71363	0.830601	6.48798	0.0108607	0.15058	NS	tumor necrosis factor
ENSMUSG00000026288	Inpp5d	-2.11884	NS	2.11884	2.67613	6.49116	0.0108412	0.15058	NS	inositol polyphosphate-5-phosphatase D
ENSMUSG00000110195	Pde2a	-1.80557	NS	1.80557	1.6091	6.4896	0.0108508	0.15058	NS	phosphodiesterase 2A, cGMP-stimulated
ENSMUSG00000039981	Zc3h12d	-2.08377	NS	2.08377	0.99825	6.47311	0.0109518	0.15168	NS	zinc finger CCCH type containing 12D
ENSMUSG00000030144	Clec4d	-3.2805	NS	3.2805	0.821916	6.46095	0.0110271	0.152557	NS	C-type lectin domain family 4, member d
ENSMUSG00000048534	Jaml	-2.76304	NS	2.76304	0.671833	6.45123	0.0110875	0.153228	NS	junction adhesion molecule like
ENSMUSG00000021876	Rnase4	-1.26906	NS	1.26906	3.81545	6.44404	0.0111325	0.153684	NS	ribonuclease, RNase A family 4
ENSMUSG00000048279	Sacs	-1.74119	NS	1.74119	1.21387	6.43627	0.0111813	0.154191	NS	sacsin
ENSMUSG00000034810	Scn7a	-1.20625	NS	1.20625	3.66482	6.4315	0.0112114	0.15444	NS	sodium channel, voltage-gated, type VII, alpha
ENSMUSG00000025804	Ccr1	-2.47679	NS	2.47679	2.1038	6.42308	0.0112646	0.155007	NS	chemokine (C-C motif) receptor 1
ENSMUSG00000048120	Entpd1	-1.31202	NS	1.31202	3.23372	6.41775	0.0112985	0.155306	NS	ectonucleoside triphosphate diphosphohydrolase 1
ENSMUSG00000050721	Plekho2	-1.59878	NS	1.59878	2.37868	6.40851	0.0113575	0.155949	NS	pleckstrin homology domain containing, family O member 2
ENSMUSG00000032841	Prr5l	-1.77662	NS	1.77662	0.42086	6.40282	0.0113939	0.156282	NS	proline rich 5 like
ENSMUSG00000028047	Thbs3	-1.72041	NS	1.72041	1.28818	6.39342	0.0114544	0.156944	NS	thrombospondin 3
ENSMUSG00000020715	Ern1	-1.11243	NS	1.11243	5.01828	6.38507	0.0115085	0.157516	NS	endoplasmic reticulum (ER) to nucleus signalling 1
ENSMUSG00000022048	Dpysl2	-1.37482	NS	1.37482	3.27539	6.38073	0.0115366	0.157733	NS	dihydropyrimidinase-like 2
ENSMUSG00000033147	Slc22a15	-2.05258	NS	2.05258	-0.248489	6.35276	0.0117199	0.160067	NS	solute carrier family 22 (organic anion/cation transporter), member 15
ENSMUSG00000041642	Kif21b	-2.50422	NS	2.50422	1.07033	6.34962	0.0117406	0.16018	NS	kinesin family member 21B
ENSMUSG00000003948	Mmd	-1.25729	NS	1.25729	2.21715	6.3414	0.0117952	0.160753	NS	monocyte to macrophage differentiation-associated
ENSMUSG00000026110	Mgat4a	-1.4097	NS	1.4097	3.20494	6.33248	0.0118546	0.161392	NS	mannoside acetylglucosaminyltransferase 4, isoenzyme A
ENSMUSG00000046589	Lrrc8e	-1.67436	NS	1.67436	-0.0484566	6.32557	0.0119009	0.161678	NS	leucine rich repeat containing 8 family, member E
ENSMUSG00000062078	Qk	-1.10548	NS	1.10548	4.30243	6.32662	0.0118938	0.161678	NS	quaking
ENSMUSG00000032093	Cd3e	-2.59809	NS	2.59809	-0.00880354	6.31743	0.0119557	0.162132	NS	CD3 antigen, epsilon polypeptide
ENSMUSG00000037138	Aff3	-1.90071	NS	1.90071	0.439712	6.31684	0.0119596	0.162132	NS	AF4/FMR2 family, member 3
ENSMUSG00000040345	Arhgap9	-1.90175	NS	1.90175	1.38291	6.31354	0.011982	0.162263	NS	Rho GTPase activating protein 9
ENSMUSG00000029771	Irf5	-2.21057	NS	2.21057	1.74669	6.30508	0.0120393	0.162524	NS	interferon regulatory factor 5
ENSMUSG00000030123	Plxnd1	-1.79864	NS	1.79864	2.24455	6.30615	0.012032	0.162524	NS	plexin D1
ENSMUSG00000078771	Evi2a	-2.02526	NS	2.02526	1.90679	6.30869	0.0120147	0.162524	NS	ecotropic viral integration site 2a
ENSMUSG00000019978	Epb41l2	-1.24062	NS	1.24062	3.44887	6.29832	0.0120852	0.162933	NS	erythrocyte membrane protein band 4.1 like 2
ENSMUSG00000064109	Hcst	-2.73024	NS	2.73024	-0.577354	6.29688	0.012095	0.162933	NS	hematopoietic cell signal transducer
ENSMUSG00000042333	Tnfrsf14	-1.83487	NS	1.83487	1.02972	6.28911	0.0121482	0.16344	NS	tumor necrosis factor receptor superfamily, member 14 (herpesvirus entry mediator)
ENSMUSG00000104388	Gm37033	-1.98359	NS	1.98359	-0.371239	6.28766	0.0121582	0.16344	NS	predicted gene, 37033
ENSMUSG00000001248	Gramd1a	-1.05996	NS	1.05996	2.88841	6.27997	0.012211	0.163635	NS	GRAM domain containing 1A
ENSMUSG00000019846	Lama4	-1.18016	NS	1.18016	3.87548	6.28244	0.012194	0.163635	NS	laminin, alpha 4
ENSMUSG00000031659	Adcy7	-1.67872	NS	1.67872	2.73268	6.28018	0.0122096	0.163635	NS	adenylate cyclase 7
ENSMUSG00000035929	H2-Q4	-1.48866	NS	1.48866	4.08303	6.27793	0.0122251	0.163653	NS	histocompatibility 2, Q region locus 4
ENSMUSG00000025597	Klhl4	-1.80979	NS	1.80979	0.640174	6.27456	0.0122484	0.163793	NS	kelch-like 4
ENSMUSG00000082292	Gm12250	-2.3975	NS	2.3975	1.17294	6.26236	0.012333	0.164753	NS	predicted gene 12250
ENSMUSG00000024679	Ms4a6d	-2.71389	NS	2.71389	1.95596	6.24372	0.0124634	0.166322	NS	membrane-spanning 4-domains, subfamily A, member 6D
ENSMUSG00000040663	Clcf1	-2.38189	NS	2.38189	-0.931084	6.23466	0.0125274	0.167001	NS	cardiotrophin-like cytokine factor 1
ENSMUSG00000020000	Moxd1	-1.65726	NS	1.65726	0.621821	6.23085	0.0125544	0.167161	NS	monooxygenase, DBH-like 1
ENSMUSG00000030218	Mgp	-1.51775	NS	1.51775	4.13462	6.22929	0.0125654	0.167161	NS	matrix Gla protein
ENSMUSG00000030930	Chst15	-1.71125	NS	1.71125	1.50433	6.2241	0.0126023	0.167477	NS	carbohydrate sulfotransferase 15
ENSMUSG00000057137	Tmem140	-1.35179	NS	1.35179	2.24152	6.21222	0.0126871	0.16843	NS	transmembrane protein 140
ENSMUSG00000038128	Camk4	-1.55751	NS	1.55751	0.803267	6.19261	0.0128285	0.17013	NS	calcium/calmodulin-dependent protein kinase IV
ENSMUSG00000031004	Mki67	-1.84354	NS	1.84354	2.93582	6.1876	0.0128649	0.170436	NS	antigen identified by monoclonal antibody Ki 67
ENSMUSG00000053113	Socs3	-2.02361	NS	2.02361	2.01907	6.18432	0.0128887	0.170576	NS	suppressor of cytokine signaling 3
ENSMUSG00000034349	Smc4	-1.21012	NS	1.21012	3.2355	6.17827	0.0129328	0.170963	NS	structural maintenance of chromosomes 4
ENSMUSG00000048779	P2ry6	-1.95025	NS	1.95025	0.555141	6.17665	0.0129447	0.170963	NS	pyrimidinergic receptor P2Y, G-protein coupled, 6
ENSMUSG00000054690	Emcn	-2.05124	NS	2.05124	0.657053	6.1719	0.0129795	0.171247	NS	endomucin
ENSMUSG00000024986	Hhex	-2.53835	NS	2.53835	-0.709858	6.16491	0.0130309	0.171607	NS	hematopoietically expressed homeobox
ENSMUSG00000026480	Ncf2	-1.94336	NS	1.94336	2.16913	6.16295	0.0130454	0.171607	NS	neutrophil cytosolic factor 2
ENSMUSG00000050234	Gja4	-2.38227	NS	2.38227	-0.23325	6.16272	0.013047	0.171607	NS	gap junction protein, alpha 4
ENSMUSG00000022389	Tef	0.992342	NS	-0.992342	5.65758	6.14128	0.0132062	0.173345	NS	thyrotroph embryonic factor
ENSMUSG00000041700	Lhfpl1	1.37184	NS	-1.37184	2.38283	6.14142	0.0132051	0.173345	NS	lipoma HMGIC fusion partner-like 1
ENSMUSG00000033327	Tnxb	-1.34424	NS	1.34424	5.26906	6.13812	0.0132298	0.173477	NS	tenascin XB
ENSMUSG00000022901	Cd86	-2.21154	NS	2.21154	1.04655	6.13625	0.0132438	0.173483	NS	CD86 antigen
ENSMUSG00000044906	4930503L19Rik	-1.89964	NS	1.89964	0.214155	6.12799	0.0133058	0.173762	NS	RIKEN cDNA 4930503L19 gene
ENSMUSG00000056413	Adap1	-2.23551	NS	2.23551	0.211738	6.12901	0.0132981	0.173762	NS	ArfGAP with dual PH domains 1
ENSMUSG00000056671	Prelid2	-2.034	NS	2.034	-0.86991	6.13116	0.0132819	0.173762	NS	PRELI domain containing 2
ENSMUSG00000002897	Il17ra	-1.32649	NS	1.32649	2.46251	6.12232	0.0133486	0.174143	NS	interleukin 17 receptor A
ENSMUSG00000078502	Gm13212	-2.11316	NS	2.11316	0.528963	6.11889	0.0133745	0.174303	NS	predicted gene 13212
ENSMUSG00000075254	Heg1	-1.23514	NS	1.23514	4.13898	6.11304	0.0134188	0.174703	NS	heart development protein with EGF-like domains 1
ENSMUSG00000036908	Unc93b1	-1.25678	NS	1.25678	4.0469	6.10281	0.0134967	0.17554	NS	unc-93 homolog B1, TLR signaling regulator
ENSMUSG00000004558	Ndrg2	-1.10079	NS	1.10079	2.90415	6.07965	0.0136748	0.177316	NS	N-myc downstream regulated gene 2
ENSMUSG00000006575	Rundc3a	1.64536	NS	-1.64536	0.274795	6.08096	0.0136647	0.177316	NS	RUN domain containing 3A
ENSMUSG00000029581	Fscn1	-2.53712	NS	2.53712	0.780918	6.08194	0.0136571	0.177316	NS	fascin actin-bundling protein 1
ENSMUSG00000029126	Nsg1	-2.04394	NS	2.04394	0.697968	6.07424	0.0137167	0.177679	NS	neuron specific gene family member 1
ENSMUSG00000068696	Gpr88	-2.5631	NS	2.5631	-1.27986	6.06968	0.0137522	0.177959	NS	G-protein coupled receptor 88
ENSMUSG00000039470	Zdhhc2	-1.40124	NS	1.40124	1.09434	6.05887	0.0138366	0.178871	NS	zinc finger, DHHC domain containing 2
ENSMUSG00000025950	Idh1	-1.27341	NS	1.27341	5.2601	6.04556	0.0139413	0.179802	NS	isocitrate dehydrogenase 1 (NADP+), soluble
ENSMUSG00000026837	Col5a1	-1.35698	NS	1.35698	3.68798	6.04764	0.0139249	0.179802	NS	collagen, type V, alpha 1
ENSMUSG00000075284	Wipf1	-1.52103	NS	1.52103	2.42126	6.04436	0.0139508	0.179802	NS	WAS/WASL interacting protein family, member 1
ENSMUSG00000045763	Basp1	-2.65883	NS	2.65883	0.420481	6.0419	0.0139703	0.179872	NS	brain abundant, membrane attached signal protein 1
ENSMUSG00000074305	Peak1	-1.09459	NS	1.09459	2.67818	6.04004	0.013985	0.179881	NS	pseudopodium-enriched atypical kinase 1
ENSMUSG00000058715	Fcer1g	-2.06411	NS	2.06411	1.80435	6.03663	0.014012	0.180048	NS	Fc receptor, IgE, high affinity I, gamma polypeptide
ENSMUSG00000003484	Cyp4f18	-2.62268	NS	2.62268	0.848896	6.03241	0.0140456	0.180299	NS	cytochrome P450, family 4, subfamily f, polypeptide 18
ENSMUSG00000006205	Htra1	-1.26872	NS	1.26872	2.45121	6.02843	0.0140772	0.180383	NS	HtrA serine peptidase 1
ENSMUSG00000026424	Gpr37l1	-2.38929	NS	2.38929	-0.728352	6.02731	0.0140861	0.180383	NS	G protein-coupled receptor 37-like 1
ENSMUSG00000038623	Tm6sf1	-2.00603	NS	2.00603	1.40528	6.02628	0.0140944	0.180383	NS	transmembrane 6 superfamily member 1
ENSMUSG00000046916	Myct1	-2.06416	NS	2.06416	-0.254629	6.01928	0.0141504	0.180919	NS	myc target 1
ENSMUSG00000031740	Mmp2	-1.58575	NS	1.58575	3.3702	6.01564	0.0141796	0.181112	NS	matrix metallopeptidase 2
ENSMUSG00000020227	Irak3	-1.72206	NS	1.72206	1.48161	6.0078	0.0142428	0.181618	NS	interleukin-1 receptor-associated kinase 3
ENSMUSG00000020695	Mrc2	-1.43376	NS	1.43376	2.64207	6.00545	0.0142618	0.181618	NS	mannose receptor, C type 2
ENSMUSG00000031112	Stk26	-1.50811	NS	1.50811	1.4392	6.00545	0.0142617	0.181618	NS	serine/threonine kinase 26
ENSMUSG00000021250	Fos	-1.99706	NS	1.99706	1.41445	6.0029	0.0142824	0.1817	NS	FBJ osteosarcoma oncogene
ENSMUSG00000040061	Plcb2	-2.24336	NS	2.24336	0.237078	6.00023	0.014304	0.181794	NS	phospholipase C, beta 2
ENSMUSG00000028497	Hacd4	-1.41948	NS	1.41948	1.94206	5.99366	0.0143574	0.182292	NS	3-hydroxyacyl-CoA dehydratase 4
ENSMUSG00000018593	Sparc	-1.33013	NS	1.33013	6.17239	5.98617	0.0144184	0.182886	NS	secreted acidic cysteine rich glycoprotein
ENSMUSG00000028838	Extl1	-1.69568	NS	1.69568	0.564835	5.97456	0.0145137	0.183912	NS	exostosin-like glycosyltransferase 1
ENSMUSG00000051242	Pcdhb9	-2.45215	NS	2.45215	-0.787534	5.97187	0.0145358	0.18401	NS	protocadherin beta 9
ENSMUSG00000039519	Cyp7b1	-1.61664	NS	1.61664	0.985994	5.96053	0.0146296	0.185015	NS	cytochrome P450, family 7, subfamily b, polypeptide 1
ENSMUSG00000025784	Clec3b	-1.77129	NS	1.77129	1.77013	5.95381	0.0146855	0.185538	NS	C-type lectin domain family 3, member b
ENSMUSG00000099974	Bcl2a1d	-2.75741	NS	2.75741	0.239701	5.94631	0.0147481	0.186146	NS	B cell leukemia/lymphoma 2 related protein A1d
ENSMUSG00000020901	Pik3r5	-2.8177	NS	2.8177	0.590653	5.94317	0.0147744	0.186172	NS	phosphoinositide-3-kinase regulatory subunit 5
ENSMUSG00000042228	Lyn	-1.0992	NS	1.0992	4.00874	5.94259	0.0147793	0.186172	NS	LYN proto-oncogene, Src family tyrosine kinase
ENSMUSG00000035711	Dok3	-2.72854	NS	2.72854	0.0581356	5.93905	0.014809	0.186364	NS	docking protein 3
ENSMUSG00000019929	Dcn	-1.22932	NS	1.22932	7.66527	5.93444	0.0148478	0.186668	NS	decorin
ENSMUSG00000028211	Trp53inp1	-1.31761	NS	1.31761	5.27709	5.93221	0.0148666	0.186722	NS	transformation related protein 53 inducible nuclear protein 1
ENSMUSG00000084350	Znf41-ps	-1.07233	NS	1.07233	2.34204	5.9161	0.0150031	0.188251	NS	ZNF41, pseudogene
ENSMUSG00000003420	Fcgrt	-1.3976	NS	1.3976	3.19593	5.90817	0.0150708	0.188344	NS	Fc receptor, IgG, alpha chain transporter
ENSMUSG00000011008	Mcoln2	-1.47504	NS	1.47504	1.38389	5.91273	0.0150319	0.188344	NS	mucolipin 2
ENSMUSG00000022220	Adcy4	-2.22121	NS	2.22121	0.0299244	5.90079	0.0151341	0.188344	NS	adenylate cyclase 4
ENSMUSG00000035258	Abi3bp	-1.41815	NS	1.41815	2.31615	5.89807	0.0151575	0.188344	NS	ABI gene family, member 3 (NESH) binding protein
ENSMUSG00000039629	Strip2	-1.79353	NS	1.79353	0.68374	5.90411	0.0151056	0.188344	NS	striatin interacting protein 2
ENSMUSG00000043015	Nemp2	-1.67014	NS	1.67014	0.169425	5.90103	0.015132	0.188344	NS	nuclear envelope integral membrane protein 2
ENSMUSG00000060441	Trim5	-2.00861	NS	2.00861	0.366137	5.89873	0.0151518	0.188344	NS	tripartite motif-containing 5
ENSMUSG00000063388	BC023105	-2.34221	NS	2.34221	0.298025	5.89825	0.015156	0.188344	NS	cDNA sequence BC023105
ENSMUSG00000063954	H2ac19	1.11126	NS	-1.11126	4.2413	5.89809	0.0151573	0.188344	NS	H2A clustered histone 19
ENSMUSG00000069808	Fam57a	-1.22949	NS	1.22949	1.77703	5.90838	0.0150691	0.188344	NS	family with sequence similarity 57, member A
ENSMUSG00000024670	Cd6	-3.06884	NS	3.06884	-0.319562	5.88657	0.0152568	0.189394	NS	CD6 antigen
ENSMUSG00000096727	Psmb9	-1.36419	NS	1.36419	3.78107	5.88219	0.0152948	0.189682	NS	proteasome (prosome, macropain) subunit, beta type 9 (large multifunctional peptidase 2)
ENSMUSG00000026773	Pfkfb3	-1.28631	NS	1.28631	2.61246	5.87387	0.0153673	0.190397	NS	6-phosphofructo-2-kinase/fructose-2,6-biphosphatase 3
ENSMUSG00000056888	Glipr1	-2.54559	NS	2.54559	1.29357	5.87033	0.0153982	0.190595	NS	GLI pathogenesis-related 1 (glioma)
ENSMUSG00000030748	Il4ra	-1.97842	NS	1.97842	3.23548	5.86693	0.015428	0.19078	NS	interleukin 4 receptor, alpha
ENSMUSG00000032690	Oas2	-2.47946	NS	2.47946	0.271086	5.8594	0.0154941	0.191255	NS	2'-5' oligoadenylate synthetase 2
ENSMUSG00000079499	6530402F18Rik	-2.05879	NS	2.05879	-0.11217	5.85915	0.0154963	0.191255	NS	RIKEN cDNA 6530402F18 gene
ENSMUSG00000024066	Xdh	-1.3585	NS	1.3585	4.236	5.85161	0.0155628	0.191891	NS	xanthine dehydrogenase
ENSMUSG00000058427	Cxcl2	-3.16501	NS	3.16501	1.6879	5.84927	0.0155835	0.191962	NS	chemokine (C-X-C motif) ligand 2
ENSMUSG00000024481	Lvrn	-1.75952	NS	1.75952	-0.0020463	5.84559	0.0156161	0.191994	NS	laeverin
ENSMUSG00000041779	Tram2	-1.84268	NS	1.84268	1.82683	5.84584	0.015614	0.191994	NS	translocating chain-associating membrane protein 2
ENSMUSG00000022575	Gsdmd	-1.38907	NS	1.38907	2.52579	5.84031	0.0156631	0.192202	NS	gasdermin D
ENSMUSG00000025931	Paqr8	1.1647	NS	-1.1647	3.71535	5.84121	0.0156551	0.192202	NS	progestin and adipoQ receptor family member VIII
ENSMUSG00000047414	Flrt2	-1.28204	NS	1.28204	3.12739	5.82451	0.0158044	0.193751	NS	fibronectin leucine rich transmembrane protein 2
ENSMUSG00000030579	Tyrobp	-1.82665	NS	1.82665	3.76104	5.81938	0.0158505	0.193761	NS	TYRO protein tyrosine kinase binding protein
ENSMUSG00000050989	Selenon	-1.2114	NS	1.2114	2.48275	5.82099	0.0158361	0.193761	NS	selenoprotein N
ENSMUSG00000107705	Gm45062	-2.24621	NS	2.24621	1.43487	5.82042	0.0158412	0.193761	NS	predicted gene 45062
ENSMUSG00000021871	Gm49342	-1.14845	NS	1.14845	3.52455	5.81281	0.0159098	0.1943	NS	predicted gene, 49342
ENSMUSG00000031497	Tnfsf13b	-2.22756	NS	2.22756	0.0537021	5.79929	0.0160327	0.195614	NS	tumor necrosis factor (ligand) superfamily, member 13b
ENSMUSG00000004266	Ptpn6	-1.24811	NS	1.24811	3.57673	5.79416	0.0160795	0.195999	NS	protein tyrosine phosphatase, non-receptor type 6
ENSMUSG00000027737	Slc7a11	-1.61781	NS	1.61781	1.87993	5.78853	0.016131	0.19644	NS	solute carrier family 7 (cationic amino acid transporter, y+ system), member 11
ENSMUSG00000020601	Trib2	-1.20129	NS	1.20129	1.93463	5.77734	0.0162341	0.197223	NS	tribbles pseudokinase 2
ENSMUSG00000027346	Gpcpd1	-0.968929	NS	0.968929	4.05592	5.77939	0.0162152	0.197223	NS	glycerophosphocholine phosphodiesterase 1
ENSMUSG00000027562	Car2	-1.3153	NS	1.3153	4.13793	5.77653	0.0162416	0.197223	NS	carbonic anhydrase 2
ENSMUSG00000021624	Cd180	-2.28363	NS	2.28363	1.40804	5.77431	0.0162621	0.197286	NS	CD180 antigen
ENSMUSG00000094686	Ccl21a	-1.76984	NS	1.76984	2.13693	5.77121	0.0162908	0.197447	NS	chemokine (C-C motif) ligand 21A (serine)
ENSMUSG00000020592	Sdc1	-1.0868	NS	1.0868	3.99319	5.76248	0.016372	0.198243	NS	syndecan 1
ENSMUSG00000031906	Smpd3	-2.33263	NS	2.33263	-1.07781	5.75146	0.016475	0.199302	NS	sphingomyelin phosphodiesterase 3, neutral
ENSMUSG00000028152	Tspan5	1.18757	NS	-1.18757	5.09026	5.74325	0.0165521	0.200046	NS	tetraspanin 5
ENSMUSG00000026586	Prrx1	-1.11343	NS	1.11343	3.07337	5.72538	0.0167214	0.201902	NS	paired related homeobox 1
ENSMUSG00000062210	Tnfaip8	-1.17431	NS	1.17431	3.18697	5.72208	0.0167529	0.201931	NS	tumor necrosis factor, alpha-induced protein 8
ENSMUSG00000095285	Ighv5-9	-3.94409	NS	3.94409	1.37212	5.72182	0.0167553	0.201931	NS	immunoglobulin heavy variable 5-9
ENSMUSG00000021186	Fbln5	-1.61674	NS	1.61674	1.24548	5.71942	0.0167783	0.202017	NS	fibulin 5
ENSMUSG00000045917	Tmem268	-1.84339	NS	1.84339	0.649065	5.70226	0.0169431	0.203524	NS	transmembrane protein 268
ENSMUSG00000064065	Ipcef1	-1.61035	NS	1.61035	0.761472	5.70144	0.016951	0.203524	NS	interaction protein for cytohesin exchange factors 1
ENSMUSG00000096271	Ccl21b	-1.49316	NS	1.49316	1.14135	5.70143	0.0169511	0.203524	NS	chemokine (C-C motif) ligand 21B (leucine)
ENSMUSG00000040699	Limd2	-1.24923	NS	1.24923	3.10231	5.69946	0.0169701	0.203562	NS	LIM domain containing 2
ENSMUSG00000047747	Rnf150	-1.60928	NS	1.60928	1.43609	5.69742	0.0169898	0.203608	NS	ring finger protein 150
ENSMUSG00000040711	Sh3pxd2b	-1.65982	NS	1.65982	2.22872	5.69566	0.017007	0.203623	NS	SH3 and PX domains 2B
ENSMUSG00000033420	Antxr1	-1.07385	NS	1.07385	2.71688	5.6928	0.0170346	0.203763	NS	anthrax toxin receptor 1
ENSMUSG00000026365	Cfh	-1.2122	NS	1.2122	5.87563	5.68513	0.0171092	0.204465	NS	complement component factor h
ENSMUSG00000026970	Rbms1	-1.03877	NS	1.03877	3.131	5.67566	0.0172019	0.20519	NS	RNA binding motif, single stranded interacting protein 1
ENSMUSG00000044338	Aplnr	-1.91535	NS	1.91535	0.674754	5.67651	0.0171935	0.20519	NS	apelin receptor
ENSMUSG00000026113	Inpp4a	-1.37328	NS	1.37328	1.65531	5.66924	0.0172649	0.205665	NS	inositol polyphosphate-4-phosphatase, type I
ENSMUSG00000042817	Flt3	-2.45105	NS	2.45105	-0.0208084	5.66833	0.0172739	0.205665	NS	FMS-like tyrosine kinase 3
ENSMUSG00000022440	C1qtnf6	-1.59091	NS	1.59091	0.366753	5.65741	0.0173817	0.206757	NS	C1q and tumor necrosis factor related protein 6
ENSMUSG00000005686	Ampd3	-1.34116	NS	1.34116	1.67252	5.65356	0.0174199	0.207019	NS	adenosine monophosphate deaminase 3
ENSMUSG00000061535	C1qtnf7	-1.68036	NS	1.68036	0.391594	5.64878	0.0174675	0.207392	NS	C1q and tumor necrosis factor related protein 7
ENSMUSG00000013846	St3gal1	-1.78683	NS	1.78683	1.14965	5.64204	0.0175348	0.207629	NS	ST3 beta-galactoside alpha-2,3-sialyltransferase 1
ENSMUSG00000021756	Il6st	-1.20802	NS	1.20802	6.02844	5.64508	0.0175044	0.207629	NS	interleukin 6 signal transducer
ENSMUSG00000044350	Lacc1	-1.97705	NS	1.97705	0.766288	5.64192	0.017536	0.207629	NS	laccase domain containing 1
ENSMUSG00000051735	Rinl	-1.85289	NS	1.85289	0.819186	5.64027	0.0175525	0.207631	NS	Ras and Rab interactor-like
ENSMUSG00000036362	P2ry13	-2.36089	NS	2.36089	0.34139	5.63727	0.0175825	0.207724	NS	purinergic receptor P2Y, G-protein coupled 13
ENSMUSG00000046805	Mpeg1	-1.84621	NS	1.84621	5.54773	5.63626	0.0175927	0.207724	NS	macrophage expressed gene 1
ENSMUSG00000025915	Sgk3	-1.46066	NS	1.46066	1.97275	5.62301	0.0177262	0.208915	NS	serum/glucocorticoid regulated kinase 3
ENSMUSG00000043631	Ecm2	-1.40419	NS	1.40419	1.58515	5.62452	0.0177109	0.208915	NS	extracellular matrix protein 2, female organ and adipocyte specific
ENSMUSG00000022043	Trim35	-1.15813	NS	1.15813	3.21089	5.61487	0.0178087	0.209694	NS	tripartite motif-containing 35
ENSMUSG00000022864	D16Ertd472e	-1.73785	NS	1.73785	0.619475	5.60278	0.017932	0.210953	NS	DNA segment, Chr 16, ERATO Doi 472, expressed
ENSMUSG00000022489	Pde1b	-2.39728	NS	2.39728	-0.263104	5.59589	0.0180026	0.211589	NS	phosphodiesterase 1B, Ca2+-calmodulin dependent
ENSMUSG00000054146	Krt15	-1.24514	NS	1.24514	4.54837	5.58936	0.0180699	0.212184	NS	keratin 15
ENSMUSG00000008305	Tle1	-0.841723	NS	0.841723	4.1531	5.58606	0.018104	0.212391	NS	transducin-like enhancer of split 1
ENSMUSG00000027200	Sema6d	-1.67506	NS	1.67506	0.816834	5.5759	0.0182093	0.21343	NS	sema domain, transmembrane domain (TM), and cytoplasmic domain, (semaphorin) 6D
ENSMUSG00000021262	Evl	-1.45937	NS	1.45937	1.75864	5.55857	0.0183905	0.215191	NS	Ena-vasodilator stimulated phosphoprotein
ENSMUSG00000028488	Sh3gl2	-1.48623	NS	1.48623	1.42383	5.55832	0.0183931	0.215191	NS	SH3-domain GRB2-like 2
ENSMUSG00000017929	B4galt5	-1.41642	NS	1.41642	2.06911	5.55431	0.0184352	0.215487	NS	UDP-Gal:betaGlcNAc beta 1,4-galactosyltransferase, polypeptide 5
ENSMUSG00000039697	Ncoa7	-1.14653	NS	1.14653	2.61137	5.55122	0.0184678	0.215671	NS	nuclear receptor coactivator 7
ENSMUSG00000030745	Il21r	-2.53392	NS	2.53392	0.654238	5.52469	0.01875	0.218767	NS	interleukin 21 receptor
ENSMUSG00000024538	Ppic	-1.39491	NS	1.39491	1.72635	5.52252	0.0187732	0.218839	NS	peptidylprolyl isomerase C
ENSMUSG00000056025	Clca3a1	-2.01507	NS	2.01507	0.231758	5.51934	0.0188073	0.219037	NS	chloride channel accessory 3A1
ENSMUSG00000042453	Reln	-1.35368	NS	1.35368	2.83795	5.51636	0.0188394	0.219212	NS	reelin
ENSMUSG00000024778	Fas	-1.14306	NS	1.14306	2.66685	5.49041	0.019121	0.222286	NS	Fas (TNF receptor superfamily member 6)
ENSMUSG00000029231	Pdgfra	-1.2192	NS	1.2192	5.24336	5.48282	0.0192043	0.223052	NS	platelet derived growth factor receptor, alpha polypeptide
ENSMUSG00000028071	Sh2d2a	-2.66608	NS	2.66608	-0.720506	5.4733	0.0193091	0.223661	NS	SH2 domain containing 2A
ENSMUSG00000057335	Cep170	-1.11446	NS	1.11446	2.96064	5.47444	0.0192965	0.223661	NS	centrosomal protein 170
ENSMUSG00000079227	Ccr5	-1.79065	NS	1.79065	2.96384	5.47418	0.0192995	0.223661	NS	chemokine (C-C motif) receptor 5
ENSMUSG00000057596	Trim30d	-1.42123	NS	1.42123	2.11741	5.4654	0.0193966	0.224471	NS	tripartite motif-containing 30D
ENSMUSG00000021411	Pxdc1	-1.6957	NS	1.6957	0.544682	5.4557	0.0195046	0.225314	NS	PX domain containing 1
ENSMUSG00000030844	Rgs10	-1.53949	NS	1.53949	1.99103	5.45655	0.0194951	0.225314	NS	regulator of G-protein signalling 10
ENSMUSG00000024300	Myo1f	-1.95858	NS	1.95858	2.3747	5.44969	0.0195718	0.225887	NS	myosin IF
ENSMUSG00000029864	Gstk1	1.07235	NS	-1.07235	4.19888	5.44769	0.0195942	0.225942	NS	glutathione S-transferase kappa 1
ENSMUSG00000031613	Hpgd	-1.30409	NS	1.30409	4.87483	5.44084	0.0196712	0.226625	NS	hydroxyprostaglandin dehydrogenase 15 (NAD)
ENSMUSG00000035505	Cox18	1.2993	NS	-1.2993	1.19301	5.43571	0.0197291	0.227088	NS	cytochrome c oxidase assembly protein 18
ENSMUSG00000033191	Tie1	-1.66695	NS	1.66695	1.48017	5.43321	0.0197574	0.22721	NS	tyrosine kinase with immunoglobulin-like and EGF-like domains 1
ENSMUSG00000059498	Fcgr3	-1.90529	NS	1.90529	3.04303	5.42809	0.0198153	0.227672	NS	Fc receptor, IgG, low affinity III
ENSMUSG00000036256	Igfbp7	-1.31076	NS	1.31076	3.93436	5.42284	0.019875	0.228152	NS	insulin-like growth factor binding protein 7
ENSMUSG00000022822	Abcc5	-1.33274	NS	1.33274	2.10287	5.42083	0.0198979	0.228211	NS	ATP-binding cassette, sub-family C (CFTR/MRP), member 5
ENSMUSG00000046688	Tifa	-1.3365	NS	1.3365	3.42718	5.4116	0.0200034	0.229216	NS	TRAF-interacting protein with forkhead-associated domain
ENSMUSG00000016024	Lbp	-1.29433	NS	1.29433	4.0217	5.40225	0.0201108	0.230036	NS	lipopolysaccharide binding protein
ENSMUSG00000055413	H2-Q5	-2.81421	NS	2.81421	-0.249226	5.40347	0.0200968	0.230036	NS	histocompatibility 2, Q region locus 5
ENSMUSG00000020241	Col6a2	-1.10375	NS	1.10375	3.81113	5.39644	0.0201779	0.230597	NS	collagen, type VI, alpha 2
ENSMUSG00000049625	Tifab	-2.11772	NS	2.11772	0.375875	5.38811	0.0202744	0.231287	NS	TRAF-interacting protein with forkhead-associated domain, family member B
ENSMUSG00000072620	Slfn2	-1.46754	NS	1.46754	4.06831	5.38948	0.0202585	0.231287	NS	schlafen 2
ENSMUSG00000001131	Timp1	-1.73738	NS	1.73738	2.17729	5.38459	0.0203154	0.231343	NS	tissue inhibitor of metalloproteinase 1
ENSMUSG00000031451	Gas6	-0.96298	NS	0.96298	4.76294	5.38514	0.020309	0.231343	NS	growth arrest specific 6
ENSMUSG00000090164	BC035044	-2.23558	NS	2.23558	-0.265194	5.3786	0.0203852	0.231931	NS	cDNA sequence BC035044
ENSMUSG00000047735	Samd9l	-1.23537	NS	1.23537	3.80174	5.3705	0.0204801	0.232804	NS	sterile alpha motif domain containing 9-like
ENSMUSG00000053158	Fes	-1.73936	NS	1.73936	1.43707	5.36727	0.0205181	0.23303	NS	feline sarcoma oncogene
ENSMUSG00000028076	Cd1d1	-2.01579	NS	2.01579	0.156587	5.36339	0.0205637	0.233181	NS	CD1d1 antigen
ENSMUSG00000063354	Slc39a4	-1.79268	NS	1.79268	2.74404	5.36304	0.0205678	0.233181	NS	solute carrier family 39 (zinc transporter), member 4
ENSMUSG00000042404	Dennd4b	-1.57128	NS	1.57128	1.37662	5.35404	0.0206744	0.234161	NS	DENN/MADD domain containing 4B
ENSMUSG00000060600	Eno3	-1.68526	NS	1.68526	1.12938	5.35264	0.0206909	0.234161	NS	enolase 3, beta muscle
ENSMUSG00000028655	Mfsd2a	-1.89559	NS	1.89559	-0.106691	5.34989	0.0207236	0.234325	NS	major facilitator superfamily domain containing 2A
ENSMUSG00000023963	Cyp39a1	-1.26474	NS	1.26474	1.55214	5.34634	0.0207658	0.234595	NS	cytochrome P450, family 39, subfamily a, polypeptide 1
ENSMUSG00000002985	Apoe	-1.573	NS	1.573	6.31437	5.3421	0.0208163	0.234678	NS	apolipoprotein E
ENSMUSG00000020709	Adap2	-2.16871	NS	2.16871	0.1675	5.33959	0.0208464	0.234678	NS	ArfGAP with dual PH domains 2
ENSMUSG00000024002	Brd4	-1.06473	NS	1.06473	2.49942	5.33988	0.0208429	0.234678	NS	bromodomain containing 4
ENSMUSG00000070436	Serpinh1	-1.0896	NS	1.0896	4.61438	5.34105	0.0208289	0.234678	NS	serine (or cysteine) peptidase inhibitor, clade H, member 1
ENSMUSG00000002900	Lamb1	-0.98439	NS	0.98439	3.6663	5.33185	0.0209392	0.235515	NS	laminin B1
ENSMUSG00000041479	Syt15	-1.76325	NS	1.76325	0.196052	5.33026	0.0209582	0.235522	NS	synaptotagmin XV
ENSMUSG00000032548	Slco2a1	-1.35975	NS	1.35975	1.33013	5.3246	0.0210265	0.235958	NS	solute carrier organic anion transporter family, member 2a1
ENSMUSG00000074825	Itpripl1	0.958248	NS	-0.958248	5.15793	5.32383	0.0210357	0.235958	NS	inositol 1,4,5-triphosphate receptor interacting protein-like 1
ENSMUSG00000095788	Sirpb1a	-2.6304	NS	2.6304	-0.846765	5.32246	0.0210523	0.235958	NS	signal-regulatory protein beta 1A
ENSMUSG00000076934	Iglv1	-3.3449	NS	3.3449	4.98757	5.30439	0.0212717	0.23821	NS	immunoglobulin lambda variable 1
ENSMUSG00000021614	Vcan	-1.04453	NS	1.04453	4.00664	5.29725	0.0213591	0.238771	NS	versican
ENSMUSG00000040430	Pitpnc1	-1.53147	NS	1.53147	1.07804	5.29844	0.0213445	0.238771	NS	phosphatidylinositol transfer protein, cytoplasmic 1
ENSMUSG00000040613	Apobec1	-1.62068	NS	1.62068	1.88679	5.29003	0.0214478	0.239554	NS	apolipoprotein B mRNA editing enzyme, catalytic polypeptide 1
ENSMUSG00000029656	C8b	2.0573	NS	-2.0573	0.412766	5.2881	0.0214716	0.23961	NS	complement component 8, beta polypeptide
ENSMUSG00000021556	Golm1	-1.39276	NS	1.39276	2.79651	5.28187	0.0215486	0.239744	NS	golgi membrane protein 1
ENSMUSG00000026880	Stom	-1.20964	NS	1.20964	3.3238	5.28031	0.0215679	0.239744	NS	stomatin
ENSMUSG00000036246	Gmip	-1.2693	NS	1.2693	2.15481	5.27655	0.0216146	0.239744	NS	Gem-interacting protein
ENSMUSG00000042436	Mfap4	-1.59023	NS	1.59023	1.50653	5.28163	0.0215515	0.239744	NS	microfibrillar-associated protein 4
ENSMUSG00000043067	Dpy19l1	-1.02662	NS	1.02662	3.16441	5.2776	0.0216015	0.239744	NS	dpy-19-like 1 (C. elegans)
ENSMUSG00000066361	Serpina3c	-2.25143	NS	2.25143	-0.751998	5.27703	0.0216086	0.239744	NS	serine (or cysteine) peptidase inhibitor, clade A, member 3C
ENSMUSG00000070473	Cldn3	0.869257	NS	-0.869257	4.9287	5.27691	0.0216101	0.239744	NS	claudin 3
ENSMUSG00000020357	Flt4	-1.7398	NS	1.7398	1.10518	5.27124	0.0216806	0.240041	NS	FMS-like tyrosine kinase 4
ENSMUSG00000037410	Tbc1d2b	-1.17994	NS	1.17994	3.2841	5.26988	0.0216975	0.240041	NS	TBC1 domain family, member 2B
ENSMUSG00000075602	Ly6a	-1.75481	NS	1.75481	5.68799	5.2711	0.0216823	0.240041	NS	lymphocyte antigen 6 complex, locus A
ENSMUSG00000024030	Abcg1	-1.7927	NS	1.7927	2.41782	5.26274	0.0217866	0.240819	NS	ATP binding cassette subfamily G member 1
ENSMUSG00000025092	Hspa12a	-1.78968	NS	1.78968	-0.165108	5.26043	0.0218156	0.240931	NS	heat shock protein 12A
ENSMUSG00000022439	Parvg	-2.50869	NS	2.50869	0.922683	5.2538	0.0218988	0.241434	NS	parvin, gamma
ENSMUSG00000052085	Dock8	-1.12737	NS	1.12737	3.49313	5.25492	0.0218848	0.241434	NS	dedicator of cytokinesis 8
ENSMUSG00000040229	Gpr34	-1.90523	NS	1.90523	1.0246	5.24998	0.0219471	0.241757	NS	G protein-coupled receptor 34
ENSMUSG00000020941	Map3k14	-1.81767	NS	1.81767	0.55609	5.22184	0.0223049	0.245126	NS	mitogen-activated protein kinase kinase kinase 14
ENSMUSG00000021069	Pygl	-1.74028	NS	1.74028	1.55163	5.21835	0.0223498	0.245126	NS	liver glycogen phosphorylase
ENSMUSG00000031799	Tpm4	-1.05999	NS	1.05999	4.4996	5.22058	0.022321	0.245126	NS	tropomyosin 4
ENSMUSG00000056481	Cd248	-1.49305	NS	1.49305	1.8065	5.21696	0.0223677	0.245126	NS	CD248 antigen, endosialin
ENSMUSG00000065820	Gm26316	-1.29754	NS	1.29754	1.45451	5.21849	0.022348	0.245126	NS	predicted gene, 26316
ENSMUSG00000022659	Gcsam	-2.29144	NS	2.29144	-1.0053	5.21277	0.0224215	0.245134	NS	germinal center associated, signaling and motility
ENSMUSG00000027555	Car13	-1.455	NS	1.455	1.46753	5.21244	0.0224258	0.245134	NS	carbonic anhydrase 13
ENSMUSG00000033595	Lgi3	1.49138	NS	-1.49138	0.23259	5.21399	0.0224058	0.245134	NS	leucine-rich repeat LGI family, member 3
ENSMUSG00000023915	Tnfrsf21	0.841012	NS	-0.841012	5.32409	5.20763	0.0224879	0.245604	NS	tumor necrosis factor receptor superfamily, member 21
ENSMUSG00000050908	Tvp23a	-2.13405	NS	2.13405	-0.829441	5.2023	0.022557	0.246148	NS	trans-golgi network vesicle protein 23A
ENSMUSG00000003882	Il7r	-2.53858	NS	2.53858	0.971267	5.19922	0.022597	0.246165	NS	interleukin 7 receptor
ENSMUSG00000018507	Trpv2	-1.70557	NS	1.70557	1.37524	5.20035	0.0225823	0.246165	NS	transient receptor potential cation channel, subfamily V, member 2
ENSMUSG00000034947	Tmem106a	-1.90469	NS	1.90469	0.959433	5.19328	0.0226744	0.246798	NS	transmembrane protein 106A
ENSMUSG00000019936	Epyc	-2.46545	NS	2.46545	-0.02034	5.1905	0.0227106	0.246983	NS	epiphycan
ENSMUSG00000058248	Kcnh1	-1.8553	NS	1.8553	-0.238023	5.18622	0.0227667	0.247383	NS	potassium voltage-gated channel, subfamily H (eag-related), member 1
ENSMUSG00000045211	Nudt18	0.99508	NS	-0.99508	2.71062	5.18056	0.0228409	0.247979	NS	nudix (nucleoside diphosphate linked moiety X)-type motif 18
ENSMUSG00000050022	Amz1	-1.80565	NS	1.80565	-0.494645	5.1781	0.0228734	0.248121	NS	archaelysin family metallopeptidase 1
ENSMUSG00000002603	Tgfb1	-1.64772	NS	1.64772	0.859152	5.16446	0.0230536	0.248414	NS	transforming growth factor, beta 1
ENSMUSG00000006281	Tep1	-1.03818	NS	1.03818	3.03531	5.17272	0.0229443	0.248414	NS	telomerase associated protein 1
ENSMUSG00000016206	H2-M3	-1.27373	NS	1.27373	2.2385	5.16432	0.0230555	0.248414	NS	histocompatibility 2, M region locus 3
ENSMUSG00000029798	Herc6	-1.4222	NS	1.4222	2.03161	5.17302	0.0229403	0.248414	NS	hect domain and RLD 6
ENSMUSG00000030116	Mfap5	-1.41582	NS	1.41582	1.87797	5.16742	0.0230144	0.248414	NS	microfibrillar associated protein 5
ENSMUSG00000031264	Btk	-2.3157	NS	2.3157	0.729729	5.16579	0.023036	0.248414	NS	Bruton agammaglobulinemia tyrosine kinase
ENSMUSG00000031380	Vegfd	-1.82361	NS	1.82361	1.24091	5.16456	0.0230523	0.248414	NS	vascular endothelial growth factor D
ENSMUSG00000039115	Itga9	-1.28137	NS	1.28137	2.16868	5.1675	0.0230134	0.248414	NS	integrin alpha 9
ENSMUSG00000058013	Septin11	-1.20833	NS	1.20833	2.68132	5.15987	0.0231147	0.248842	NS	septin 11
ENSMUSG00000032470	Mras	-1.35197	NS	1.35197	0.74031	5.15488	0.0231811	0.249347	NS	muscle and microspikes RAS
ENSMUSG00000019194	Scn1b	-1.95853	NS	1.95853	0.309673	5.14833	0.0232687	0.249835	NS	sodium channel, voltage-gated, type I, beta
ENSMUSG00000037321	Tap1	-1.45175	NS	1.45175	4.58854	5.14712	0.0232849	0.249835	NS	transporter 1, ATP-binding cassette, sub-family B (MDR/TAP)
ENSMUSG00000048376	F2r	-1.70313	NS	1.70313	1.92073	5.14947	0.0232535	0.249835	NS	coagulation factor II (thrombin) receptor
ENSMUSG00000025154	Arhgap19	-1.73843	NS	1.73843	1.6586	5.14355	0.0233329	0.249931	NS	Rho GTPase activating protein 19
ENSMUSG00000033453	Adamts15	-1.77137	NS	1.77137	1.84507	5.14457	0.0233192	0.249931	NS	a disintegrin-like and metallopeptidase (reprolysin type) with thrombospondin type 1 motif, 15
ENSMUSG00000025571	Tnrc6c	-1.04459	NS	1.04459	2.42634	5.14017	0.0233784	0.250022	NS	trinucleotide repeat containing 6C
ENSMUSG00000034591	Slc41a2	-0.901669	NS	0.901669	3.14508	5.14002	0.0233804	0.250022	NS	solute carrier family 41, member 2
ENSMUSG00000001119	Col6a1	-1.12031	NS	1.12031	4.56335	5.13066	0.0235068	0.25093	NS	collagen, type VI, alpha 1
ENSMUSG00000027456	Sdcbp2	-2.65639	NS	2.65639	0.0198534	5.13208	0.0234876	0.25093	NS	syndecan binding protein (syntenin) 2
ENSMUSG00000042677	Zc3h12a	-1.30339	NS	1.30339	2.23591	5.12794	0.0235437	0.25093	NS	zinc finger CCCH type containing 12A
ENSMUSG00000089809	Rasgef1b	-1.69112	NS	1.69112	0.574087	5.12836	0.023538	0.25093	NS	RasGEF domain family, member 1B
ENSMUSG00000094377	Gm24407	-0.829757	NS	0.829757	4.55455	5.12293	0.0236117	0.251446	NS	predicted gene, 24407
ENSMUSG00000038578	Susd1	-1.65262	NS	1.65262	0.446868	5.1205	0.0236448	0.251589	NS	sushi domain containing 1
ENSMUSG00000017688	Hnf4g	-1.68994	NS	1.68994	-0.601916	5.11476	0.0237231	0.252213	NS	hepatocyte nuclear factor 4, gamma
ENSMUSG00000104235	Gm37589	-1.31033	NS	1.31033	1.16562	5.11265	0.0237521	0.252312	NS	predicted gene, 37589
ENSMUSG00000038065	Mturn	0.832857	NS	-0.832857	4.23641	5.10801	0.0238156	0.252777	NS	maturin, neural progenitor differentiation regulator homolog (Xenopus)
ENSMUSG00000030047	Arhgap25	-1.97273	NS	1.97273	1.02085	5.09937	0.0239345	0.253829	NS	Rho GTPase activating protein 25
ENSMUSG00000036046	5031439G07Rik	-1.25968	NS	1.25968	3.03771	5.09085	0.0240524	0.254447	NS	RIKEN cDNA 5031439G07 gene
ENSMUSG00000050730	Arhgap42	-1.04872	NS	1.04872	2.27311	5.0925	0.0240295	0.254447	NS	Rho GTPase activating protein 42
ENSMUSG00000112234	Gm48427	-1.42287	NS	1.42287	1.17716	5.09193	0.0240374	0.254447	NS	predicted gene, 48427
ENSMUSG00000029822	Osbpl3	-1.49547	NS	1.49547	1.91724	5.08273	0.0241653	0.255046	NS	oxysterol binding protein-like 3
ENSMUSG00000036905	C1qb	-1.60109	NS	1.60109	4.67463	5.0853	0.0241295	0.255046	NS	complement component 1, q subcomponent, beta polypeptide
ENSMUSG00000038112	AW551984	-1.90989	NS	1.90989	0.120948	5.08248	0.0241688	0.255046	NS	expressed sequence AW551984
ENSMUSG00000034926	Dhcr24	0.831318	NS	-0.831318	3.29911	5.06619	0.024397	0.256609	NS	24-dehydrocholesterol reductase
ENSMUSG00000056069	Otulinl	-1.36296	NS	1.36296	1.48172	5.06677	0.0243888	0.256609	NS	OTU deubiquitinase with linear linkage specificity like
ENSMUSG00000063529	Stmnd1	-2.04545	NS	2.04545	0.173752	5.06735	0.0243806	0.256609	NS	stathmin domain containing 1
ENSMUSG00000094075	Ighv1-80	-3.5623	NS	3.5623	2.5337	5.06971	0.0243475	0.256609	NS	immunoglobulin heavy variable 1-80
ENSMUSG00000016256	Ctsz	-1.15957	NS	1.15957	4.40852	5.05672	0.0245307	0.257592	NS	cathepsin Z
ENSMUSG00000032487	Ptgs2	-1.88196	NS	1.88196	0.871407	5.05764	0.0245177	0.257592	NS	prostaglandin-endoperoxide synthase 2
ENSMUSG00000039683	Sdk1	-1.28233	NS	1.28233	1.20618	5.03001	0.0249117	0.26138	NS	sidekick cell adhesion molecule 1
ENSMUSG00000071076	Jund	1.03702	NS	-1.03702	2.05014	5.00458	0.0252804	0.26503	NS	jun D proto-oncogene
ENSMUSG00000027550	Lrrcc1	-1.09255	NS	1.09255	2.79545	4.99574	0.0254098	0.266169	NS	leucine rich repeat and coiled-coil domain containing 1
ENSMUSG00000022860	Chodl	-0.953612	NS	0.953612	3.2345	4.98264	0.025603	0.267052	NS	chondrolectin
ENSMUSG00000026678	Rgs5	-1.53674	NS	1.53674	3.21594	4.98728	0.0255343	0.267052	NS	regulator of G-protein signaling 5
ENSMUSG00000029915	Clec5a	-2.46041	NS	2.46041	0.107114	4.98176	0.0256159	0.267052	NS	C-type lectin domain family 5, member a
ENSMUSG00000030089	Slc41a3	-1.60637	NS	1.60637	-0.0070229	4.98464	0.0255732	0.267052	NS	solute carrier family 41, member 3
ENSMUSG00000039193	Nlrc4	-2.34717	NS	2.34717	-0.205405	4.98013	0.02564	0.267052	NS	NLR family, CARD domain containing 4
ENSMUSG00000041836	Ptpre	-1.80633	NS	1.80633	1.20114	4.98399	0.0255829	0.267052	NS	protein tyrosine phosphatase, receptor type, E
ENSMUSG00000055148	Klf2	-1.61444	NS	1.61444	0.821036	4.9812	0.0256242	0.267052	NS	Kruppel-like factor 2 (lung)
ENSMUSG00000044811	Cd300c2	-2.04256	NS	2.04256	1.60206	4.97771	0.0256759	0.267208	NS	CD300C molecule 2
ENSMUSG00000000530	Acvrl1	-1.37112	NS	1.37112	2.07306	4.96917	0.025803	0.26767	NS	activin A receptor, type II-like 1
ENSMUSG00000025743	Sdc3	-1.4137	NS	1.4137	2.80449	4.97123	0.0257723	0.26767	NS	syndecan 3
ENSMUSG00000030790	Adm	-1.76557	NS	1.76557	0.0729603	4.97168	0.0257656	0.26767	NS	adrenomedullin
ENSMUSG00000036944	Tmem71	-1.68537	NS	1.68537	0.370598	4.96912	0.0258038	0.26767	NS	transmembrane protein 71
ENSMUSG00000057058	Skap1	-2.24372	NS	2.24372	-0.176929	4.95938	0.0259496	0.268964	NS	src family associated phosphoprotein 1
ENSMUSG00000052560	Cpne8	-1.25634	NS	1.25634	1.73946	4.95582	0.026003	0.2693	NS	copine VIII
ENSMUSG00000018008	Cyth4	-1.90131	NS	1.90131	2.53363	4.94525	0.0261625	0.270515	NS	cytohesin 4
ENSMUSG00000020122	Egfr	-0.991731	NS	0.991731	4.53572	4.94555	0.026158	0.270515	NS	epidermal growth factor receptor
ENSMUSG00000051065	Mb21d2	-1.59437	NS	1.59437	-0.0739117	4.94374	0.0261853	0.270532	NS	Mab-21 domain containing 2
ENSMUSG00000040212	Emp3	-1.50222	NS	1.50222	1.50232	4.93813	0.0262705	0.271194	NS	epithelial membrane protein 3
ENSMUSG00000070803	Cited4	1.02631	NS	-1.02631	2.90091	4.92786	0.026427	0.27259	NS	Cbp/p300-interacting transactivator, with Glu/Asp-rich carboxy-terminal domain, 4
ENSMUSG00000031875	Cmtm3	-1.65766	NS	1.65766	1.63159	4.92519	0.0264679	0.272792	NS	CKLF-like MARVEL transmembrane domain containing 3
ENSMUSG00000029718	Pcolce	-1.31358	NS	1.31358	3.3071	4.91323	0.0266517	0.274466	NS	procollagen C-endopeptidase enhancer protein
ENSMUSG00000025324	Atp10a	-1.4791	NS	1.4791	0.812219	4.90931	0.0267123	0.274869	NS	ATPase, class V, type 10A
ENSMUSG00000060063	Alox5ap	-1.63257	NS	1.63257	1.82606	4.90675	0.026752	0.275056	NS	arachidonate 5-lipoxygenase activating protein
ENSMUSG00000027435	Cd93	-1.71252	NS	1.71252	3.1182	4.90175	0.0268295	0.275411	NS	CD93 antigen
ENSMUSG00000031506	Ptpn7	-2.47855	NS	2.47855	0.242982	4.90296	0.0268107	0.275411	NS	protein tyrosine phosphatase, non-receptor type 7
ENSMUSG00000018899	Irf1	-1.10262	NS	1.10262	4.07717	4.89094	0.026998	0.276919	NS	interferon regulatory factor 1
ENSMUSG00000002847	Pla1a	-1.36492	NS	1.36492	1.95519	4.88514	0.0270888	0.276963	NS	phospholipase A1 member A
ENSMUSG00000024924	Vldlr	-1.06833	NS	1.06833	2.13008	4.88886	0.0270306	0.276963	NS	very low density lipoprotein receptor
ENSMUSG00000029415	Sdad1	-0.920039	NS	0.920039	2.69703	4.88594	0.0270763	0.276963	NS	SDA1 domain containing 1
ENSMUSG00000030341	Tnfrsf1a	-0.901751	NS	0.901751	3.49103	4.887	0.0270596	0.276963	NS	tumor necrosis factor receptor superfamily, member 1a
ENSMUSG00000028214	Gem	-1.60016	NS	1.60016	0.764268	4.8772	0.0272138	0.277797	NS	GTP binding protein (gene overexpressed in skeletal muscle)
ENSMUSG00000078881	Gm14434	1.63218	NS	-1.63218	0.217231	4.87831	0.0271963	0.277797	NS	predicted gene 14434
ENSMUSG00000026458	Ppfia4	-1.76724	NS	1.76724	0.556958	4.86702	0.0273748	0.279219	NS	protein tyrosine phosphatase, receptor type, f polypeptide (PTPRF), interacting protein (liprin), al
ENSMUSG00000042272	Sestd1	-1.27522	NS	1.27522	2.37637	4.86006	0.0274853	0.280123	NS	SEC14 and spectrin domains 1
ENSMUSG00000041431	Ccnb1	-1.4285	NS	1.4285	1.16989	4.85714	0.027532	0.280375	NS	cyclin B1
ENSMUSG00000090958	Lrrc32	-1.64278	NS	1.64278	0.620305	4.85522	0.0275627	0.280465	NS	leucine rich repeat containing 32
ENSMUSG00000046546	Fam43a	-1.97572	NS	1.97572	0.532781	4.85336	0.0275924	0.280544	NS	family with sequence similarity 43, member A
ENSMUSG00000027947	Il6ra	-1.30529	NS	1.30529	1.53212	4.84234	0.0277693	0.28195	NS	interleukin 6 receptor, alpha
ENSMUSG00000041633	Kctd12b	-1.20406	NS	1.20406	1.83295	4.842	0.0277746	0.28195	NS	potassium channel tetramerisation domain containing 12b
ENSMUSG00000039959	Hip1	-1.52526	NS	1.52526	1.81291	4.83959	0.0278135	0.282121	NS	huntingtin interacting protein 1
ENSMUSG00000057329	Bcl2	-1.12109	NS	1.12109	2.89505	4.83165	0.0279419	0.282976	NS	B cell leukemia/lymphoma 2
ENSMUSG00000069306	Hist1h4m	0.893061	NS	-0.893061	4.79605	4.83273	0.0279245	0.282976	NS	histone cluster 1, H4m
ENSMUSG00000021608	Lpcat1	-1.54838	NS	1.54838	1.71613	4.8237	0.028071	0.283324	NS	lysophosphatidylcholine acyltransferase 1
ENSMUSG00000035954	Dock4	-1.36013	NS	1.36013	1.4116	4.82272	0.028087	0.283324	NS	dedicator of cytokinesis 4
ENSMUSG00000041132	N4bp2l1	-1.23385	NS	1.23385	1.38861	4.82294	0.0280835	0.283324	NS	NEDD4 binding protein 2-like 1
ENSMUSG00000055116	Arntl	-1.31315	NS	1.31315	0.977958	4.8238	0.0280694	0.283324	NS	aryl hydrocarbon receptor nuclear translocator-like
ENSMUSG00000073125	Xlr3b	1.6418	NS	-1.6418	1.65662	4.82378	0.0280697	0.283324	NS	X-linked lymphocyte-regulated 3B
ENSMUSG00000019726	Lyst	-1.01831	NS	1.01831	3.87944	4.81884	0.0281503	0.28374	NS	lysosomal trafficking regulator
ENSMUSG00000061878	Sphk1	-1.67618	NS	1.67618	0.398422	4.80202	0.0284264	0.286298	NS	sphingosine kinase 1
ENSMUSG00000002602	Axl	-1.11684	NS	1.11684	4.84739	4.78875	0.0286462	0.288285	NS	AXL receptor tyrosine kinase
ENSMUSG00000029449	Rhof	-2.12133	NS	2.12133	-0.319613	4.78348	0.028734	0.288941	NS	ras homolog family member F (in filopodia)
ENSMUSG00000026536	Ifi211	-1.79102	NS	1.79102	1.28652	4.77073	0.0289476	0.290178	NS	interferon activated gene 211
ENSMUSG00000033949	Trim36	1.01768	NS	-1.01768	2.69957	4.77305	0.0289086	0.290178	NS	tripartite motif-containing 36
ENSMUSG00000043782	Bicdl2	1.05767	NS	-1.05767	1.99698	4.77165	0.0289321	0.290178	NS	BICD family like cargo adaptor 2
ENSMUSG00000026399	Cd55	-0.930339	NS	0.930339	3.74614	4.75408	0.0292289	0.292312	NS	CD55 molecule, decay accelerating factor for complement
ENSMUSG00000070520	Nsmce3	0.91995	NS	-0.91995	4.54369	4.75427	0.0292256	0.292312	NS	NSE3 homolog, SMC5-SMC6 complex component
ENSMUSG00000097589	Dleu2	-1.0297	NS	1.0297	2.42806	4.75502	0.0292129	0.292312	NS	deleted in lymphocytic leukemia, 2
ENSMUSG00000022377	Asap1	-1.4572	NS	1.4572	1.50183	4.74044	0.0294616	0.294123	NS	ArfGAP with SH3 domain, ankyrin repeat and PH domain1
ENSMUSG00000028111	Ctsk	-1.83998	NS	1.83998	1.22451	4.74088	0.0294539	0.294123	NS	cathepsin K
ENSMUSG00000096862	Gm13301	-1.74381	NS	1.74381	-0.778821	4.73943	0.0294789	0.294123	NS	predicted gene 13301
ENSMUSG00000019256	Ahr	-1.14466	NS	1.14466	3.26442	4.73569	0.029543	0.294153	NS	aryl-hydrocarbon receptor
ENSMUSG00000026986	Hnmt	1.23626	NS	-1.23626	2.96332	4.7339	0.0295737	0.294153	NS	histamine N-methyltransferase
ENSMUSG00000060131	Atp8b4	-2.07983	NS	2.07983	0.394736	4.7346	0.0295617	0.294153	NS	ATPase, class I, type 8B, member 4
ENSMUSG00000078190	Dnm3os	-1.53923	NS	1.53923	-0.0792071	4.73449	0.0295635	0.294153	NS	dynamin 3, opposite strand
ENSMUSG00000058070	Eml1	-0.8994	NS	0.8994	3.43909	4.73181	0.0296097	0.294283	NS	echinoderm microtubule associated protein like 1
ENSMUSG00000030313	Dennd5b	-1.06883	NS	1.06883	3.00514	4.72883	0.0296611	0.294565	NS	DENN/MADD domain containing 5B
ENSMUSG00000031827	Cotl1	-1.77918	NS	1.77918	3.03568	4.72595	0.0297108	0.29483	NS	coactosin-like 1 (Dictyostelium)
ENSMUSG00000017756	Slc12a7	-1.271	NS	1.271	2.21316	4.72384	0.0297473	0.294963	NS	solute carrier family 12, member 7
ENSMUSG00000079018	Ly6c1	-1.69735	NS	1.69735	3.82301	4.72103	0.0297959	0.295217	NS	lymphocyte antigen 6 complex, locus C1
ENSMUSG00000024059	Clip4	-1.61583	NS	1.61583	0.366219	4.71586	0.0298856	0.29542	NS	CAP-GLY domain containing linker protein family, member 4
ENSMUSG00000030800	Prss8	0.855468	NS	-0.855468	5.03033	4.71649	0.0298747	0.29542	NS	protease, serine 8 (prostasin)
ENSMUSG00000041961	Znrf3	-0.958371	NS	0.958371	2.77038	4.71719	0.0298625	0.29542	NS	zinc and ring finger 3
ENSMUSG00000038543	BC028528	-2.10936	NS	2.10936	-0.261241	4.71375	0.0299223	0.295554	NS	cDNA sequence BC028528
ENSMUSG00000016552	Foxred2	1.02413	NS	-1.02413	2.16225	4.69553	0.0302411	0.298474	NS	FAD-dependent oxidoreductase domain containing 2
ENSMUSG00000029311	Hsd17b11	-0.868104	NS	0.868104	3.3764	4.69235	0.0302971	0.298796	NS	hydroxysteroid (17-beta) dehydrogenase 11
ENSMUSG00000039109	F13a1	-1.15343	NS	1.15343	3.77453	4.6909	0.0303227	0.298819	NS	coagulation factor XIII, A1 subunit
ENSMUSG00000019539	Rcn3	-1.28731	NS	1.28731	2.13211	4.68686	0.0303942	0.299285	NS	reticulocalbin 3, EF-hand calcium binding domain
ENSMUSG00000091649	Phf11b	-2.20954	NS	2.20954	0.108397	4.68558	0.0304167	0.299285	NS	PHD finger protein 11B
ENSMUSG00000036390	Gadd45a	0.991537	NS	-0.991537	2.89068	4.68179	0.0304839	0.299322	NS	growth arrest and DNA-damage-inducible 45 alpha
ENSMUSG00000074971	Fibin	-1.499	NS	1.499	0.896488	4.68371	0.0304499	0.299322	NS	fin bud initiation factor homolog (zebrafish)
ENSMUSG00000105906	Iglc1	-3.51059	NS	3.51059	4.3595	4.68142	0.0304906	0.299322	NS	immunoglobulin lambda constant 1
ENSMUSG00000059142	Zfp945	-0.874682	NS	0.874682	2.80532	4.67294	0.0306414	0.300572	NS	zinc finger protein 945
ENSMUSG00000026170	Cyp27a1	-0.893416	NS	0.893416	2.93336	4.66816	0.0307269	0.30118	NS	cytochrome P450, family 27, subfamily a, polypeptide 1
ENSMUSG00000062175	Tgif2	-1.66319	NS	1.66319	0.125714	4.66531	0.0307779	0.301449	NS	TGFB-induced factor homeobox 2
ENSMUSG00000032661	Oas3	-2.37159	NS	2.37159	0.755416	4.66192	0.0308387	0.301814	NS	2'-5' oligoadenylate synthetase 3
ENSMUSG00000022620	Arsa	-1.50366	NS	1.50366	1.48034	4.65888	0.0308933	0.302117	NS	arylsulfatase A
ENSMUSG00000023349	Clec4n	-2.85522	NS	2.85522	1.8312	4.6493	0.0310663	0.303578	NS	C-type lectin domain family 4, member n
ENSMUSG00000000142	Axin2	-1.26404	NS	1.26404	2.03515	4.64422	0.0311583	0.304245	NS	axin 2
ENSMUSG00000022895	Ets2	-0.951016	NS	0.951016	4.99228	4.63361	0.0313516	0.305827	NS	E26 avian leukemia oncogene 2, 3' domain
ENSMUSG00000101609	Kcnq1ot1	-0.862652	NS	0.862652	4.15369	4.6327	0.0313681	0.305827	NS	KCNQ1 overlapping transcript 1
ENSMUSG00000033436	Armcx2	-1.32619	NS	1.32619	1.19513	4.62792	0.0314557	0.306448	NS	armadillo repeat containing, X-linked 2
ENSMUSG00000020027	Socs2	-1.17743	NS	1.17743	1.92042	4.62	0.0316012	0.307398	NS	suppressor of cytokine signaling 2
ENSMUSG00000060096	Amd-ps3	1.1744	NS	-1.1744	2.77914	4.62115	0.03158	0.307398	NS	S-adenosylmethionine decarboxylase, pseudogene 3
ENSMUSG00000020087	Tysnd1	0.929694	NS	-0.929694	2.53791	4.61595	0.0316759	0.30789	NS	trypsin domain containing 1
ENSMUSG00000000149	Gna12	-0.861598	NS	0.861598	3.46644	4.61423	0.0317077	0.307926	NS	guanine nucleotide binding protein, alpha 12
ENSMUSG00000026327	Serpinb11	-1.11408	NS	1.11408	3.86791	4.61315	0.0317276	0.307926	NS	serine (or cysteine) peptidase inhibitor, clade B (ovalbumin), member 11
ENSMUSG00000038463	Olfml2b	-1.51874	NS	1.51874	1.18577	4.60273	0.031921	0.309569	NS	olfactomedin-like 2B
ENSMUSG00000006442	Srm	0.865773	NS	-0.865773	3.87932	4.58066	0.0323347	0.313343	NS	spermidine synthase
ENSMUSG00000096243	Gm24265	-0.810045	NS	0.810045	4.7942	4.57474	0.0324467	0.314191	NS	predicted gene, 24265
ENSMUSG00000079487	Med12	-0.898078	NS	0.898078	3.44028	4.56787	0.032577	0.315214	NS	mediator complex subunit 12
ENSMUSG00000020181	Nav3	-1.56376	NS	1.56376	-0.21993	4.56397	0.0326514	0.315458	NS	neuron navigator 3
ENSMUSG00000024769	Cdc42bpg	0.882289	NS	-0.882289	3.73224	4.5641	0.0326488	0.315458	NS	CDC42 binding protein kinase gamma (DMPK-like)
ENSMUSG00000030545	Pex11a	1.10873	NS	-1.10873	2.42206	4.56231	0.0326829	0.315524	NS	peroxisomal biogenesis factor 11 alpha
ENSMUSG00000060594	Layn	-1.72093	NS	1.72093	-0.241031	4.55511	0.0328206	0.316615	NS	layilin
ENSMUSG00000026271	Gpr35	-2.74542	NS	2.74542	0.0743778	4.55338	0.0328538	0.316697	NS	G protein-coupled receptor 35
ENSMUSG00000005360	Slc1a3	-1.54783	NS	1.54783	0.571242	4.55181	0.032884	0.316749	NS	solute carrier family 1 (glial high affinity glutamate transporter), member 3
ENSMUSG00000042507	Elmsan1	-0.987539	NS	0.987539	2.55345	4.54875	0.0329428	0.317077	NS	ELM2 and Myb/SANT-like domain containing 1
ENSMUSG00000036887	C1qa	-1.52765	NS	1.52765	4.78779	4.54256	0.0330622	0.317987	NS	complement component 1, q subcomponent, alpha polypeptide
ENSMUSG00000109498	Gm45222	-1.53701	NS	1.53701	0.462532	4.53261	0.0332549	0.319601	NS	predicted gene 45222
ENSMUSG00000010476	Ebf3	-1.49658	NS	1.49658	0.411858	4.51478	0.0336032	0.322465	NS	early B cell factor 3
ENSMUSG00000020607	Lratd1	0.969254	NS	-0.969254	5.58287	4.51584	0.0335823	0.322465	NS	LRAT domain containing 1
ENSMUSG00000031877	Ces2g	-1.36757	NS	1.36757	0.950386	4.5064	0.0337683	0.323727	NS	carboxylesterase 2G
ENSMUSG00000022475	Hdac7	-1.2805	NS	1.2805	1.60552	4.49797	0.0339351	0.324801	NS	histone deacetylase 7
ENSMUSG00000025492	Ifitm3	-1.3077	NS	1.3077	5.0527	4.49473	0.0339994	0.324801	NS	interferon induced transmembrane protein 3
ENSMUSG00000037989	Wnk2	0.912459	NS	-0.912459	2.88026	4.49349	0.0340242	0.324801	NS	WNK lysine deficient protein kinase 2
ENSMUSG00000041261	Car8	-1.01357	NS	1.01357	3.78404	4.49567	0.0339807	0.324801	NS	carbonic anhydrase 8
ENSMUSG00000055447	Cd47	-0.82142	NS	0.82142	4.88908	4.49696	0.0339553	0.324801	NS	CD47 antigen (Rh-related antigen, integrin-associated signal transducer)
ENSMUSG00000037736	Limch1	-0.977065	NS	0.977065	4.30519	4.49188	0.0340562	0.324865	NS	LIM and calponin homology domains 1
ENSMUSG00000024818	Slc25a45	-1.97041	NS	1.97041	0.172187	4.48856	0.0341224	0.325255	NS	solute carrier family 25, member 45
ENSMUSG00000015243	Abca1	-1.2095	NS	1.2095	6.28352	4.48238	0.034246	0.32619	NS	ATP-binding cassette, sub-family A (ABC1), member 1
ENSMUSG00000025592	Dach2	1.11885	NS	-1.11885	3.60405	4.47843	0.0343252	0.326619	NS	dachshund family transcription factor 2
ENSMUSG00000036510	Cdh8	-1.29251	NS	1.29251	1.63051	4.47759	0.034342	0.326619	NS	cadherin 8
ENSMUSG00000025888	Casp1	-2.18646	NS	2.18646	1.16745	4.47472	0.0343999	0.326927	NS	caspase 1
ENSMUSG00000072941	Sod3	-1.60419	NS	1.60419	1.05588	4.46965	0.034502	0.327654	NS	superoxide dismutase 3, extracellular
ENSMUSG00000024885	Aldh3b1	-1.43972	NS	1.43972	1.06764	4.46836	0.034528	0.327658	NS	aldehyde dehydrogenase 3 family, member B1
ENSMUSG00000021265	Slc25a29	0.906186	NS	-0.906186	3.23799	4.46515	0.034593	0.327738	NS	solute carrier family 25 (mitochondrial carrier, palmitoylcarnitine transporter), member 29
ENSMUSG00000036862	Dchs1	-1.31514	NS	1.31514	2.43131	4.46628	0.0345701	0.327738	NS	dachsous cadherin related 1
ENSMUSG00000053644	Aldh7a1	0.871408	NS	-0.871408	5.40452	4.46416	0.0346131	0.327738	NS	aldehyde dehydrogenase family 7, member A1
ENSMUSG00000041649	Klf8	1.1599	NS	-1.1599	2.2758	4.46199	0.0346572	0.327912	NS	Kruppel-like factor 8
ENSMUSG00000015947	Fcgr1	-2.01431	NS	2.01431	1.13291	4.45868	0.0347244	0.328306	NS	Fc receptor, IgG, high affinity I
ENSMUSG00000075415	Fnbp1	-1.16526	NS	1.16526	2.80954	4.45555	0.034788	0.328665	NS	formin binding protein 1
ENSMUSG00000057286	St6galnac2	-1.50855	NS	1.50855	0.0825972	4.44543	0.0349947	0.330374	NS	ST6 (alpha-N-acetyl-neuraminyl-2,3-beta-galactosyl-1,3)-N-acetylgalactosaminide alpha-2,6-sialyltran
ENSMUSG00000025316	Banp	-1.021	NS	1.021	1.88346	4.43648	0.0351787	0.330527	NS	BTG3 associated nuclear protein
ENSMUSG00000027487	Cdk5rap1	1.00977	NS	-1.00977	2.04067	4.43508	0.0352076	0.330527	NS	CDK5 regulatory subunit associated protein 1
ENSMUSG00000029101	Rgs12	-1.18628	NS	1.18628	1.56389	4.44003	0.0351057	0.330527	NS	regulator of G-protein signaling 12
ENSMUSG00000031303	Map3k15	-1.72166	NS	1.72166	-0.373381	4.43615	0.0351854	0.330527	NS	mitogen-activated protein kinase kinase kinase 15
ENSMUSG00000040940	Arhgef1	-1.03078	NS	1.03078	3.21413	4.43777	0.0351522	0.330527	NS	Rho guanine nucleotide exchange factor (GEF) 1
ENSMUSG00000045545	Krt14	-1.45893	NS	1.45893	1.96328	4.43461	0.0352174	0.330527	NS	keratin 14
ENSMUSG00000050967	Creg2	-1.51602	NS	1.51602	-0.132344	4.43618	0.0351849	0.330527	NS	cellular repressor of E1A-stimulated genes 2
ENSMUSG00000074448	Pate9	-2.60587	NS	2.60587	1.64493	4.43562	0.0351964	0.330527	NS	prostate and testis expressed 9
ENSMUSG00000032652	Crebl2	0.863457	NS	-0.863457	4.8789	4.43206	0.03527	0.330779	NS	cAMP responsive element binding protein-like 2
ENSMUSG00000033952	Aspm	-1.49561	NS	1.49561	0.801788	4.43069	0.0352982	0.330801	NS	abnormal spindle microtubule assembly
ENSMUSG00000038400	Pmepa1	-1.50099	NS	1.50099	1.10131	4.42929	0.0353273	0.330832	NS	prostate transmembrane protein, androgen induced 1
ENSMUSG00000033705	Stard9	-1.34526	NS	1.34526	1.77616	4.42689	0.035377	0.331055	NS	START domain containing 9
ENSMUSG00000001986	Gria3	-1.37635	NS	1.37635	1.11244	4.42499	0.0354163	0.331158	NS	glutamate receptor, ionotropic, AMPA3 (alpha 3)
ENSMUSG00000027615	Hps3	-0.829185	NS	0.829185	3.04292	4.42262	0.0354655	0.331158	NS	HPS3, biogenesis of lysosomal organelles complex 2 subunit 1
ENSMUSG00000062960	Kdr	-1.12571	NS	1.12571	2.0797	4.42377	0.0354416	0.331158	NS	kinase insert domain protein receptor
ENSMUSG00000009281	Rarres2	-1.39244	NS	1.39244	1.99211	4.4112	0.0357037	0.332714	NS	retinoic acid receptor responder (tazarotene induced) 2
ENSMUSG00000038642	Ctss	-1.6991	NS	1.6991	5.62854	4.41292	0.0356678	0.332714	NS	cathepsin S
ENSMUSG00000069920	B3gnt9	-1.54195	NS	1.54195	0.287423	4.4099	0.0357309	0.332714	NS	UDP-GlcNAc:betaGal beta-1,3-N-acetylglucosaminyltransferase 9
ENSMUSG00000097643	A130051J06Rik	1.58655	NS	-1.58655	-0.356268	4.40966	0.0357361	0.332714	NS	RIKEN cDNA A130051J0 gene
ENSMUSG00000019647	Sema6a	-1.53358	NS	1.53358	0.196233	4.40336	0.0358682	0.333564	NS	sema domain, transmembrane domain (TM), and cytoplasmic domain, (semaphorin) 6A
ENSMUSG00000100210	H3c7	0.93534	NS	-0.93534	4.39647	4.40159	0.0359055	0.333564	NS	H3 clustered histone 7
ENSMUSG00000033985	Tesk2	0.842058	NS	-0.842058	4.7494	4.39734	0.0359951	0.334155	NS	testis-specific kinase 2
ENSMUSG00000039323	Igfbp2	0.867456	NS	-0.867456	3.61059	4.38984	0.0361538	0.335385	NS	insulin-like growth factor binding protein 2
ENSMUSG00000033965	Slc16a2	-1.2318	NS	1.2318	1.40099	4.38772	0.0361988	0.335555	NS	solute carrier family 16 (monocarboxylic acid transporters), member 2
ENSMUSG00000074671	Tspyl3	-1.73437	NS	1.73437	-0.0966412	4.3865	0.0362246	0.335555	NS	TSPY-like 3
ENSMUSG00000017631	Abr	-0.961836	NS	0.961836	3.47491	4.38281	0.036303	0.335627	NS	active BCR-related gene
ENSMUSG00000029326	Enoph1	0.819264	NS	-0.819264	3.34301	4.38449	0.0362674	0.335627	NS	enolase-phosphatase 1
ENSMUSG00000059921	Unc5c	-1.24142	NS	1.24142	1.82137	4.38244	0.036311	0.335627	NS	unc-5 netrin receptor C
ENSMUSG00000027199	Gatm	-1.39664	NS	1.39664	1.23742	4.37897	0.0363851	0.33607	NS	glycine amidinotransferase (L-arginine:glycine amidinotransferase)
ENSMUSG00000034390	Cmip	-1.22008	NS	1.22008	1.71146	4.37559	0.0364571	0.336493	NS	c-Maf inducing protein
ENSMUSG00000041797	Abca9	-1.43912	NS	1.43912	2.84313	4.36438	0.0366979	0.338025	NS	ATP-binding cassette, sub-family A (ABC1), member 9
ENSMUSG00000046352	Gjb2	0.968732	NS	-0.968732	4.74386	4.36606	0.0366617	0.338025	NS	gap junction protein, beta 2
ENSMUSG00000047246	H2bc6	0.878067	NS	-0.878067	5.36201	4.36417	0.0367023	0.338025	NS	H2B clustered histone 6
ENSMUSG00000000184	Ccnd2	-1.03018	NS	1.03018	3.43689	4.35308	0.036942	0.339275	NS	cyclin D2
ENSMUSG00000022676	Snai2	-1.43488	NS	1.43488	0.149682	4.35097	0.036988	0.339275	NS	snail family zinc finger 2
ENSMUSG00000026728	Vim	-1.36908	NS	1.36908	5.08081	4.35195	0.0369666	0.339275	NS	vimentin
ENSMUSG00000040249	Lrp1	-1.11625	NS	1.11625	7.06916	4.35457	0.0369098	0.339275	NS	low density lipoprotein receptor-related protein 1
ENSMUSG00000043943	Naalad2	-1.55756	NS	1.55756	0.404177	4.35465	0.0369081	0.339275	NS	N-acetylated alpha-linked acidic dipeptidase 2
ENSMUSG00000102037	Bcl2a1a	-2.394	NS	2.394	0.0320081	4.35056	0.0369968	0.339275	NS	B cell leukemia/lymphoma 2 related protein A1a
ENSMUSG00000019278	Dpep1	-1.08445	NS	1.08445	2.8611	4.34752	0.0370629	0.339435	NS	dipeptidase 1
ENSMUSG00000047996	Prrg1	-1.45524	NS	1.45524	0.392901	4.3461	0.0370938	0.339435	NS	proline rich Gla (G-carboxyglutamic acid) 1
ENSMUSG00000087691	Cd55os	-2.23425	NS	2.23425	-0.863876	4.34693	0.0370757	0.339435	NS	CD55 molecule, opposite strand sequence
ENSMUSG00000089739	Gm20431	-2.49431	NS	2.49431	0.0104752	4.3432	0.0371571	0.339529	NS	predicted gene 20431
ENSMUSG00000103593	Gm37352	-1.57607	NS	1.57607	0.0236421	4.34411	0.0371373	0.339529	NS	predicted gene, 37352
ENSMUSG00000032013	Trim29	-1.63031	NS	1.63031	-0.0681259	4.33823	0.0372656	0.340278	NS	tripartite motif-containing 29
ENSMUSG00000021196	Pfkp	-1.18772	NS	1.18772	2.79384	4.32645	0.0375245	0.342398	NS	phosphofructokinase, platelet
ENSMUSG00000034362	Csta1	2.10067	NS	-2.10067	3.89783	4.32521	0.0375518	0.342403	NS	cystatin A1
ENSMUSG00000007872	Id3	-1.28368	NS	1.28368	1.40991	4.32168	0.0376298	0.342626	NS	inhibitor of DNA binding 3
ENSMUSG00000052957	Gas1	-1.10327	NS	1.10327	2.51188	4.3228	0.0376051	0.342626	NS	growth arrest specific 1
ENSMUSG00000032637	Atxn2l	-0.993328	NS	0.993328	2.47391	4.31484	0.0377813	0.343762	NS	ataxin 2-like
ENSMUSG00000074874	Ctla2b	-1.63382	NS	1.63382	-0.129452	4.31282	0.0378262	0.343926	NS	cytotoxic T lymphocyte-associated protein 2 beta
ENSMUSG00000028005	Gucy1b1	-1.3431	NS	1.3431	0.259901	4.31086	0.0378698	0.344078	NS	guanylate cyclase 1, soluble, beta 1
ENSMUSG00000022150	Dab2	-1.30625	NS	1.30625	2.97689	4.3025	0.0380565	0.34471	NS	disabled 2, mitogen-responsive phosphoprotein
ENSMUSG00000027750	Postn	-1.0334	NS	1.0334	3.74528	4.30242	0.0380582	0.34471	NS	periostin, osteoblast specific factor
ENSMUSG00000035798	Zdhhc17	-1.08538	NS	1.08538	1.75238	4.30644	0.0379682	0.34471	NS	zinc finger, DHHC domain containing 17
ENSMUSG00000048621	Gm6377	-1.93396	NS	1.93396	-0.347958	4.30172	0.0380739	0.34471	NS	predicted gene 6377
ENSMUSG00000050074	Spink8	-1.81595	NS	1.81595	0.749746	4.3051	0.0379983	0.34471	NS	serine peptidase inhibitor, Kazal type 8
ENSMUSG00000028278	Rragd	0.87735	NS	-0.87735	3.88496	4.30032	0.0381051	0.344749	NS	Ras-related GTP binding D
ENSMUSG00000074785	Plxnc1	-1.82354	NS	1.82354	1.54079	4.2972	0.0381752	0.34514	NS	plexin C1
ENSMUSG00000001493	Meox1	-1.79907	NS	1.79907	0.965772	4.2915	0.0383033	0.345695	NS	mesenchyme homeobox 1
ENSMUSG00000022340	Sybu	1.23103	NS	-1.23103	2.21562	4.29133	0.0383071	0.345695	NS	syntabulin (syntaxin-interacting)
ENSMUSG00000066000	Zfp979	-1.75457	NS	1.75457	-0.470114	4.29087	0.0383176	0.345695	NS	zinc finger protein 979
ENSMUSG00000042190	Cmklr1	-1.46596	NS	1.46596	1.21975	4.28884	0.0383633	0.345863	NS	chemokine-like receptor 1
ENSMUSG00000027322	Siglec1	-1.73618	NS	1.73618	2.0554	4.28693	0.0384064	0.346009	NS	sialic acid binding Ig-like lectin 1, sialoadhesin
ENSMUSG00000032024	Clmp	-1.39412	NS	1.39412	0.92886	4.28547	0.0384393	0.346062	NS	CXADR-like membrane protein
ENSMUSG00000067916	Zfp991	-0.818775	NS	0.818775	2.78826	4.27612	0.0386515	0.347727	NS	zinc finger protein 991
ENSMUSG00000019055	Plod1	-0.955702	NS	0.955702	2.68752	4.27143	0.0387582	0.348443	NS	procollagen-lysine, 2-oxoglutarate 5-dioxygenase 1
ENSMUSG00000038252	Ncapd2	-1.35211	NS	1.35211	1.67683	4.26344	0.038941	0.349841	NS	non-SMC condensin I complex, subunit D2
ENSMUSG00000031134	Rbmx	-0.824782	NS	0.824782	2.76457	4.25948	0.0390319	0.350267	NS	RNA binding motif protein, X chromosome
ENSMUSG00000052889	Prkcb	-1.1414	NS	1.1414	2.46631	4.25899	0.0390431	0.350267	NS	protein kinase C, beta
ENSMUSG00000006641	Slc5a6	0.867195	NS	-0.867195	2.85299	4.25585	0.0391154	0.350553	NS	solute carrier family 5 (sodium-dependent vitamin transporter), member 6
ENSMUSG00000057897	Camk2b	0.799341	NS	-0.799341	3.23377	4.25523	0.0391297	0.350553	NS	calcium/calmodulin-dependent protein kinase II, beta
ENSMUSG00000043719	Col6a6	-1.68227	NS	1.68227	0.744155	4.25017	0.0392464	0.351353	NS	collagen, type VI, alpha 6
ENSMUSG00000047592	Nxpe5	-2.23361	NS	2.23361	0.894795	4.24701	0.0393194	0.351515	NS	neurexophilin and PC-esterase domain family, member 5
ENSMUSG00000049502	Dtx3l	-1.24175	NS	1.24175	4.10265	4.24759	0.0393061	0.351515	NS	deltex 3-like, E3 ubiquitin ligase
ENSMUSG00000028760	Eif4g3	-0.855719	NS	0.855719	3.27645	4.24356	0.0393994	0.351984	NS	eukaryotic translation initiation factor 4 gamma, 3
ENSMUSG00000102252	Snrpn	0.965377	NS	-0.965377	3.15092	4.24122	0.0394539	0.352225	NS	small nuclear ribonucleoprotein N
ENSMUSG00000007880	Arid1a	-0.864924	NS	0.864924	3.68794	4.23552	0.0395865	0.353163	NS	AT rich interactive domain 1A (SWI-like)
ENSMUSG00000037580	Gch1	-1.43327	NS	1.43327	1.38882	4.23128	0.0396856	0.353801	NS	GTP cyclohydrolase 1
ENSMUSG00000018920	Cxcl16	-1.09576	NS	1.09576	3.61367	4.22805	0.0397611	0.354228	NS	chemokine (C-X-C motif) ligand 16
ENSMUSG00000026117	Zap70	-1.99538	NS	1.99538	-0.0758619	4.22415	0.0398526	0.354796	NS	zeta-chain (TCR) associated protein kinase
ENSMUSG00000035392	Dennd1a	-1.0325	NS	1.0325	2.01509	4.22157	0.0399133	0.35509	NS	DENN/MADD domain containing 1A
ENSMUSG00000055745	Rtl6	-1.49852	NS	1.49852	-0.120535	4.21735	0.0400127	0.355727	NS	retrotransposon Gag like 6
ENSMUSG00000043333	Rhbdl2	1.10184	NS	-1.10184	2.20959	4.20933	0.0402022	0.357163	NS	rhomboid like 2
ENSMUSG00000069792	Wfdc17	-1.89642	NS	1.89642	3.22267	4.20814	0.0402305	0.357168	NS	WAP four-disulfide core domain 17
ENSMUSG00000020376	Rnf130	1.04178	NS	-1.04178	6.12723	4.20425	0.0403228	0.357386	NS	ring finger protein 130
ENSMUSG00000034595	Ppp1r18	-1.57774	NS	1.57774	1.93141	4.20358	0.0403388	0.357386	NS	protein phosphatase 1, regulatory subunit 18
ENSMUSG00000074886	Grk6	-0.878281	NS	0.878281	3.36096	4.20479	0.04031	0.357386	NS	G protein-coupled receptor kinase 6
ENSMUSG00000029765	Plxna4	-1.44776	NS	1.44776	0.066603	4.17332	0.0410652	0.363445	NS	plexin A4
ENSMUSG00000049940	Pgrmc2	0.879683	NS	-0.879683	5.56183	4.17274	0.0410794	0.363445	NS	progesterone receptor membrane component 2
ENSMUSG00000004609	Cd33	-1.61459	NS	1.61459	1.51183	4.16519	0.0412628	0.364413	NS	CD33 antigen
ENSMUSG00000031517	Gpm6a	-1.72606	NS	1.72606	0.141716	4.166	0.0412432	0.364413	NS	glycoprotein m6a
ENSMUSG00000051439	Cd14	-1.51538	NS	1.51538	2.66883	4.16434	0.0412834	0.364413	NS	CD14 antigen
ENSMUSG00000062515	Fabp4	-1.08633	NS	1.08633	3.6008	4.16355	0.0413027	0.364413	NS	fatty acid binding protein 4, adipocyte
ENSMUSG00000017144	Rnd3	-1.14415	NS	1.14415	1.87103	4.1594	0.041404	0.365056	NS	Rho family GTPase 3
ENSMUSG00000049191	Rtl5	-1.91296	NS	1.91296	-0.453948	4.15766	0.0414466	0.36518	NS	retrotransposon Gag like 5
ENSMUSG00000025085	Ablim1	-0.849691	NS	0.849691	4.20824	4.15072	0.0416168	0.366177	NS	actin-binding LIM protein 1
ENSMUSG00000049336	Tenm2	1.12837	NS	-1.12837	1.16067	4.15087	0.0416131	0.366177	NS	teneurin transmembrane protein 2
ENSMUSG00000004665	Cnn2	-0.985943	NS	0.985943	3.61633	4.14784	0.0416877	0.366549	NS	calponin 2
ENSMUSG00000059810	Rgs3	-1.23943	NS	1.23943	1.98151	4.14484	0.0417615	0.366946	NS	regulator of G-protein signaling 3
ENSMUSG00000090523	Gypc	-1.53557	NS	1.53557	0.751678	4.13929	0.0418987	0.367898	NS	glycophorin C
ENSMUSG00000030287	Itpr2	-1.22972	NS	1.22972	2.77741	4.13544	0.0419942	0.368485	NS	inositol 1,4,5-triphosphate receptor 2
ENSMUSG00000104469	Gm37663	-1.61304	NS	1.61304	-0.941862	4.13137	0.0420953	0.369119	NS	predicted gene, 37663
ENSMUSG00000026674	Ddr2	-0.913517	NS	0.913517	4.00296	4.12895	0.0421555	0.369394	NS	discoidin domain receptor family, member 2
ENSMUSG00000009418	Nav1	-1.24205	NS	1.24205	1.61089	4.12635	0.0422202	0.369456	NS	neuron navigator 1
ENSMUSG00000034480	Diaph2	-0.821893	NS	0.821893	2.93653	4.12708	0.042202	0.369456	NS	diaphanous related formin 2
ENSMUSG00000044734	Serpinb1a	-1.19119	NS	1.19119	4.20247	4.12281	0.0423087	0.369978	NS	serine (or cysteine) peptidase inhibitor, clade B, member 1a
ENSMUSG00000028186	Uox	-1.52646	NS	1.52646	-0.35416	4.11817	0.0424249	0.370741	NS	urate oxidase
ENSMUSG00000024590	Lmnb1	-1.12759	NS	1.12759	1.87033	4.1123	0.0425725	0.37163	NS	lamin B1
ENSMUSG00000024620	Pdgfrb	-1.31734	NS	1.31734	2.59821	4.11181	0.0425847	0.37163	NS	platelet derived growth factor receptor, beta polypeptide
ENSMUSG00000023994	Nfya	-0.920945	NS	0.920945	2.8112	4.10987	0.0426338	0.371805	NS	nuclear transcription factor-Y alpha
ENSMUSG00000047415	Gpr68	-2.30946	NS	2.30946	-0.118613	4.10544	0.0427455	0.37239	NS	G protein-coupled receptor 68
ENSMUSG00000049907	Rasl11b	1.17337	NS	-1.17337	1.64827	4.10491	0.042759	0.37239	NS	RAS-like, family 11, member B
ENSMUSG00000109539	Gm44667	-1.27064	NS	1.27064	0.211789	4.1011	0.0428554	0.372976	NS	predicted gene 44667
ENSMUSG00000029659	Medag	-1.03205	NS	1.03205	2.70826	4.09827	0.0429272	0.373094	NS	mesenteric estrogen dependent adipogenesis
ENSMUSG00000053475	Tnfaip6	-2.25963	NS	2.25963	-1.36337	4.09862	0.0429182	0.373094	NS	tumor necrosis factor alpha induced protein 6
ENSMUSG00000033016	Nfatc1	-1.27826	NS	1.27826	1.73608	4.09231	0.0430786	0.374156	NS	nuclear factor of activated T cells, cytoplasmic, calcineurin dependent 1
ENSMUSG00000040528	Milr1	-1.73491	NS	1.73491	-0.59447	4.09007	0.043136	0.3744	NS	mast cell immunoglobulin like receptor 1
ENSMUSG00000019320	Noxo1	-1.51599	NS	1.51599	2.60443	4.08751	0.0432013	0.3745	NS	NADPH oxidase organizer 1
ENSMUSG00000022797	Tfrc	-0.863489	NS	0.863489	4.33249	4.08733	0.0432059	0.3745	NS	transferrin receptor
ENSMUSG00000024640	Psat1	-0.876874	NS	0.876874	2.61674	4.08612	0.0432368	0.374514	NS	phosphoserine aminotransferase 1
ENSMUSG00000036353	P2ry12	-1.58341	NS	1.58341	-0.237491	4.08207	0.0433405	0.374945	NS	purinergic receptor P2Y, G-protein coupled 12
ENSMUSG00000049658	Bdp1	-0.812679	NS	0.812679	2.91955	4.08189	0.0433451	0.374945	NS	B double prime 1, subunit of RNA polymerase III transcription initiation factor IIIB
ENSMUSG00000025161	Slc16a3	-1.9358	NS	1.9358	0.578782	4.07986	0.0433973	0.375144	NS	solute carrier family 16 (monocarboxylic acid transporters), member 3
ENSMUSG00000024011	Pi16	-1.46229	NS	1.46229	1.35608	4.07163	0.0436091	0.37672	NS	peptidase inhibitor 16
ENSMUSG00000029096	Htra3	-1.48096	NS	1.48096	1.11836	4.06715	0.0437251	0.377468	NS	HtrA serine peptidase 3
ENSMUSG00000028583	Pdpn	-1.12904	NS	1.12904	2.67956	4.06601	0.0437546	0.377468	NS	podoplanin
ENSMUSG00000028669	Pithd1	0.849681	NS	-0.849681	4.25681	4.06477	0.0437867	0.377491	NS	PITH (C-terminal proteasome-interacting domain of thioredoxin-like) domain containing 1
ENSMUSG00000020400	Tnip1	-1.16765	NS	1.16765	2.27372	4.06094	0.0438861	0.377839	NS	TNFAIP3 interacting protein 1
ENSMUSG00000028957	Per3	0.911066	NS	-0.911066	2.28744	4.06143	0.0438734	0.377839	NS	period circadian clock 3
ENSMUSG00000049866	Arl4c	-1.44155	NS	1.44155	1.69907	4.05029	0.0441637	0.379973	NS	ADP-ribosylation factor-like 4C
ENSMUSG00000031990	Jam3	-1.28418	NS	1.28418	0.991945	4.04205	0.0443799	0.381377	NS	junction adhesion molecule 3
ENSMUSG00000053477	Tcf4	-0.801709	NS	0.801709	4.24357	4.0418	0.0443863	0.381377	NS	transcription factor 4
ENSMUSG00000040918	Slc19a2	0.811682	NS	-0.811682	3.32233	4.04036	0.0444245	0.381428	NS	solute carrier family 19 (thiamine transporter), member 2
ENSMUSG00000048922	Cdca2	-1.60196	NS	1.60196	-0.150144	4.03932	0.0444518	0.381428	NS	cell division cycle associated 2
ENSMUSG00000059824	Dbp	0.930995	NS	-0.930995	2.8151	4.03422	0.0445864	0.382327	NS	D site albumin promoter binding protein
ENSMUSG00000015134	Aldh1a3	-1.44794	NS	1.44794	2.15841	4.0299	0.0447006	0.382473	NS	aldehyde dehydrogenase family 1, subfamily A3
ENSMUSG00000026482	Rgl1	-1.25173	NS	1.25173	2.3213	4.03206	0.0446433	0.382473	NS	ral guanine nucleotide dissociation stimulator,-like 1
ENSMUSG00000049265	Kcnk3	1.7053	NS	-1.7053	4.91474	4.03123	0.0446655	0.382473	NS	potassium channel, subfamily K, member 3
ENSMUSG00000091345	Col6a5	-1.10588	NS	1.10588	4.48791	4.02906	0.0447228	0.382473	NS	collagen, type VI, alpha 5
ENSMUSG00000027695	Pld1	-1.17399	NS	1.17399	1.14765	4.01756	0.0450287	0.384832	NS	phospholipase D1
ENSMUSG00000030789	Itgax	-1.50365	NS	1.50365	2.32263	4.01611	0.0450675	0.384907	NS	integrin alpha X
ENSMUSG00000020629	Adi1	1.05888	NS	-1.05888	5.84912	4.01217	0.0451731	0.385551	NS	acireductone dioxygenase 1
ENSMUSG00000033174	Mgll	-1.13817	NS	1.13817	2.84408	4.00074	0.0454802	0.387828	NS	monoglyceride lipase
ENSMUSG00000079491	H2-T10	-1.65177	NS	1.65177	0.46077	3.99999	0.0455004	0.387828	NS	histocompatibility 2, T region locus 10
ENSMUSG00000039637	Coro7	-1.02613	NS	1.02613	2.10486	3.99038	0.0457608	0.389788	NS	coronin 7
ENSMUSG00000029810	Tmem176b	-1.06392	NS	1.06392	6.22599	3.98468	0.0459159	0.389832	NS	transmembrane protein 176B
ENSMUSG00000031482	Slc25a15	0.868124	NS	-0.868124	3.09402	3.98653	0.0458653	0.389832	NS	solute carrier family 25 (mitochondrial carrier ornithine transporter), member 15
ENSMUSG00000040428	Plekha4	-1.32105	NS	1.32105	0.334601	3.9846	0.0459181	0.389832	NS	pleckstrin homology domain containing, family A (phosphoinositide binding specific) member 4
ENSMUSG00000051177	Plcb1	-1.15941	NS	1.15941	0.938575	3.98772	0.0458331	0.389832	NS	phospholipase C, beta 1
ENSMUSG00000112023	Lilr4b	-1.84319	NS	1.84319	1.88	3.98899	0.0457985	0.389832	NS	leukocyte immunoglobulin-like receptor, subfamily B, member 4B
ENSMUSG00000006386	Tek	-1.29799	NS	1.29799	1.45119	3.98269	0.0459701	0.390015	NS	TEK receptor tyrosine kinase
ENSMUSG00000028544	Slc5a9	0.899151	NS	-0.899151	3.98852	3.97844	0.0460862	0.390741	NS	solute carrier family 5 (sodium/glucose cotransporter), member 9
ENSMUSG00000002028	Kmt2a	-0.920201	NS	0.920201	3.47555	3.97067	0.0462993	0.392029	NS	lysine (K)-specific methyltransferase 2A
ENSMUSG00000028003	Lrat	-1.70883	NS	1.70883	-0.856092	3.97084	0.0462946	0.392029	NS	lecithin-retinol acyltransferase (phosphatidylcholine-retinol-O-acyltransferase)
ENSMUSG00000004677	Myo9b	-1.06507	NS	1.06507	3.20876	3.96223	0.0465321	0.393481	NS	myosin IXb
ENSMUSG00000036356	Csgalnact1	-1.31708	NS	1.31708	0.716356	3.96241	0.0465269	0.393481	NS	chondroitin sulfate N-acetylgalactosaminyltransferase 1
ENSMUSG00000026203	Dnajb2	0.727146	NS	-0.727146	3.5327	3.95425	0.0467533	0.394569	NS	DnaJ heat shock protein family (Hsp40) member B2
ENSMUSG00000039153	Runx2	-1.57692	NS	1.57692	0.316677	3.95608	0.0467023	0.394569	NS	runt related transcription factor 2
ENSMUSG00000085022	Gm5860	-1.54051	NS	1.54051	0.270057	3.95478	0.0467385	0.394569	NS	predicted gene 5860
ENSMUSG00000043300	B3galnt1	-1.34811	NS	1.34811	0.778865	3.94548	0.0469973	0.396368	NS	UDP-GalNAc:betaGlcNAc beta 1,3-galactosaminyltransferase, polypeptide 1
ENSMUSG00000035936	Aldh5a1	0.829066	NS	-0.829066	2.53198	3.93178	0.0473817	0.398974	NS	aldhehyde dehydrogenase family 5, subfamily A1
ENSMUSG00000053641	Dennd4a	-0.97902	NS	0.97902	3.04341	3.93114	0.0473997	0.398974	NS	DENN/MADD domain containing 4A
ENSMUSG00000071350	Setdb2	1.03318	NS	-1.03318	3.41551	3.9316	0.0473867	0.398974	NS	SET domain, bifurcated 2
ENSMUSG00000054717	Hmgb2	-0.72205	NS	0.72205	3.89367	3.9249	0.047576	0.400195	NS	high mobility group box 2
ENSMUSG00000055067	Smyd3	0.892457	NS	-0.892457	2.19173	3.92358	0.0476134	0.400246	NS	SET and MYND domain containing 3
ENSMUSG00000016918	Sulf1	-0.934256	NS	0.934256	4.35109	3.92233	0.0476488	0.400281	NS	sulfatase 1
ENSMUSG00000089417	Gm22009	-0.827651	NS	0.827651	5.8382	3.92039	0.0477039	0.400481	NS	predicted gene, 22009
ENSMUSG00000062127	Cttnbp2nl	-1.27275	NS	1.27275	1.70852	3.91741	0.0477883	0.400927	NS	CTTNBP2 N-terminal like
ENSMUSG00000026923	Notch1	-0.977482	NS	0.977482	4.04072	3.91382	0.0478906	0.40126	NS	notch 1
ENSMUSG00000037860	Aim2	-2.02016	NS	2.02016	0.0636462	3.91406	0.0478838	0.40126	NS	absent in melanoma 2
ENSMUSG00000050192	Eif5a2	-1.29654	NS	1.29654	0.841984	3.91178	0.0479488	0.401485	NS	eukaryotic translation initiation factor 5A2
ENSMUSG00000034361	Cpne2	-1.52663	NS	1.52663	0.217235	3.91007	0.0479975	0.40163	NS	copine II
ENSMUSG00000032500	Dclk3	1.41665	NS	-1.41665	2.41821	3.90836	0.0480465	0.401778	NS	doublecortin-like kinase 3
ENSMUSG00000026833	Olfm1	-1.28701	NS	1.28701	0.556317	3.90435	0.0481612	0.402475	NS	olfactomedin 1
ENSMUSG00000014329	Bicc1	-1.46909	NS	1.46909	1.95165	3.90039	0.0482749	0.402927	NS	BicC family RNA binding protein 1
ENSMUSG00000058290	Espl1	-1.70727	NS	1.70727	-0.121255	3.90027	0.0482783	0.402927	NS	extra spindle pole bodies 1, separase
ENSMUSG00000002885	Adgre5	-1.2564	NS	1.2564	2.58128	3.89488	0.0484335	0.403697	NS	adhesion G protein-coupled receptor E5
ENSMUSG00000055523	Gucy2g	1.48713	NS	-1.48713	3.80456	3.89169	0.0485254	0.4042	NS	guanylate cyclase 2g
ENSMUSG00000002289	Angptl4	-1.1689	NS	1.1689	1.67363	3.89019	0.0485689	0.404299	NS	angiopoietin-like 4
ENSMUSG00000010175	Prox1	-1.59348	NS	1.59348	-0.252041	3.88844	0.0486197	0.404459	NS	prospero homeobox 1
ENSMUSG00000006398	Cdc20	-1.42252	NS	1.42252	0.565075	3.88514	0.0487152	0.404974	NS	cell division cycle 20
ENSMUSG00000024338	Psmb8	-1.03763	NS	1.03763	5.02754	3.88412	0.0487448	0.404974	NS	proteasome (prosome, macropain) subunit, beta type 8 (large multifunctional peptidase 7)
ENSMUSG00000029102	Hgfac	-1.46663	NS	1.46663	-0.133885	3.88026	0.048857	0.405383	NS	hepatocyte growth factor activator
ENSMUSG00000037759	Ptger2	-1.7849	NS	1.7849	-0.614445	3.88025	0.0488573	0.405383	NS	prostaglandin E receptor 2 (subtype EP2)
ENSMUSG00000004931	Apba3	0.805272	NS	-0.805272	2.76657	3.87525	0.049003	0.405621	NS	amyloid beta (A4) precursor protein-binding, family A, member 3
ENSMUSG00000024299	Adamts10	-1.4026	NS	1.4026	0.739782	3.87492	0.0490127	0.405621	NS	a disintegrin-like and metallopeptidase (reprolysin type) with thrombospondin type 1 motif, 10
ENSMUSG00000025225	Nfkb2	-1.10061	NS	1.10061	2.98661	3.87533	0.0490006	0.405621	NS	nuclear factor of kappa light polypeptide gene enhancer in B cells 2, p49/p100
ENSMUSG00000085683	Tmem238l	1.10055	NS	-1.10055	3.82472	3.87729	0.0489436	0.405621	NS	transmembrane protein 238 like
ENSMUSG00000032565	Nudt16	-1.30554	NS	1.30554	0.574368	3.8725	0.0490833	0.405681	NS	nudix (nucleoside diphosphate linked moiety X)-type motif 16
ENSMUSG00000036896	C1qc	-1.50522	NS	1.50522	3.67218	3.87266	0.0490787	0.405681	NS	complement component 1, q subcomponent, C chain
ENSMUSG00000031785	Adgrg1	0.757016	NS	-0.757016	3.85437	3.86373	0.0493405	0.407544	NS	adhesion G protein-coupled receptor G1
ENSMUSG00000019916	P4ha1	-0.767076	NS	0.767076	3.07269	3.86119	0.0494151	0.407898	NS	procollagen-proline, 2-oxoglutarate 4-dioxygenase (proline 4-hydroxylase), alpha 1 polypeptide
ENSMUSG00000016194	Hsd11b1	-1.24652	NS	1.24652	1.86449	3.85666	0.0495488	0.40848	NS	hydroxysteroid 11-beta dehydrogenase 1
ENSMUSG00000028184	Adgrl2	-0.807364	NS	0.807364	3.67107	3.85664	0.0495495	0.40848	NS	adhesion G protein-coupled receptor L2
ENSMUSG00000004880	Lbr	-0.825126	NS	0.825126	3.72628	3.85408	0.0496251	0.408671	NS	lamin B receptor
ENSMUSG00000024910	Ctsw	-1.90706	NS	1.90706	-0.0459024	3.85303	0.0496563	0.408671	NS	cathepsin W
ENSMUSG00000029201	Ugdh	-1.03713	NS	1.03713	2.66252	3.85214	0.0496824	0.408671	NS	UDP-glucose dehydrogenase
ENSMUSG00000068227	Il2rb	-1.66811	NS	1.66811	1.27547	3.85154	0.0497002	0.408671	NS	interleukin 2 receptor, beta chain
ENSMUSG00000032285	Dnaja4	0.771889	NS	-0.771889	3.28271	3.84796	0.0498065	0.409282	NS	DnaJ heat shock protein family (Hsp40) member A4
ENSMUSG00000030170	Wnt5b	-1.31344	NS	1.31344	0.649739	3.84602	0.0498642	0.409494	NS	wingless-type MMTV integration site family, member 5B
ENSMUSG00000025429	Pstpip2	-1.23705	NS	1.23705	0.517476	3.84425	0.0499168	0.409573	NS	proline-serine-threonine phosphatase-interacting protein 2
ENSMUSG00000035557	Krt17	-1.30954	NS	1.30954	1.13076	3.84247	0.0499698	0.409573	NS	keratin 17
ENSMUSG00000038121	Fam210a	-0.779025	NS	0.779025	5.07878	3.84325	0.0499465	0.409573	NS	family with sequence similarity 210, member A
ENSMUSG00000018398	Septin8	-0.837915	NS	0.837915	3.2432	3.83246	0.0502691	0.411763	NS	septin 8
ENSMUSG00000034422	Parp14	-1.12819	NS	1.12819	5.04207	3.82604	0.050462	0.412509	NS	poly (ADP-ribose) polymerase family, member 14
ENSMUSG00000041238	Rbbp8	-0.970572	NS	0.970572	1.87994	3.82743	0.0504201	0.412509	NS	retinoblastoma binding protein 8, endonuclease
ENSMUSG00000047281	Sfn	-1.106	NS	1.106	1.1977	3.82657	0.0504461	0.412509	NS	stratifin
ENSMUSG00000066584	Scgb2b27	2.26587	NS	-2.26587	2.94208	3.82514	0.050489	0.412509	NS	secretoglobin, family 2B, member 27
ENSMUSG00000000308	Ckmt1	-1.36389	NS	1.36389	1.24979	3.82347	0.0505395	0.412659	NS	creatine kinase, mitochondrial 1, ubiquitous
ENSMUSG00000004105	Angptl2	-1.33877	NS	1.33877	1.06458	3.82122	0.0506074	0.41295	NS	angiopoietin-like 2
ENSMUSG00000027276	Jag1	-0.879873	NS	0.879873	3.38779	3.81686	0.0507392	0.413762	NS	jagged 1
ENSMUSG00000008999	Bmp7	-0.880235	NS	0.880235	2.54427	3.80994	0.0509494	0.415212	NS	bone morphogenetic protein 7
ENSMUSG00000063975	Slco1a5	-2.24242	NS	2.24242	1.3797	3.80864	0.0509889	0.41527	NS	solute carrier organic anion transporter family, member 1a5
ENSMUSG00000002808	Epdr1	-1.6382	NS	1.6382	0.299439	3.80485	0.0511042	0.415944	NS	ependymin related protein 1 (zebrafish)
ENSMUSG00000038172	Ttc39b	-0.85558	NS	0.85558	2.84158	3.8015	0.0512067	0.416514	NS	tetratricopeptide repeat domain 39B
ENSMUSG00000024140	Epas1	-1.00927	NS	1.00927	3.27814	3.79796	0.0513151	0.417009	NS	endothelial PAS domain protein 1
ENSMUSG00000055024	Ep300	-0.71709	NS	0.71709	4.79191	3.79739	0.0513327	0.417009	NS	E1A binding protein p300
ENSMUSG00000033767	Tmem131l	-0.914523	NS	0.914523	3.27652	3.78759	0.0516338	0.419189	NS	transmembrane 131 like
ENSMUSG00000099041	Gm28035	-1.75772	NS	1.75772	-0.482618	3.78639	0.0516709	0.419225	NS	predicted gene, 28035
ENSMUSG00000024235	Map3k8	-1.15148	NS	1.15148	2.10541	3.78441	0.051732	0.419416	NS	mitogen-activated protein kinase kinase kinase 8
ENSMUSG00000039167	Adgrl4	-1.27171	NS	1.27171	1.50575	3.78351	0.0517599	0.419416	NS	adhesion G protein-coupled receptor L4
ENSMUSG00000030873	Scnn1b	0.923439	NS	-0.923439	3.38187	3.7804	0.0518563	0.419931	NS	sodium channel, nonvoltage-gated 1 beta
ENSMUSG00000018548	Trim37	0.694762	NS	-0.694762	3.64999	3.77845	0.0519169	0.420156	NS	tripartite motif-containing 37
ENSMUSG00000035642	Aamdc	0.880329	NS	-0.880329	3.17129	3.77593	0.0519951	0.420523	NS	adipogenesis associated Mth938 domain containing
ENSMUSG00000028073	Pear1	-1.35876	NS	1.35876	1.01247	3.77317	0.052081	0.420952	NS	platelet endothelial aggregation receptor 1
ENSMUSG00000024232	Bambi	0.82913	NS	-0.82913	3.2666	3.77087	0.0521524	0.421026	NS	BMP and activin membrane-bound inhibitor
ENSMUSG00000074743	Thbd	-0.946547	NS	0.946547	2.97903	3.77076	0.0521558	0.421026	NS	thrombomodulin
ENSMUSG00000019122	Ccl9	-1.38159	NS	1.38159	3.9235	3.76615	0.0523	0.421394	NS	chemokine (C-C motif) ligand 9
ENSMUSG00000041859	Mcm3	-1.20822	NS	1.20822	1.96415	3.76773	0.0522506	0.421394	NS	minichromosome maintenance complex component 3
ENSMUSG00000106341	Gm43330	-1.55221	NS	1.55221	-0.344545	3.76637	0.0522929	0.421394	NS	predicted gene 43330
ENSMUSG00000052504	Epha3	-1.80393	NS	1.80393	0.853785	3.7625	0.0524142	0.422048	NS	Eph receptor A3
ENSMUSG00000022180	Slc7a8	-1.05004	NS	1.05004	1.97455	3.75256	0.0527266	0.423108	NS	solute carrier family 7 (cationic amino acid transporter, y+ system), member 8
ENSMUSG00000023088	Abcc1	-1.11158	NS	1.11158	2.59093	3.75657	0.0526002	0.423108	NS	ATP-binding cassette, sub-family C (CFTR/MRP), member 1
ENSMUSG00000024042	Sik1	-1.28644	NS	1.28644	1.79266	3.75097	0.052777	0.423108	NS	salt inducible kinase 1
ENSMUSG00000024654	Asrgl1	1.32815	NS	-1.32815	6.79274	3.75134	0.0527651	0.423108	NS	asparaginase like 1
ENSMUSG00000027082	Tfpi	0.802608	NS	-0.802608	3.14245	3.75382	0.052687	0.423108	NS	tissue factor pathway inhibitor
ENSMUSG00000029108	Pcdh7	-0.906624	NS	0.906624	2.54616	3.75211	0.0527408	0.423108	NS	protocadherin 7
ENSMUSG00000066842	Hmcn1	-1.54325	NS	1.54325	-0.00800485	3.7543	0.0526718	0.423108	NS	hemicentin 1
ENSMUSG00000022723	Crybg3	-0.866213	NS	0.866213	2.91641	3.74955	0.0528219	0.423203	NS	beta-gamma crystallin domain containing 3
ENSMUSG00000017057	Il13ra1	-0.874942	NS	0.874942	5.02542	3.74158	0.0530742	0.424468	NS	interleukin 13 receptor, alpha 1
ENSMUSG00000039911	Spsb1	-1.54871	NS	1.54871	0.417723	3.74142	0.0530792	0.424468	NS	splA/ryanodine receptor domain and SOCS box containing 1
ENSMUSG00000087819	Gm25117	-1.23253	NS	1.23253	0.70469	3.74263	0.0530408	0.424468	NS	predicted gene, 25117
ENSMUSG00000028864	Hgf	-1.06033	NS	1.06033	3.09507	3.73828	0.0531793	0.425003	NS	hepatocyte growth factor
ENSMUSG00000034906	Ncaph	0.748519	NS	-0.748519	3.82703	3.73442	0.0533023	0.425721	NS	non-SMC condensin I complex, subunit H
ENSMUSG00000054520	Sh3bp2	-1.39094	NS	1.39094	1.50378	3.73207	0.0533773	0.426054	NS	SH3-domain binding protein 2
ENSMUSG00000032501	Trib1	-1.12126	NS	1.12126	1.98639	3.73052	0.0534268	0.426183	NS	tribbles pseudokinase 1
ENSMUSG00000030787	Lyve1	-1.32332	NS	1.32332	1.43204	3.7255	0.0535875	0.426774	NS	lymphatic vessel endothelial hyaluronan receptor 1
ENSMUSG00000032549	Rab6b	-1.11309	NS	1.11309	1.4711	3.72301	0.0536674	0.426774	NS	RAB6B, member RAS oncogene family
ENSMUSG00000052336	Cx3cr1	-1.46241	NS	1.46241	1.75256	3.72705	0.053538	0.426774	NS	chemokine (C-X3-C motif) receptor 1
ENSMUSG00000081665	Gm15922	-2.70339	NS	2.70339	-0.887889	3.7234	0.053655	0.426774	NS	predicted gene 15922
ENSMUSG00000058173	Smco4	0.964185	NS	-0.964185	4.40392	3.72025	0.0537562	0.427215	NS	single-pass membrane protein with coiled-coil domains 4
ENSMUSG00000018209	Stk4	-0.830714	NS	0.830714	3.67407	3.7189	0.0537997	0.427295	NS	serine/threonine kinase 4
ENSMUSG00000024420	Zfp521	-1.36424	NS	1.36424	1.04096	3.71154	0.0540374	0.428122	NS	zinc finger protein 521
ENSMUSG00000027351	Spred1	-0.721976	NS	0.721976	4.43525	3.71385	0.0539629	0.428122	NS	sprouty protein with EVH-1 domain 1, related sequence
ENSMUSG00000028019	Pdgfc	-0.848959	NS	0.848959	2.60847	3.7126	0.0540033	0.428122	NS	platelet-derived growth factor, C polypeptide
ENSMUSG00000039607	Rbms3	-0.950836	NS	0.950836	2.16478	3.71158	0.0540361	0.428122	NS	RNA binding motif, single stranded interacting protein
ENSMUSG00000097451	Rian	-1.30478	NS	1.30478	1.17769	3.70674	0.0541931	0.42909	NS	RNA imprinted and accumulated in nucleus
ENSMUSG00000028479	Gne	0.928792	NS	-0.928792	7.34229	3.69701	0.0545101	0.431067	NS	glucosamine (UDP-N-acetyl)-2-epimerase/N-acetylmannosamine kinase
ENSMUSG00000035279	Ssc5d	-1.20873	NS	1.20873	1.20581	3.69736	0.0544987	0.431067	NS	scavenger receptor cysteine rich family, 5 domains
ENSMUSG00000034751	Mast4	-0.960223	NS	0.960223	2.53933	3.69482	0.0545818	0.431102	NS	microtubule associated serine/threonine kinase family member 4
ENSMUSG00000111264	E030022I16Rik	-1.38902	NS	1.38902	-0.467628	3.69561	0.0545559	0.431102	NS	RIKEN cDNA E030022I16 gene
ENSMUSG00000038943	Prc1	-1.3508	NS	1.3508	0.974891	3.69213	0.0546698	0.431445	NS	protein regulator of cytokinesis 1
ENSMUSG00000051220	Ercc6l	-1.54802	NS	1.54802	0.0800045	3.69143	0.0546926	0.431445	NS	excision repair cross-complementing rodent repair deficiency complementation group 6 like
ENSMUSG00000043760	Pkhd1	1.02954	NS	-1.02954	3.20406	3.68943	0.0547585	0.431699	NS	polycystic kidney and hepatic disease 1
ENSMUSG00000020674	Pxdn	-0.961799	NS	0.961799	3.03332	3.68615	0.0548663	0.432283	NS	peroxidasin
ENSMUSG00000036564	Ndrg4	-1.35032	NS	1.35032	-0.412522	3.68463	0.0549162	0.43241	NS	N-myc downstream regulated gene 4
ENSMUSG00000033350	Chst2	-1.46655	NS	1.46655	0.554849	3.68044	0.0550542	0.43323	NS	carbohydrate sulfotransferase 2
ENSMUSG00000004317	Clcn5	-0.90676	NS	0.90676	2.4111	3.67724	0.0551603	0.433799	NS	chloride channel, voltage-sensitive 5
ENSMUSG00000036885	Arhgef26	-0.943442	NS	0.943442	1.99413	3.6722	0.0553272	0.434845	NS	Rho guanine nucleotide exchange factor (GEF) 26
ENSMUSG00000026383	Epb41l5	0.754057	NS	-0.754057	3.94406	3.66869	0.0554437	0.435493	NS	erythrocyte membrane protein band 4.1 like 5
ENSMUSG00000017723	Wfdc2	-1.2405	NS	1.2405	4.57586	3.66666	0.0555112	0.435756	NS	WAP four-disulfide core domain 2
ENSMUSG00000033685	Ucp2	-0.9756	NS	0.9756	3.79402	3.66237	0.0556544	0.436613	NS	uncoupling protein 2 (mitochondrial, proton carrier)
ENSMUSG00000035268	Pkig	0.737294	NS	-0.737294	3.48132	3.65956	0.0557482	0.437081	NS	protein kinase inhibitor, gamma
ENSMUSG00000021557	Agtpbp1	-0.814271	NS	0.814271	2.60085	3.65672	0.0558434	0.43756	NS	ATP/GTP binding protein 1
ENSMUSG00000030766	Arhgap17	-0.923816	NS	0.923816	2.47935	3.65452	0.0559171	0.43787	NS	Rho GTPase activating protein 17
ENSMUSG00000027227	Sord	-0.710965	NS	0.710965	3.8516	3.65311	0.0559645	0.437972	NS	sorbitol dehydrogenase
ENSMUSG00000021390	Ogn	-0.88928	NS	0.88928	4.64232	3.65142	0.0560213	0.438149	NS	osteoglycin
ENSMUSG00000025533	Asl	0.8292	NS	-0.8292	4.79742	3.63618	0.0565364	0.441101	NS	argininosuccinate lyase
ENSMUSG00000028995	Fam126a	-0.874886	NS	0.874886	2.60894	3.63753	0.0564907	0.441101	NS	family with sequence similarity 126, member A
ENSMUSG00000032946	Rasgrp2	-1.46338	NS	1.46338	0.390621	3.63653	0.0565247	0.441101	NS	RAS, guanyl releasing protein 2
ENSMUSG00000067455	H4c11	0.808481	NS	-0.808481	3.41012	3.63805	0.0564732	0.441101	NS	H4 clustered histone 11
ENSMUSG00000026873	Phf19	1.13093	NS	-1.13093	3.40258	3.63273	0.0566537	0.441747	NS	PHD finger protein 19
ENSMUSG00000019843	Fyn	-1.29783	NS	1.29783	1.1668	3.6288	0.0567878	0.442319	NS	Fyn proto-oncogene
ENSMUSG00000036834	Plch1	-1.19244	NS	1.19244	1.42989	3.62855	0.0567961	0.442319	NS	phospholipase C, eta 1
ENSMUSG00000032064	Dixdc1	0.793386	NS	-0.793386	3.51721	3.62732	0.0568383	0.442379	NS	DIX domain containing 1
ENSMUSG00000030682	Cdipt	0.692914	NS	-0.692914	4.60482	3.61774	0.0571664	0.444662	NS	CDP-diacylglycerol--inositol 3-phosphatidyltransferase (phosphatidylinositol synthase)
ENSMUSG00000034041	Lyl1	-2.04473	NS	2.04473	-0.314319	3.61628	0.0572168	0.444784	NS	lymphoblastomic leukemia 1
ENSMUSG00000009585	Apobec3	-1.00739	NS	1.00739	3.44273	3.61391	0.0572983	0.445147	NS	apolipoprotein B mRNA editing enzyme, catalytic polypeptide 3
ENSMUSG00000037419	Endod1	-0.79501	NS	0.79501	4.89997	3.60947	0.0574513	0.446066	NS	endonuclease domain containing 1
ENSMUSG00000023886	Smoc2	-0.657653	NS	0.657653	4.11996	3.60671	0.0575469	0.446537	NS	SPARC related modular calcium binding 2
ENSMUSG00000024661	Fth1	-0.948672	NS	0.948672	6.96437	3.60184	0.0577157	0.447576	NS	ferritin heavy polypeptide 1
ENSMUSG00000044456	Rin3	-1.45755	NS	1.45755	0.474177	3.59823	0.0578411	0.447735	NS	Ras and Rab interactor 3
ENSMUSG00000048154	Kmt2d	-0.897434	NS	0.897434	3.98764	3.59991	0.0577828	0.447735	NS	lysine (K)-specific methyltransferase 2D
ENSMUSG00000074622	Mafb	-1.38783	NS	1.38783	1.40472	3.59918	0.0578079	0.447735	NS	v-maf musculoaponeurotic fibrosarcoma oncogene family, protein B (avian)
ENSMUSG00000022034	Esco2	-1.50574	NS	1.50574	-0.221134	3.5971	0.0578804	0.447769	NS	establishment of sister chromatid cohesion N-acetyltransferase 2
ENSMUSG00000028015	Ctso	-0.659797	NS	0.659797	4.20542	3.595	0.0579535	0.448064	NS	cathepsin O
ENSMUSG00000061482	H4c4	0.889173	NS	-0.889173	6.06864	3.59285	0.0580285	0.448373	NS	H4 clustered histone 4
ENSMUSG00000034957	Cebpa	-1.30068	NS	1.30068	1.67361	3.59056	0.0581087	0.448723	NS	CCAAT/enhancer binding protein (C/EBP), alpha
ENSMUSG00000032312	Csk	-0.832969	NS	0.832969	3.34821	3.58565	0.0582807	0.449779	NS	c-src tyrosine kinase
ENSMUSG00000038147	Cd84	-1.65641	NS	1.65641	2.63989	3.58249	0.0583917	0.449969	NS	CD84 antigen
ENSMUSG00000051022	Hs3st1	-1.47793	NS	1.47793	-0.250134	3.58383	0.0583443	0.449969	NS	heparan sulfate (glucosamine) 3-O-sulfotransferase 1
ENSMUSG00000064023	Klk8	-1.75419	NS	1.75419	-0.817259	3.58195	0.0584107	0.449969	NS	kallikrein related-peptidase 8
ENSMUSG00000024660	Incenp	-1.32439	NS	1.32439	0.958937	3.5776	0.0585637	0.450877	NS	inner centromere protein
ENSMUSG00000027931	Npr1	-1.32115	NS	1.32115	0.700457	3.57453	0.058672	0.450914	NS	natriuretic peptide receptor 1
ENSMUSG00000041654	Slc39a11	0.914671	NS	-0.914671	5.88584	3.57447	0.058674	0.450914	NS	solute carrier family 39 (metal ion transporter), member 11
ENSMUSG00000043017	Ptgir	-1.69842	NS	1.69842	-0.579548	3.57496	0.0586568	0.450914	NS	prostaglandin I receptor (IP)
ENSMUSG00000007050	Lsm2	-1.19829	NS	1.19829	0.240232	3.56537	0.0589965	0.452658	NS	LSM2 homolog, U6 small nuclear RNA and mRNA degradation associated
ENSMUSG00000028776	Tinagl1	-0.80237	NS	0.80237	2.52871	3.56508	0.059007	0.452658	NS	tubulointerstitial nephritis antigen-like 1
ENSMUSG00000029272	Sult1e1	-1.08574	NS	1.08574	3.05367	3.5668	0.0589458	0.452658	NS	sulfotransferase family 1E, member 1
ENSMUSG00000048096	Lmod1	0.961717	NS	-0.961717	2.04318	3.56294	0.059083	0.452757	NS	leiomodin 1 (smooth muscle)
ENSMUSG00000049539	H1f1	-0.955242	NS	0.955242	3.36294	3.56273	0.0590906	0.452757	NS	H1.1 linker histone, cluster member
ENSMUSG00000022358	Fbxo32	0.800982	NS	-0.800982	5.6735	3.55364	0.0594149	0.45497	NS	F-box protein 32
ENSMUSG00000033033	Calhm2	-1.44763	NS	1.44763	0.333949	3.54874	0.0595906	0.454978	NS	calcium homeostasis modulator family member 2
ENSMUSG00000038679	Trps1	-0.708711	NS	0.708711	3.75604	3.55058	0.0595247	0.454978	NS	transcriptional repressor GATA binding 1
ENSMUSG00000046157	Tmem229b	-1.01062	NS	1.01062	2.36279	3.54866	0.0595936	0.454978	NS	transmembrane protein 229B
ENSMUSG00000060260	Pwwp2b	0.787746	NS	-0.787746	4.32536	3.54935	0.0595689	0.454978	NS	PWWP domain containing 2B
ENSMUSG00000081683	Fzd10	-1.26178	NS	1.26178	-0.126112	3.55076	0.0595183	0.454978	NS	frizzled class receptor 10
ENSMUSG00000027326	Knl1	-1.48712	NS	1.48712	0.786023	3.5423	0.0598223	0.456424	NS	kinetochore scaffold 1
ENSMUSG00000031939	Taf1d	-0.797532	NS	0.797532	4.55244	3.54142	0.0598543	0.456424	NS	TATA-box binding protein associated factor, RNA polymerase I, D
ENSMUSG00000028036	Ptgfr	-1.56975	NS	1.56975	-1.04543	3.53903	0.0599406	0.456539	NS	prostaglandin F receptor
ENSMUSG00000051344	Plekhm3	-0.901603	NS	0.901603	2.4236	3.53946	0.0599248	0.456539	NS	pleckstrin homology domain containing, family M, member 3
ENSMUSG00000027078	Ube2l6	-1.15462	NS	1.15462	2.36188	3.53367	0.0601345	0.457744	NS	ubiquitin-conjugating enzyme E2L 6
ENSMUSG00000032402	Smad3	-0.935858	NS	0.935858	2.7034	3.53227	0.0601854	0.457859	NS	SMAD family member 3
ENSMUSG00000002458	Rgs19	-1.05756	NS	1.05756	1.66567	3.53051	0.0602491	0.458072	NS	regulator of G-protein signaling 19
ENSMUSG00000031838	Ifi30	-0.877434	NS	0.877434	3.30818	3.52676	0.0603858	0.458589	NS	interferon gamma inducible protein 30
ENSMUSG00000051041	Olfml1	-1.58466	NS	1.58466	0.0252126	3.52668	0.0603887	0.458589	NS	olfactomedin-like 1
ENSMUSG00000000392	Fap	-1.71523	NS	1.71523	-0.130149	3.52191	0.0605627	0.459094	NS	fibroblast activation protein
ENSMUSG00000026222	Sp100	-0.906171	NS	0.906171	3.40452	3.52374	0.0604956	0.459094	NS	nuclear antigen Sp100
ENSMUSG00000054720	Lrrc8c	-1.27531	NS	1.27531	1.82233	3.52228	0.0605492	0.459094	NS	leucine rich repeat containing 8 family, member C
ENSMUSG00000025993	Slc40a1	-0.963613	NS	0.963613	3.23	3.51854	0.060686	0.459756	NS	solute carrier family 40 (iron-regulated transporter), member 1
ENSMUSG00000025064	Col17a1	-1.3342	NS	1.3342	0.88809	3.51573	0.060789	0.460265	NS	collagen, type XVII, alpha 1
ENSMUSG00000037820	Tgm2	-0.797781	NS	0.797781	5.19153	3.51328	0.0608789	0.460673	NS	transglutaminase 2, C polypeptide
ENSMUSG00000017664	Slc35c2	0.673476	NS	-0.673476	3.86521	3.51216	0.0609201	0.460713	NS	solute carrier family 35, member C2
ENSMUSG00000018189	Uchl5	0.722773	NS	-0.722773	4.05641	3.51003	0.0609985	0.461033	NS	ubiquitin carboxyl-terminal esterase L5
ENSMUSG00000023249	Parp3	-1.23567	NS	1.23567	1.42855	3.50802	0.0610725	0.461049	NS	poly (ADP-ribose) polymerase family, member 3
ENSMUSG00000025876	Unc5a	1.47433	NS	-1.47433	0.243093	3.50683	0.0611161	0.461106	NS	unc-5 netrin receptor A
ENSMUSG00000035569	Ankrd11	-0.757541	NS	0.757541	3.51064	3.50521	0.0611762	0.461288	NS	ankyrin repeat domain 11
ENSMUSG00000010095	Slc3a2	-0.757367	NS	0.757367	4.77439	3.50309	0.0612545	0.461335	NS	solute carrier family 3 (activators of dibasic and neutral amino acid transport), member 2
ENSMUSG00000035778	Ggta1	0.744967	NS	-0.744967	4.59185	3.50336	0.0612443	0.461335	NS	glycoprotein galactosyltransferase alpha 1, 3
ENSMUSG00000036879	Phkb	0.8222	NS	-0.8222	5.87792	3.49948	0.061388	0.462069	NS	phosphorylase kinase beta
ENSMUSG00000078572	Ndufaf8	1.03487	NS	-1.03487	1.58671	3.49755	0.0614595	0.462336	NS	NADH:ubiquinone oxidoreductase complex assembly factor 8
ENSMUSG00000026358	Rgs1	-1.5233	NS	1.5233	0.945942	3.49505	0.0615526	0.462764	NS	regulator of G-protein signaling 1
ENSMUSG00000043635	Adamts3	-1.71051	NS	1.71051	-0.590436	3.49106	0.061701	0.463336	NS	a disintegrin-like and metallopeptidase (reprolysin type) with thrombospondin type 1 motif, 3
ENSMUSG00000078670	Fam174b	0.914489	NS	-0.914489	7.0032	3.49131	0.0616918	0.463336	NS	family with sequence similarity 174, member B
ENSMUSG00000017697	Ada	-1.35315	NS	1.35315	0.396344	3.48986	0.0617458	0.46336	NS	adenosine deaminase
ENSMUSG00000026062	Slc9a2	1.16191	NS	-1.16191	7.28313	3.48904	0.0617766	0.46336	NS	solute carrier family 9 (sodium/hydrogen exchanger), member 2
ENSMUSG00000000489	Pdgfb	-1.4652	NS	1.4652	0.059693	3.48136	0.0620638	0.465243	NS	platelet derived growth factor, B polypeptide
ENSMUSG00000002324	Rec8	-1.20348	NS	1.20348	1.7915	3.47357	0.0623565	0.466901	NS	REC8 meiotic recombination protein
ENSMUSG00000055980	Irs1	0.677182	NS	-0.677182	4.32174	3.47353	0.062358	0.466901	NS	insulin receptor substrate 1
ENSMUSG00000022479	Vdr	-1.23738	NS	1.23738	0.171564	3.46629	0.0626316	0.468676	NS	vitamin D (1,25-dihydroxyvitamin D3) receptor
ENSMUSG00000002831	Plin4	0.996029	NS	-0.996029	1.31025	3.46042	0.0628544	0.469142	NS	perilipin 4
ENSMUSG00000026483	Fam129a	-0.917963	NS	0.917963	3.30619	3.46326	0.0627466	0.469142	NS	family with sequence similarity 129, member A
ENSMUSG00000030711	Sult1a1	-1.07657	NS	1.07657	1.60965	3.45983	0.0628769	0.469142	NS	sulfotransferase family 1A, phenol-preferring, member 1
ENSMUSG00000033107	Rnf125	-1.34476	NS	1.34476	-0.191725	3.46208	0.0627912	0.469142	NS	ring finger protein 125
ENSMUSG00000048440	Cyp4f16	-1.2089	NS	1.2089	1.71715	3.4603	0.062859	0.469142	NS	cytochrome P450, family 4, subfamily f, polypeptide 16
ENSMUSG00000021277	Traf3	-1.06384	NS	1.06384	1.9444	3.45855	0.0629253	0.469229	NS	TNF receptor-associated factor 3
ENSMUSG00000029869	Ephb6	0.851008	NS	-0.851008	5.32322	3.45251	0.0631557	0.470673	NS	Eph receptor B6
ENSMUSG00000034112	Atp2c2	0.87245	NS	-0.87245	4.60348	3.4494	0.0632746	0.471285	NS	ATPase, Ca++ transporting, type 2C, member 2
ENSMUSG00000028843	Sh3bgrl3	-0.981158	NS	0.981158	3.42283	3.44465	0.0634567	0.471545	NS	SH3 domain binding glutamic acid-rich protein-like 3
ENSMUSG00000032561	Acpp	0.776305	NS	-0.776305	2.52501	3.44579	0.0634132	0.471545	NS	acid phosphatase, prostate
ENSMUSG00000038855	Itpkb	-0.979135	NS	0.979135	2.2755	3.44673	0.0633772	0.471545	NS	inositol 1,4,5-trisphosphate 3-kinase B
ENSMUSG00000042292	Mrtfa	-0.942704	NS	0.942704	2.1387	3.44538	0.0634289	0.471545	NS	myocardin related transcription factor A
ENSMUSG00000044583	Tlr7	-1.6517	NS	1.6517	1.41817	3.44164	0.0635727	0.472133	NS	toll-like receptor 7
ENSMUSG00000043313	Pcdhb19	-1.42365	NS	1.42365	-0.722302	3.4399	0.0636395	0.472356	NS	protocadherin beta 19
ENSMUSG00000029535	Triap1	0.792783	NS	-0.792783	3.9336	3.43619	0.0637827	0.473144	NS	TP53 regulated inhibitor of apoptosis 1
ENSMUSG00000021895	Arhgef3	-0.724744	NS	0.724744	3.81443	3.42895	0.0640627	0.473633	NS	Rho guanine nucleotide exchange factor (GEF) 3
ENSMUSG00000038034	Igsf8	-1.12153	NS	1.12153	1.80834	3.429	0.064061	0.473633	NS	immunoglobulin superfamily, member 8
ENSMUSG00000049872	Calhm5	-1.37408	NS	1.37408	0.184586	3.4304	0.0640065	0.473633	NS	calcium homeostasis modulator family member 5
ENSMUSG00000054675	Tmem119	-1.22153	NS	1.22153	1.14593	3.43174	0.0639548	0.473633	NS	transmembrane protein 119
ENSMUSG00000078153	Psme2b	-1.03942	NS	1.03942	1.46105	3.42876	0.0640704	0.473633	NS	protease (prosome, macropain) activator subunit 2B
ENSMUSG00000079657	Rab26	1.31356	NS	-1.31356	1.73975	3.43008	0.0640189	0.473633	NS	RAB26, member RAS oncogene family
ENSMUSG00000024190	Dusp1	-1.05761	NS	1.05761	1.90144	3.42655	0.064156	0.473992	NS	dual specificity phosphatase 1
ENSMUSG00000061755	Bod1l	-0.714237	NS	0.714237	3.90071	3.42411	0.0642509	0.474419	NS	biorientation of chromosomes in cell division 1-like
ENSMUSG00000002108	Nr1h3	-1.15057	NS	1.15057	1.01189	3.41954	0.064429	0.47543	NS	nuclear receptor subfamily 1, group H, member 3
ENSMUSG00000024013	Fgd2	-1.23593	NS	1.23593	1.55653	3.41775	0.064499	0.47543	NS	FYVE, RhoGEF and PH domain containing 2
ENSMUSG00000039364	Sectm1b	-1.73122	NS	1.73122	1.30277	3.41813	0.0644838	0.47543	NS	secreted and transmembrane 1B
ENSMUSG00000025877	Hk3	-1.94535	NS	1.94535	1.19237	3.40953	0.0648209	0.476979	NS	hexokinase 3
ENSMUSG00000031749	St3gal2	-1.16874	NS	1.16874	1.12101	3.41042	0.0647859	0.476979	NS	ST3 beta-galactoside alpha-2,3-sialyltransferase 2
ENSMUSG00000033361	Prrg3	-1.22768	NS	1.22768	0.452125	3.41056	0.0647805	0.476979	NS	proline rich Gla (G-carboxyglutamic acid) 3 (transmembrane)
ENSMUSG00000020123	Avpr1a	-1.42033	NS	1.42033	-0.171498	3.40343	0.0650609	0.47847	NS	arginine vasopressin receptor 1A
ENSMUSG00000095351	Igkv3-2	-3.09892	NS	3.09892	1.26151	3.40075	0.0651667	0.478973	NS	immunoglobulin kappa variable 3-2
ENSMUSG00000032812	Arap1	-0.773086	NS	0.773086	4.08624	3.39795	0.0652776	0.479514	NS	ArfGAP with RhoGAP domain, ankyrin repeat and PH domain 1
ENSMUSG00000029283	Cdc7	1.12835	NS	-1.12835	1.35098	3.39468	0.0654072	0.479634	NS	cell division cycle 7 (S. cerevisiae)
ENSMUSG00000032253	Phip	-0.711158	NS	0.711158	5.26877	3.3964	0.0653388	0.479634	NS	pleckstrin homology domain interacting protein
ENSMUSG00000033581	Igf2bp2	-1.52845	NS	1.52845	-0.884928	3.39375	0.0654438	0.479634	NS	insulin-like growth factor 2 mRNA binding protein 2
ENSMUSG00000034786	Gpsm3	-1.77831	NS	1.77831	0.306523	3.39521	0.0653859	0.479634	NS	G-protein signalling modulator 3 (AGS3-like, C. elegans)
ENSMUSG00000031667	Aktip	0.714741	NS	-0.714741	4.85974	3.38832	0.0656596	0.480941	NS	thymoma viral proto-oncogene 1 interacting protein
ENSMUSG00000058914	C1qtnf3	-1.87026	NS	1.87026	-1.04266	3.38342	0.0658551	0.482097	NS	C1q and tumor necrosis factor related protein 3
ENSMUSG00000028438	Kif24	-1.43079	NS	1.43079	-0.665903	3.37998	0.065993	0.482831	NS	kinesin family member 24
ENSMUSG00000020919	Stat5b	-0.713341	NS	0.713341	3.64182	3.37665	0.0661264	0.482988	NS	signal transducer and activator of transcription 5B
ENSMUSG00000027995	Tlr2	-1.09919	NS	1.09919	3.29487	3.37673	0.0661232	0.482988	NS	toll-like receptor 2
ENSMUSG00000029163	Emilin1	-0.949783	NS	0.949783	2.6646	3.37662	0.0661277	0.482988	NS	elastin microfibril interfacer 1
ENSMUSG00000097060	Gm26759	-1.05858	NS	1.05858	1.56638	3.37223	0.066304	0.484001	NS	predicted gene, 26759
ENSMUSG00000012443	Kif11	-1.26614	NS	1.26614	1.48966	3.36647	0.0665363	0.48487	NS	kinesin family member 11
ENSMUSG00000019856	Fam184a	1.26642	NS	-1.26642	0.762462	3.36646	0.0665367	0.48487	NS	family with sequence similarity 184, member A
ENSMUSG00000029674	Limk1	-1.31174	NS	1.31174	0.426078	3.36779	0.0664827	0.48487	NS	LIM-domain containing, protein kinase
ENSMUSG00000013698	Pea15a	-0.680118	NS	0.680118	4.27992	3.36313	0.0666712	0.485574	NS	phosphoprotein enriched in astrocytes 15A
ENSMUSG00000027881	Prpf38b	-0.669551	NS	0.669551	3.34545	3.36181	0.0667247	0.485688	NS	PRP38 pre-mRNA processing factor 38 (yeast) domain containing B
ENSMUSG00000104806	Gm42566	1.43705	NS	-1.43705	-0.301521	3.35963	0.0668131	0.486055	NS	predicted gene 42566
ENSMUSG00000020773	Trim47	-1.26475	NS	1.26475	0.834581	3.35865	0.0668527	0.486067	NS	tripartite motif-containing 47
ENSMUSG00000003228	Grk5	-1.15758	NS	1.15758	0.837902	3.3521	0.0671194	0.487311	NS	G protein-coupled receptor kinase 5
ENSMUSG00000004952	Rasa4	-1.25462	NS	1.25462	1.35098	3.35165	0.0671379	0.487311	NS	RAS p21 protein activator 4
ENSMUSG00000031367	Ap1s2	-1.11277	NS	1.11277	1.96484	3.35299	0.0670829	0.487311	NS	adaptor-related protein complex 1, sigma 2 subunit
ENSMUSG00000030556	Lrrc28	0.809506	NS	-0.809506	3.09705	3.3448	0.0674176	0.489064	NS	leucine rich repeat containing 28
ENSMUSG00000005968	Tuft1	0.750015	NS	-0.750015	3.02807	3.33649	0.0677588	0.490745	NS	tuftelin 1
ENSMUSG00000022747	St3gal6	-1.41613	NS	1.41613	0.706897	3.33636	0.0677643	0.490745	NS	ST3 beta-galactoside alpha-2,3-sialyltransferase 6
ENSMUSG00000060981	H4c8	0.800349	NS	-0.800349	5.37361	3.33761	0.0677128	0.490745	NS	H4 clustered histone 8
ENSMUSG00000022436	Sh3bp1	-1.32778	NS	1.32778	0.531614	3.33405	0.0678596	0.491158	NS	SH3-domain binding protein 1
ENSMUSG00000030409	Dmpk	0.969054	NS	-0.969054	2.00455	3.33267	0.0679164	0.491291	NS	dystrophia myotonica-protein kinase
ENSMUSG00000026748	Plxdc2	-0.858812	NS	0.858812	1.95318	3.33042	0.0680095	0.491687	NS	plexin domain containing 2
ENSMUSG00000000248	Clec2g	-1.67353	NS	1.67353	-1.1622	3.32584	0.0681993	0.492781	NS	C-type lectin domain family 2, member g
ENSMUSG00000021453	Gadd45g	1.13851	NS	-1.13851	1.41451	3.31945	0.0684648	0.494143	NS	growth arrest and DNA-damage-inducible 45 gamma
ENSMUSG00000045664	Cdc42ep2	-1.21052	NS	1.21052	0.44145	3.31996	0.0684437	0.494143	NS	CDC42 effector protein (Rho GTPase binding) 2
ENSMUSG00000022018	Rgcc	-1.60582	NS	1.60582	-0.574918	3.31829	0.0685133	0.494214	NS	regulator of cell cycle
ENSMUSG00000064451	Snora23	-1.30914	NS	1.30914	-0.439872	3.31646	0.0685893	0.494484	NS	small nucleolar RNA, H/ACA box 23
ENSMUSG00000030779	Rbbp6	-0.703279	NS	0.703279	3.6686	3.31391	0.0686959	0.494695	NS	retinoblastoma binding protein 6, ubiquitin ligase
ENSMUSG00000059878	Zfp422	-0.968185	NS	0.968185	1.71847	3.31407	0.0686891	0.494695	NS	zinc finger protein 422
ENSMUSG00000086515	Erich2os	-1.31209	NS	1.31209	-0.406132	3.31163	0.068791	0.495102	NS	glutamate rich 2, opposite strand
ENSMUSG00000046982	Tshz1	-0.907049	NS	0.907049	2.1741	3.31023	0.0688497	0.495246	NS	teashirt zinc finger family member 1
ENSMUSG00000099083	Atf7	-0.761296	NS	0.761296	2.81031	3.30643	0.0690092	0.496115	NS	activating transcription factor 7
ENSMUSG00000018339	Gpx3	-0.730332	NS	0.730332	5.28663	3.30488	0.0690744	0.496305	NS	glutathione peroxidase 3
ENSMUSG00000027932	Slc27a3	-1.38313	NS	1.38313	-0.608148	3.29914	0.069316	0.497762	NS	solute carrier family 27 (fatty acid transporter), member 3
ENSMUSG00000015776	Med22	1.01759	NS	-1.01759	7.05451	3.29549	0.0694705	0.49837	NS	mediator complex subunit 22
ENSMUSG00000046080	Clec9a	-1.4402	NS	1.4402	-0.744105	3.2953	0.0694785	0.49837	NS	C-type lectin domain family 9, member a
ENSMUSG00000001525	Tubb5	-0.919205	NS	0.919205	5.85922	3.29299	0.0695763	0.498513	NS	tubulin, beta 5 class I
ENSMUSG00000023050	Map3k12	-1.0015	NS	1.0015	1.32177	3.29343	0.0695576	0.498513	NS	mitogen-activated protein kinase kinase kinase 12
ENSMUSG00000026811	St6galnac6	-1.14546	NS	1.14546	0.753028	3.28796	0.0697896	0.499762	NS	ST6 (alpha-N-acetyl-neuraminyl-2,3-beta-galactosyl-1,3)-N-acetylgalactosaminide alpha-2,6-sialyltran
ENSMUSG00000020422	Tns3	-0.776259	NS	0.776259	4.92352	3.28444	0.0699396	0.500521	NS	tensin 3
ENSMUSG00000033022	Cdo1	-0.957169	NS	0.957169	2.05177	3.28364	0.0699737	0.500521	NS	cysteine dioxygenase 1, cytosolic
ENSMUSG00000034353	Ramp1	-0.740126	NS	0.740126	4.41362	3.2793	0.0701586	0.501284	NS	receptor (calcitonin) activity modifying protein 1
ENSMUSG00000103869	Gm37420	-1.47215	NS	1.47215	-0.892114	3.28005	0.0701267	0.501284	NS	predicted gene, 37420
ENSMUSG00000069094	Pde7a	-0.867174	NS	0.867174	2.37309	3.27797	0.0702156	0.501412	NS	phosphodiesterase 7A
ENSMUSG00000028344	Invs	-0.953222	NS	0.953222	1.85141	3.27432	0.0703723	0.50225	NS	inversin
ENSMUSG00000018965	Ywhah	0.725538	NS	-0.725538	5.5221	3.2705	0.0705361	0.502329	NS	tyrosine 3-monooxygenase/tryptophan 5-monooxygenase activation protein, eta polypeptide
ENSMUSG00000021388	Aspn	-1.0006	NS	1.0006	1.48691	3.27291	0.0704327	0.502329	NS	asporin
ENSMUSG00000028803	Nipal3	0.627231	NS	-0.627231	3.72478	3.26986	0.0705634	0.502329	NS	NIPA-like domain containing 3
ENSMUSG00000031808	Slc27a1	0.667497	NS	-0.667497	3.3967	3.26949	0.0705794	0.502329	NS	solute carrier family 27 (fatty acid transporter), member 1
ENSMUSG00000049775	Tmsb4x	-0.874502	NS	0.874502	7.68513	3.27138	0.0704984	0.502329	NS	thymosin, beta 4, X chromosome
ENSMUSG00000022037	Clu	-1.48699	NS	1.48699	7.42977	3.26522	0.0707635	0.502378	NS	clusterin
ENSMUSG00000022098	Bmp1	-0.914322	NS	0.914322	2.78172	3.26835	0.0706286	0.502378	NS	bone morphogenetic protein 1
ENSMUSG00000023367	Tmem176a	-0.904107	NS	0.904107	5.81065	3.26348	0.0708386	0.502378	NS	transmembrane protein 176A
ENSMUSG00000027306	Nusap1	-1.43455	NS	1.43455	0.437451	3.26498	0.0707739	0.502378	NS	nucleolar and spindle associated protein 1
ENSMUSG00000038342	Mlxip	-0.94006	NS	0.94006	2.42848	3.26272	0.0708713	0.502378	NS	MLX interacting protein
ENSMUSG00000039166	Akap7	0.829561	NS	-0.829561	2.06989	3.26296	0.0708609	0.502378	NS	A kinase (PRKA) anchor protein 7
ENSMUSG00000049580	Tsku	-1.40457	NS	1.40457	0.221432	3.26498	0.0707741	0.502378	NS	tsukushi, small leucine rich proteoglycan
ENSMUSG00000054951	9130008F23Rik	0.841035	NS	-0.841035	3.41103	3.26206	0.0709	0.502378	NS	RIKEN cDNA 9130008F23 gene
ENSMUSG00000007817	Zmiz1	-0.762122	NS	0.762122	3.12576	3.25946	0.0710126	0.502658	NS	zinc finger, MIZ-type containing 1
ENSMUSG00000090077	Lime1	-1.51215	NS	1.51215	-0.0608528	3.25933	0.0710179	0.502658	NS	Lck interacting transmembrane adaptor 1
ENSMUSG00000021822	Plau	-1.43194	NS	1.43194	2.4104	3.2579	0.07108	0.502819	NS	plasminogen activator, urokinase
ENSMUSG00000017765	Slc12a4	-1.11054	NS	1.11054	1.5924	3.25502	0.071205	0.503267	NS	solute carrier family 12, member 4
ENSMUSG00000033590	Myo5c	0.850339	NS	-0.850339	6.29609	3.25463	0.0712219	0.503267	NS	myosin VC
ENSMUSG00000052593	Adam17	-0.806035	NS	0.806035	3.90325	3.25287	0.0712985	0.50343	NS	a disintegrin and metallopeptidase domain 17
ENSMUSG00000057110	Cntrl	-0.948259	NS	0.948259	2.2997	3.2523	0.0713235	0.50343	NS	centriolin
ENSMUSG00000070476	Fam217b	-1.52421	NS	1.52421	-0.276968	3.2495	0.0714452	0.504011	NS	family with sequence similarity 217, member B
ENSMUSG00000022594	Lynx1	-1.25003	NS	1.25003	0.91088	3.24801	0.0715103	0.504193	NS	Ly6/neurotoxin 1
ENSMUSG00000021947	Cryl1	0.77654	NS	-0.77654	4.61732	3.24518	0.071634	0.504788	NS	crystallin, lambda 1
ENSMUSG00000017716	Birc5	-1.36877	NS	1.36877	0.168075	3.24303	0.0717281	0.504793	NS	baculoviral IAP repeat-containing 5
ENSMUSG00000026749	Nek6	-0.918908	NS	0.918908	2.60994	3.24308	0.0717259	0.504793	NS	NIMA (never in mitosis gene a)-related expressed kinase 6
ENSMUSG00000056124	B4galt6	0.716895	NS	-0.716895	4.84531	3.24246	0.071753	0.504793	NS	UDP-Gal:betaGlcNAc beta 1,4-galactosyltransferase, polypeptide 6
ENSMUSG00000041945	Mfsd9	0.740119	NS	-0.740119	3.99691	3.24044	0.0718415	0.505138	NS	major facilitator superfamily domain containing 9
ENSMUSG00000070873	Lilra5	-1.55722	NS	1.55722	-1.10415	3.23948	0.0718836	0.505157	NS	leukocyte immunoglobulin-like receptor, subfamily A (with TM domain), member 5
ENSMUSG00000015501	Hivep2	-0.781182	NS	0.781182	3.47017	3.2373	0.0719791	0.505551	NS	human immunodeficiency virus type I enhancer binding protein 2
ENSMUSG00000026547	Tagln2	-0.686778	NS	0.686778	4.1683	3.23264	0.0721844	0.506433	NS	transgelin 2
ENSMUSG00000037656	Slc20a2	0.756575	NS	-0.756575	4.35927	3.2328	0.0721773	0.506433	NS	solute carrier family 20, member 2
ENSMUSG00000040485	Lrrc52	1.74191	NS	-1.74191	2.3132	3.23175	0.0722233	0.506433	NS	leucine rich repeat containing 52
ENSMUSG00000073478	D730003I15Rik	1.04012	NS	-1.04012	2.77403	3.22571	0.0724901	0.508026	NS	RIKEN cDNA D730003I15 gene
ENSMUSG00000013584	Aldh1a2	-1.26983	NS	1.26983	0.625881	3.22084	0.0727062	0.508705	NS	aldehyde dehydrogenase family 1, subfamily A2
ENSMUSG00000018217	Pmp22	-0.889873	NS	0.889873	2.31226	3.2212	0.0726905	0.508705	NS	peripheral myelin protein 22
ENSMUSG00000030103	Bhlhe40	-1.07022	NS	1.07022	2.65846	3.22163	0.0726714	0.508705	NS	basic helix-loop-helix family, member e40
ENSMUSG00000030208	Emp1	-1.05693	NS	1.05693	4.12861	3.21961	0.072761	0.508811	NS	epithelial membrane protein 1
ENSMUSG00000039960	Rhou	0.710743	NS	-0.710743	5.48573	3.21746	0.0728566	0.509201	NS	ras homolog family member U
ENSMUSG00000028032	Papss1	0.688681	NS	-0.688681	5.31778	3.21137	0.0731281	0.509357	NS	3'-phosphoadenosine 5'-phosphosulfate synthase 1
ENSMUSG00000029530	Ccr9	-1.53607	NS	1.53607	-0.185882	3.21196	0.0731019	0.509357	NS	chemokine (C-C motif) receptor 9
ENSMUSG00000032418	Me1	-0.831485	NS	0.831485	2.68156	3.21422	0.0730009	0.509357	NS	malic enzyme 1, NADP(+)-dependent, cytosolic
ENSMUSG00000035376	Hacd2	0.936821	NS	-0.936821	6.09681	3.21219	0.0730916	0.509357	NS	3-hydroxyacyl-CoA dehydratase 2
ENSMUSG00000041187	Prkd2	-1.12667	NS	1.12667	1.81633	3.21336	0.0730394	0.509357	NS	protein kinase D2
ENSMUSG00000053897	Slc39a8	-0.97016	NS	0.97016	6.6278	3.21072	0.0731572	0.509357	NS	solute carrier family 39 (metal ion transporter), member 8
ENSMUSG00000069273	H3c6	0.692796	NS	-0.692796	3.69065	3.21523	0.0729558	0.509357	NS	H3 clustered histone 6
ENSMUSG00000032766	Gng11	-1.02025	NS	1.02025	1.49869	3.20556	0.0733884	0.510689	NS	guanine nucleotide binding protein (G protein), gamma 11
ENSMUSG00000041890	Git2	-0.833338	NS	0.833338	2.77672	3.20312	0.0734981	0.511175	NS	GIT ArfGAP 2
ENSMUSG00000026430	Rassf5	-1.27874	NS	1.27874	1.53393	3.19998	0.0736394	0.511602	NS	Ras association (RalGDS/AF-6) domain family member 5
ENSMUSG00000041734	Kirrel	-1.03733	NS	1.03733	2.29951	3.20066	0.0736084	0.511602	NS	kirre like nephrin family adhesion molecule 1
ENSMUSG00000008540	Mgst1	-0.866999	NS	0.866999	4.3424	3.19687	0.0737792	0.512296	NS	microsomal glutathione S-transferase 1
ENSMUSG00000022521	Crebbp	-0.695739	NS	0.695739	4.27378	3.19049	0.074068	0.512634	NS	CREB binding protein
ENSMUSG00000027763	Mbnl1	-0.77753	NS	0.77753	6.10158	3.19426	0.0738971	0.512634	NS	muscleblind like splicing factor 1
ENSMUSG00000034573	Ptpn13	-0.705089	NS	0.705089	3.36649	3.19191	0.0740035	0.512634	NS	protein tyrosine phosphatase, non-receptor type 13
ENSMUSG00000036768	Kif15	-1.51052	NS	1.51052	0.1149	3.19056	0.0740646	0.512634	NS	kinesin family member 15
ENSMUSG00000042410	Agps	-0.667616	NS	0.667616	4.02115	3.19076	0.0740554	0.512634	NS	alkylglycerone phosphate synthase
ENSMUSG00000058568	Defb50	-1.16506	NS	1.16506	10.0805	3.19097	0.0740463	0.512634	NS	defensin beta 50
ENSMUSG00000041220	Elovl6	-1.14522	NS	1.14522	0.340258	3.18854	0.0741563	0.512968	NS	ELOVL family member 6, elongation of long chain fatty acids (yeast)
ENSMUSG00000107002	0610012G03Rik	0.724935	NS	-0.724935	2.96076	3.17589	0.0747323	0.516674	NS	RIKEN cDNA 0610012G03 gene
ENSMUSG00000020640	Itsn2	-0.670005	NS	0.670005	4.22658	3.17248	0.0748886	0.517474	NS	intersectin 2
ENSMUSG00000004698	Hdac9	1.01236	NS	-1.01236	5.05961	3.16711	0.0751351	0.51862	NS	histone deacetylase 9
ENSMUSG00000034342	Cbl	-0.766684	NS	0.766684	4.03811	3.16711	0.0751353	0.51862	NS	Casitas B-lineage lymphoma
ENSMUSG00000027499	Pkia	-0.962428	NS	0.962428	1.41844	3.16071	0.0754302	0.520375	NS	protein kinase inhibitor, alpha
ENSMUSG00000021109	Hif1a	-0.706243	NS	0.706243	5.48397	3.15657	0.0756218	0.521416	NS	hypoxia inducible factor 1, alpha subunit
ENSMUSG00000018906	P4ha2	-0.956969	NS	0.956969	2.23035	3.15319	0.0757785	0.521653	NS	procollagen-proline, 2-oxoglutarate 4-dioxygenase (proline 4-hydroxylase), alpha II polypeptide
ENSMUSG00000019947	Arid5b	-0.764988	NS	0.764988	3.86656	3.15339	0.0757692	0.521653	NS	AT rich interactive domain 5B (MRF1-like)
ENSMUSG00000022261	Sdc2	0.731774	NS	-0.731774	4.96676	3.15432	0.0757263	0.521653	NS	syndecan 2
ENSMUSG00000074093	Svip	0.931661	NS	-0.931661	4.79651	3.15232	0.0758191	0.521653	NS	small VCP/p97-interacting protein
ENSMUSG00000044393	Dsg2	-0.787523	NS	0.787523	4.15465	3.14704	0.0760648	0.523063	NS	desmoglein 2
ENSMUSG00000036473	Tbc1d24	0.733521	NS	-0.733521	2.87145	3.14404	0.0762048	0.523744	NS	TBC1 domain family, member 24
ENSMUSG00000021392	Nol8	-0.697847	NS	0.697847	2.98796	3.14037	0.0763765	0.524643	NS	nucleolar protein 8
ENSMUSG00000020661	Dnmt3a	-0.806492	NS	0.806492	2.75916	3.1374	0.0765156	0.525115	NS	DNA methyltransferase 3A
ENSMUSG00000055415	Atp10b	-1.35829	NS	1.35829	1.99533	3.13715	0.0765272	0.525115	NS	ATPase, class V, type 10B
ENSMUSG00000052688	Rab7b	-1.23501	NS	1.23501	0.844589	3.13529	0.0766149	0.525436	NS	RAB7B, member RAS oncogene family
ENSMUSG00000026478	Lamc1	-0.667042	NS	0.667042	4.93943	3.13041	0.0768446	0.526729	NS	laminin, gamma 1
ENSMUSG00000025278	Flnb	-0.800976	NS	0.800976	5.70728	3.12732	0.0769902	0.527445	NS	filamin, beta
ENSMUSG00000074342	I830077J02Rik	-1.76055	NS	1.76055	-0.59002	3.12448	0.0771245	0.528083	NS	RIKEN cDNA I830077J02 gene
ENSMUSG00000006941	Eif1b	0.747028	NS	-0.747028	3.03462	3.12147	0.0772668	0.52838	NS	eukaryotic translation initiation factor 1B
ENSMUSG00000034040	Galnt17	-1.06323	NS	1.06323	0.902945	3.12219	0.077233	0.52838	NS	polypeptide N-acetylgalactosaminyltransferase 17
ENSMUSG00000034855	Cxcl10	-1.36512	NS	1.36512	0.973578	3.1207	0.0773036	0.52838	NS	chemokine (C-X-C motif) ligand 10
ENSMUSG00000069763	Tmem100	-1.54672	NS	1.54672	-0.322756	3.12008	0.077333	0.52838	NS	transmembrane protein 100
ENSMUSG00000001156	Mxd1	-1.10086	NS	1.10086	2.16169	3.11476	0.0775857	0.529825	NS	MAX dimerization protein 1
ENSMUSG00000048583	Igf2	-1.19434	NS	1.19434	0.142489	3.11329	0.0776559	0.530021	NS	insulin-like growth factor 2
ENSMUSG00000030643	Rab30	-1.0266	NS	1.0266	1.33744	3.11185	0.0777248	0.530209	NS	RAB30, member RAS oncogene family
ENSMUSG00000065226	Gm25791	-0.828444	NS	0.828444	2.16399	3.10881	0.0778698	0.530915	NS	predicted gene, 25791
ENSMUSG00000026888	Grb14	-1.08218	NS	1.08218	0.661588	3.10741	0.0779368	0.53109	NS	growth factor receptor bound protein 14
ENSMUSG00000003847	Nfat5	-0.696143	NS	0.696143	4.45247	3.10594	0.078007	0.531286	NS	nuclear factor of activated T cells 5
ENSMUSG00000019768	Esr1	-0.690208	NS	0.690208	3.5994	3.10379	0.0781101	0.531705	NS	estrogen receptor 1 (alpha)
ENSMUSG00000028640	Tfap2c	-1.05995	NS	1.05995	0.640601	3.10098	0.0782452	0.532342	NS	transcription factor AP-2, gamma
ENSMUSG00000020312	Shc2	-1.3071	NS	1.3071	-0.330382	3.09095	0.0787286	0.535207	NS	SHC (Src homology 2 domain containing) transforming protein 2
ENSMUSG00000040522	Tlr8	-1.85211	NS	1.85211	1.22115	3.09052	0.0787499	0.535207	NS	toll-like receptor 8
ENSMUSG00000042029	Ncapg2	-1.00605	NS	1.00605	2.13049	3.08888	0.0788289	0.53546	NS	non-SMC condensin II complex, subunit G2
ENSMUSG00000026014	Raph1	-0.647479	NS	0.647479	3.33189	3.087	0.0789202	0.535796	NS	Ras association (RalGDS/AF-6) and pleckstrin homology domains 1
ENSMUSG00000022297	Fzd6	0.660919	NS	-0.660919	4.83962	3.08512	0.0790115	0.535919	NS	frizzled class receptor 6
ENSMUSG00000024713	Pcsk5	-1.10875	NS	1.10875	0.60292	3.0849	0.079022	0.535919	NS	proprotein convertase subtilisin/kexin type 5
ENSMUSG00000022265	Ank	1.0147	NS	-1.0147	6.34567	3.08289	0.0791201	0.5363	NS	progressive ankylosis
ENSMUSG00000024909	Efemp2	-1.08018	NS	1.08018	1.63272	3.0801	0.0792556	0.536448	NS	epidermal growth factor-containing fibulin-like extracellular matrix protein 2
ENSMUSG00000028282	Casp8ap2	-0.762549	NS	0.762549	2.73071	3.07986	0.0792675	0.536448	NS	caspase 8 associated protein 2
ENSMUSG00000041548	Hspb8	0.674891	NS	-0.674891	5.40931	3.0799	0.0792652	0.536448	NS	heat shock protein 8
ENSMUSG00000030761	Myo7a	-1.27661	NS	1.27661	1.2984	3.07435	0.0795362	0.537982	NS	myosin VIIA
ENSMUSG00000000958	Slc7a7	-1.43733	NS	1.43733	0.715871	3.07315	0.0795951	0.538096	NS	solute carrier family 7 (cationic amino acid transporter, y+ system), member 7
ENSMUSG00000050232	Cxcr3	-1.95617	NS	1.95617	0.136611	3.06876	0.0798101	0.539265	NS	chemokine (C-X-C motif) receptor 3
ENSMUSG00000030774	Pak1	-0.92467	NS	0.92467	3.08373	3.06699	0.0798974	0.539571	NS	p21 (RAC1) activated kinase 1
ENSMUSG00000039747	Orai2	-0.907113	NS	0.907113	1.6865	3.06595	0.0799484	0.539631	NS	ORAI calcium release-activated calcium modulator 2
ENSMUSG00000021286	Zfyve21	0.767263	NS	-0.767263	3.66817	3.06117	0.0801839	0.539798	NS	zinc finger, FYVE domain containing 21
ENSMUSG00000032243	Itga11	-1.50163	NS	1.50163	-0.772803	3.0629	0.0800984	0.539798	NS	integrin alpha 11
ENSMUSG00000078681	Tm2d3	0.801679	NS	-0.801679	4.63583	3.06174	0.0801558	0.539798	NS	TM2 domain containing 3
ENSMUSG00000085708	Gm16063	-1.18683	NS	1.18683	1.31824	3.06392	0.0800485	0.539798	NS	predicted gene 16063
ENSMUSG00000106099	Gm42664	-1.07012	NS	1.07012	0.492293	3.06238	0.0801243	0.539798	NS	predicted gene 42664
ENSMUSG00000053626	Tll1	-1.55793	NS	1.55793	-0.163293	3.05995	0.0802443	0.539921	NS	tolloid-like
ENSMUSG00000020366	Mapk9	0.624934	NS	-0.624934	4.7922	3.05676	0.0804016	0.540696	NS	mitogen-activated protein kinase 9
ENSMUSG00000025584	Pde8a	-1.11738	NS	1.11738	0.658185	3.0559	0.0804446	0.540701	NS	phosphodiesterase 8A
ENSMUSG00000026548	Slamf9	-1.27496	NS	1.27496	1.1535	3.05283	0.0805967	0.541333	NS	SLAM family member 9
ENSMUSG00000046876	Atxn1	-0.647814	NS	0.647814	3.83587	3.05112	0.0806815	0.541333	NS	ataxin 1
ENSMUSG00000047798	Cd300lf	-2.1729	NS	2.1729	0.139957	3.05047	0.080714	0.541333	NS	CD300 molecule like family member F
ENSMUSG00000051403	Ppp1r37	0.646943	NS	-0.646943	3.34989	3.04974	0.08075	0.541333	NS	protein phosphatase 1, regulatory subunit 37
ENSMUSG00000060802	B2m	-1.02117	NS	1.02117	8.95926	3.05195	0.0806402	0.541333	NS	beta-2 microglobulin
ENSMUSG00000001300	Efnb2	-1.19894	NS	1.19894	1.66722	3.04798	0.0808377	0.541638	NS	ephrin B2
ENSMUSG00000018559	Ctdnep1	-0.842974	NS	0.842974	2.31722	3.04233	0.0811196	0.542821	NS	CTD nuclear envelope phosphatase 1
ENSMUSG00000028132	Tlcd4	0.836821	NS	-0.836821	4.554	3.04306	0.0810832	0.542821	NS	TLC domain containing 4
ENSMUSG00000044156	Hepacam2	-1.20785	NS	1.20785	0.442772	3.04189	0.0811414	0.542821	NS	HEPACAM family member 2
ENSMUSG00000055866	Per2	0.875473	NS	-0.875473	1.91126	3.04096	0.0811879	0.542849	NS	period circadian clock 2
ENSMUSG00000020654	Adcy3	-1.58633	NS	1.58633	0.472469	3.03629	0.0814216	0.544064	NS	adenylate cyclase 3
ENSMUSG00000028527	Ak4	1.38478	NS	-1.38478	0.899298	3.03564	0.0814546	0.544064	NS	adenylate kinase 4
ENSMUSG00000029648	Flt1	-1.2749	NS	1.2749	1.25837	3.03389	0.0815424	0.544366	NS	FMS-like tyrosine kinase 1
ENSMUSG00000026012	Cd28	-1.18341	NS	1.18341	1.12283	3.03247	0.0816139	0.54456	NS	CD28 antigen
ENSMUSG00000042390	Gatad2b	-0.724856	NS	0.724856	2.99442	3.03017	0.0817295	0.545048	NS	GATA zinc finger domain containing 2B
ENSMUSG00000025479	Cyp2e1	-1.93901	NS	1.93901	1.28217	3.02252	0.082116	0.546771	NS	cytochrome P450, family 2, subfamily e, polypeptide 1
ENSMUSG00000029428	Stx2	-1.19721	NS	1.19721	0.648152	3.02274	0.0821046	0.546771	NS	syntaxin 2
ENSMUSG00000069516	Lyz2	-1.84103	NS	1.84103	7.54005	3.02329	0.0820769	0.546771	NS	lysozyme 2
ENSMUSG00000023004	Tuba1b	-0.78358	NS	0.78358	5.96885	3.02135	0.0821752	0.546847	NS	tubulin, alpha 1B
ENSMUSG00000066800	Rnasel	-0.808581	NS	0.808581	3.09699	3.02014	0.0822364	0.546847	NS	ribonuclease L (2', 5'-oligoisoadenylate synthetase-dependent)
ENSMUSG00000110631	Gm42047	-1.35825	NS	1.35825	1.82684	3.01976	0.0822554	0.546847	NS	predicted gene, 42047
ENSMUSG00000003348	Mob3a	-0.972743	NS	0.972743	2.11621	3.01256	0.0826219	0.54777	NS	MOB kinase activator 3A
ENSMUSG00000003955	Fam162a	0.817751	NS	-0.817751	4.2493	3.01115	0.0826936	0.54777	NS	family with sequence similarity 162, member A
ENSMUSG00000020974	Pole2	-1.13145	NS	1.13145	0.0294822	3.01308	0.0825952	0.54777	NS	polymerase (DNA directed), epsilon 2 (p59 subunit)
ENSMUSG00000022957	Itsn1	-1.11267	NS	1.11267	1.77845	3.01373	0.0825621	0.54777	NS	intersectin 1 (SH3 domain protein 1A)
ENSMUSG00000031596	Slc7a2	-1.2138	NS	1.2138	1.96124	3.01125	0.0826885	0.54777	NS	solute carrier family 7 (cationic amino acid transporter, y+ system), member 2
ENSMUSG00000036225	Kctd1	0.73178	NS	-0.73178	2.85738	3.01373	0.082562	0.54777	NS	potassium channel tetramerisation domain containing 1
ENSMUSG00000040829	Zmynd15	-1.65192	NS	1.65192	-0.109323	3.01569	0.0824623	0.54777	NS	zinc finger, MYND-type containing 15
ENSMUSG00000026961	Lrrc26	0.750683	NS	-0.750683	5.44503	3.00873	0.0828171	0.548305	NS	leucine rich repeat containing 26
ENSMUSG00000032305	Fam219b	0.687878	NS	-0.687878	3.33575	3.00507	0.0830043	0.54926	NS	family with sequence similarity 219, member B
ENSMUSG00000018830	Myh11	0.865591	NS	-0.865591	7.01779	3.0025	0.0831362	0.549565	NS	myosin, heavy polypeptide 11, smooth muscle
ENSMUSG00000031433	Rbm41	-1.04687	NS	1.04687	0.923485	3.00255	0.0831335	0.549565	NS	RNA binding motif protein 41
ENSMUSG00000015112	Slc25a13	-1.21429	NS	1.21429	0.648498	2.99673	0.0834328	0.551242	NS	solute carrier family 25 (mitochondrial carrier, adenine nucleotide translocator), member 13
ENSMUSG00000060227	Casc4	-0.806234	NS	0.806234	2.04787	2.99145	0.083705	0.552755	NS	cancer susceptibility candidate 4
ENSMUSG00000014846	Tppp3	-1.20777	NS	1.20777	0.452123	2.98554	0.0840111	0.554245	NS	tubulin polymerization-promoting protein family member 3
ENSMUSG00000090659	Zfp493	-1.22327	NS	1.22327	-0.45669	2.98543	0.0840172	0.554245	NS	zinc finger protein 493
ENSMUSG00000024664	Fads3	-1.41275	NS	1.41275	0.48009	2.98428	0.0840768	0.554353	NS	fatty acid desaturase 3
ENSMUSG00000036160	Surf6	0.776668	NS	-0.776668	4.65669	2.98242	0.0841736	0.55442	NS	surfeit gene 6
ENSMUSG00000053175	Bcl3	-1.64339	NS	1.64339	0.103584	2.98253	0.0841674	0.55442	NS	B cell leukemia/lymphoma 3
ENSMUSG00000032513	Gorasp1	0.689697	NS	-0.689697	4.32523	2.98132	0.0842306	0.554511	NS	golgi reassembly stacking protein 1
ENSMUSG00000055436	Srsf11	-0.629069	NS	0.629069	4.37366	2.97958	0.084321	0.554821	NS	serine and arginine-rich splicing factor 11
ENSMUSG00000024238	Zeb1	-0.908056	NS	0.908056	2.17206	2.97771	0.0844186	0.555154	NS	zinc finger E-box binding homeobox 1
ENSMUSG00000052934	Fbxo31	0.6475	NS	-0.6475	4.09625	2.97695	0.0844583	0.555154	NS	F-box protein 31
ENSMUSG00000028337	Coro2a	-0.745355	NS	0.745355	5.48517	2.97483	0.0845689	0.555596	NS	coronin, actin binding protein 2A
ENSMUSG00000025255	Zfhx4	-1.10552	NS	1.10552	0.880986	2.96961	0.0848422	0.557106	NS	zinc finger homeodomain 4
ENSMUSG00000034621	Gpatch8	-0.785719	NS	0.785719	2.7718	2.96702	0.0849782	0.557713	NS	G patch domain containing 8
ENSMUSG00000024799	Tm7sf2	0.860762	NS	-0.860762	3.77291	2.966	0.085032	0.55778	NS	transmembrane 7 superfamily member 2
ENSMUSG00000037035	Inhbb	-1.21734	NS	1.21734	1.14867	2.962	0.0852426	0.55859	NS	inhibin beta-B
ENSMUSG00000020566	Atp6v1c2	-0.840229	NS	0.840229	4.64685	2.95886	0.085408	0.559004	NS	ATPase, H+ transporting, lysosomal V1 subunit C2
ENSMUSG00000021477	Ctsl	0.817137	NS	-0.817137	7.645	2.95832	0.0854368	0.559004	NS	cathepsin L
ENSMUSG00000024479	Mal2	0.722443	NS	-0.722443	5.68897	2.95997	0.0853497	0.559004	NS	mal, T cell differentiation protein 2
ENSMUSG00000070419	Cyp3a57	-1.17408	NS	1.17408	1.22656	2.957	0.0855062	0.559173	NS	cytochrome P450, family 3, subfamily a, polypeptide 57
ENSMUSG00000004035	Gstm7	1.09778	NS	-1.09778	1.23748	2.95397	0.0856667	0.559796	NS	glutathione S-transferase, mu 7
ENSMUSG00000043587	Pxylp1	0.648239	NS	-0.648239	5.18547	2.95356	0.0856889	0.559796	NS	2-phosphoxylose phosphatase 1
ENSMUSG00000025417	Pip4k2c	0.593627	NS	-0.593627	4.67156	2.95268	0.0857355	0.559815	NS	phosphatidylinositol-5-phosphate 4-kinase, type II, gamma
ENSMUSG00000059552	Trp53	-0.933158	NS	0.933158	2.30689	2.95128	0.0858094	0.560013	NS	transformation related protein 53
ENSMUSG00000054453	Sytl5	1.29972	NS	-1.29972	3.68945	2.95038	0.0858573	0.56004	NS	synaptotagmin-like 5
ENSMUSG00000018334	Ksr1	-1.50587	NS	1.50587	0.089681	2.94541	0.086122	0.560058	NS	kinase suppressor of ras 1
ENSMUSG00000020897	Aurkb	-1.27257	NS	1.27257	0.386754	2.94555	0.0861146	0.560058	NS	aurora kinase B
ENSMUSG00000033713	Foxn3	-0.665328	NS	0.665328	4.05442	2.94738	0.0860169	0.560058	NS	forkhead box N3
ENSMUSG00000051390	Zbtb22	0.620413	NS	-0.620413	3.52423	2.9454	0.0861224	0.560058	NS	zinc finger and BTB domain containing 22
ENSMUSG00000052271	Bhlha15	0.783812	NS	-0.783812	5.77922	2.94684	0.0860455	0.560058	NS	basic helix-loop-helix family, member a15
ENSMUSG00000070044	Fam149a	0.737891	NS	-0.737891	2.46234	2.94676	0.0860499	0.560058	NS	family with sequence similarity 149, member A
ENSMUSG00000033082	Clec1a	-1.41818	NS	1.41818	-0.292067	2.9444	0.0861759	0.560122	NS	C-type lectin domain family 1, member a
ENSMUSG00000028248	Pnisr	-0.611416	NS	0.611416	3.80737	2.93612	0.0866183	0.562712	NS	PNN interacting serine/arginine-rich
ENSMUSG00000049130	C5ar1	-1.93256	NS	1.93256	1.31117	2.93388	0.0867387	0.563208	NS	complement component 5a receptor 1
ENSMUSG00000038630	Zkscan16	1.21134	NS	-1.21134	0.196534	2.93222	0.0868278	0.563501	NS	zinc finger with KRAB and SCAN domains 16
ENSMUSG00000023348	Trip6	-1.07188	NS	1.07188	1.05007	2.93136	0.086874	0.563516	NS	thyroid hormone receptor interactor 6
ENSMUSG00000026840	Lamc3	1.14058	NS	-1.14058	1.17455	2.92765	0.0870743	0.563673	NS	laminin gamma 3
ENSMUSG00000029919	Hpgds	-1.42067	NS	1.42067	0.704624	2.92776	0.0870682	0.563673	NS	hematopoietic prostaglandin D synthase
ENSMUSG00000057315	Arhgap24	-1.12132	NS	1.12132	0.980332	2.92873	0.0870161	0.563673	NS	Rho GTPase activating protein 24
ENSMUSG00000095463	Entpd4	0.748206	NS	-0.748206	6.17602	2.92993	0.0869511	0.563673	NS	ectonucleoside triphosphate diphosphohydrolase 4
ENSMUSG00000050891	Tatdn1	0.822815	NS	-0.822815	2.04425	2.92581	0.0871736	0.564031	NS	TatD DNase domain containing 1
ENSMUSG00000026135	Zfp142	-1.02388	NS	1.02388	0.917661	2.92193	0.0873835	0.564325	NS	zinc finger protein 142
ENSMUSG00000031994	Adamts8	1.0848	NS	-1.0848	1.26158	2.92341	0.0873029	0.564325	NS	a disintegrin-like and metallopeptidase (reprolysin type) with thrombospondin type 1 motif, 8
ENSMUSG00000038729	Pakap	-0.665947	NS	0.665947	3.53775	2.92171	0.0873953	0.564325	NS	paralemmin A kinase anchor protein
ENSMUSG00000058135	Gstm1	0.601585	NS	-0.601585	3.84571	2.92319	0.0873152	0.564325	NS	glutathione S-transferase, mu 1
ENSMUSG00000026357	Rgs18	-1.55126	NS	1.55126	-0.271236	2.91917	0.0875328	0.56436	NS	regulator of G-protein signaling 18
ENSMUSG00000027860	Vangl1	-0.868176	NS	0.868176	1.8048	2.92009	0.0874829	0.56436	NS	VANGL planar cell polarity 1
ENSMUSG00000079293	Clec7a	-1.54839	NS	1.54839	3.35776	2.91941	0.0875198	0.56436	NS	C-type lectin domain family 7, member a
ENSMUSG00000050931	Sgms2	0.666088	NS	-0.666088	4.94277	2.9164	0.0876832	0.565045	NS	sphingomyelin synthase 2
ENSMUSG00000045284	Dcaf12l1	1.56209	NS	-1.56209	6.84046	2.91496	0.0877616	0.565266	NS	DDB1 and CUL4 associated factor 12-like 1
ENSMUSG00000011958	Bnip2	-0.694909	NS	0.694909	3.45196	2.91381	0.0878241	0.565384	NS	BCL2/adenovirus E1B interacting protein 2
ENSMUSG00000059248	Septin9	-0.926232	NS	0.926232	3.24788	2.90789	0.0881472	0.567179	NS	septin 9
ENSMUSG00000004508	Gab2	-0.855571	NS	0.855571	2.18144	2.9028	0.0884258	0.567546	NS	growth factor receptor bound protein 2-associated protein 2
ENSMUSG00000009905	Kdsr	0.639487	NS	-0.639487	4.75154	2.906	0.0882504	0.567546	NS	3-ketodihydrosphingosine reductase
ENSMUSG00000030465	Psd3	-0.625847	NS	0.625847	3.47206	2.90499	0.0883056	0.567546	NS	pleckstrin and Sec7 domain containing 3
ENSMUSG00000057530	Ece1	-0.81279	NS	0.81279	2.89018	2.90361	0.0883813	0.567546	NS	endothelin converting enzyme 1
ENSMUSG00000091243	Vgll3	-1.13933	NS	1.13933	0.883694	2.90314	0.0884073	0.567546	NS	vestigial like family member 3
ENSMUSG00000021745	Ptprg	-0.634555	NS	0.634555	3.57943	2.90073	0.0885397	0.567993	NS	protein tyrosine phosphatase, receptor type, G
ENSMUSG00000000861	Bcl11a	-0.865028	NS	0.865028	1.99894	2.89975	0.0885934	0.568053	NS	B cell CLL/lymphoma 11A (zinc finger protein)
ENSMUSG00000089682	Bcl2l2	0.712917	NS	-0.712917	4.46765	2.89778	0.0887015	0.568462	NS	BCL2-like 2
ENSMUSG00000022967	Ifnar1	-0.668301	NS	0.668301	3.89762	2.89357	0.0889334	0.569663	NS	interferon (alpha and beta) receptor 1
ENSMUSG00000033386	Frrs1	-1.13585	NS	1.13585	1.31454	2.88989	0.089137	0.570682	NS	ferric-chelate reductase 1
ENSMUSG00000020154	Ptprb	-0.835019	NS	0.835019	3.06221	2.88599	0.089353	0.571779	NS	protein tyrosine phosphatase, receptor type, B
ENSMUSG00000071497	Nutf2-ps1	-1.29667	NS	1.29667	-0.604108	2.88414	0.0894557	0.57215	NS	nuclear transport factor 2, pseudogene 1
ENSMUSG00000025810	Nrp1	-0.915264	NS	0.915264	3.48183	2.8817	0.0895911	0.57273	NS	neuropilin 1
ENSMUSG00000089929	Bcl2a1b	-1.60406	NS	1.60406	1.63523	2.88018	0.0896761	0.572988	NS	B cell leukemia/lymphoma 2 related protein A1b
ENSMUSG00000068740	Celsr2	-0.816428	NS	0.816428	2.0774	2.87831	0.0897801	0.573367	NS	cadherin, EGF LAG seven-pass G-type receptor 2
ENSMUSG00000003662	Ciao1	0.624214	NS	-0.624214	4.89232	2.87594	0.0899125	0.573926	NS	cytosolic iron-sulfur protein assembly 1
[truncated: 10,769 more rows]
